# Supplementary material for: Genome-wide identification of markers for selecting higher oil content in oil palm
Source: BMC Plant Biol. 2017 May 30;17:93. doi: 10.1186/s12870-017-1045-z (PMC5450198; doi:10.1186/s12870-017-1045-z)
Supplement: Supplementary file 4 — All the RAD markers and SSR markers with flanking sequences used in this study. Table S4. Mapping genome sequence of unknown chromosome in Elaeis guineensis, Jacq. (XLSX 182 kb) [file 12870_2017_1045_MOESM4_ESM.xlsx]

## Sheet: Additional Table S3
Additional Table S3 All the RAD markers and SSR markers with flanking sequences used in this study
No.	Marker	Map position(cM)	Linkage group	SNP_ref	SNP_mutation	SNP's position in the flanking sequence	RAD-tag sequence for SNP and DNA sequence for SSR
1	EgSNP 51900	0.000	LG 1	A	G	40	GCCGAAGCATTCGCTAAAAATGGGATTGCGCTTATCAAGTGATATAAATAATATAAAAAAATAATGGGTCTGAAGGAATCACAGCCATCCATCTTAAATCACACGTACCAGAAATTAGTTAGAGAAAAAA
2	EgSNP 51792	3.980	LG 1	G	C	6	ATAGATGATCCCAAGTAGAATTCCATTCTAAAAACCTTCTTATGCGCAATCTTACTTATCGGTAAAGCCAAAAGAACCACTTTTTTGTTTCCCCAAGATAGACAGCTTTCAAGTGCCCGNNNNNNNNNNN
3	EgEMS0215	15.586	LG 1				ATTGAGAAAGAAGGGAGTATAGGAATGTCGGCGATGCAGGCGATCGAGAGGCGGAGTGAGGGCGCGGAGGTTTTCCATGGGGCGGAGATGTGCAAGAAGAAATCGAAGGAGCTTTTGGAGGAGCTGCATCTGCCCAAGGGTTTGCTGCCGCTAAGCGGGCTGGACGAGGTGGGGTACAACCGGGGGACGGGCTTCGTGTGGATGAAGCAGAAGAAGGGGAGCCAGCACGTCTTCAAGAAGATCGGGAAGACGGTGTCCTACGCGACGGAGGTGACGGCCTTCGTGGAGGACCGCCGGATGAAGCGGATGACCGGGGTCAAGAGCAAGGAGTTCCTCATCTGGGTCTCCCTCTCCGACATGTCCATCGATGAACGCGACCCCACCAAGATCACCTTCAAG…
4	Eg0968	20.554	LG 1				GTGAAATAAATACCAACCAACCCCAACTTCTCTCAAAGAGATGCTCTTYTCAGTGCCAACTGAATGACACTTCATATGTAGGAGTTATTCTGAGGAAATGTCGCATATGGAAATTGGTTGATACATTTACACAYATAAAGTCATCGAATGAGAGGAGTGCTTGATGCCTGCTAGCTGAACACAGAGAGAGAGAGAGAGAGAGAGAGAGAGAGAGTGGCACAAGAAACCGTCATATCGAACTAAGGATTACATATTAGAGTGGCTGGATCCCACATTAGCCAGAGGGATGGTGCAA
5	EgSNP 51680	24.707	LG 1	T	C	8	GTTTTGTGCAGAACGGTGAAGAAACACTCGAATTTCGTTCCAGCCATAAATGCCAGCAGACCGCCATTGCCAACTGATCCCATGTACATCCCAGTGCCTTCTTGATTCTTCGCCCCCTCCATGAGGACCA
6	EgSNP 51679	24.844	LG 1	G	A	39	CGTTTCTTCACTGGGGAGAACATTAGCAGTGGCAAACACAAGGATAATCACCTGATGGTCAAGAACTTGCTTGCACCTGTCCTTCAAATGTAAGACCTCCTTCATTCAAGGTCTGTGTCCAAAGATGTTT
7	EgSNP 51755	25.661	LG 1	C	T	100	ACTGGTGCTCTTTATTACTGCTAGTCATGTTGAACTCTTGGTTATTGTGGTGAACATGTTCGCATGTTGAACATCACTATTTTAGTAGCTAGAAGACTTTTTCATAAAATAATCAAATGTTTCAAGCTTT
8	EgSNP 51711	25.675	LG 1	C	T	86	CACTTCACGATCTGGAACGTCGTCGAGCTGTCCAGCCCCGTCGATATCTCGTCCATGAACAGCACCTTCGTCGGACCCACGATCATCTCGCCTGCCACGTCGGACGTTCATGCCAGTTAGAGACTTCCCA
9	EgSNP 51707	25.697	LG 1	T	A	34	TTAGTCAAGCCTTGTAAAGTGTATAGTGATACACAACGTTTCATTTGGGGACCAACAAGCTTGTTTTCTCCTTTCCCGNNNNNNNNNNNNNNNNNNNNNNNNNNNNNNNNNNNNNNNNNNNNNNNNNNNN
10	EgSNP 51895	26.887	LG 1	G	A	43	CAAAGGCTCTGTTGCAGTAGCTATCACATGCATAACTAGGGTTACATCAAATTTATATTTGAAATTAAATAATTGTTTTGGAGATTATACTCATTGATCGTAGGGAAATCTGAGACTGCGTCTCCATCAT
11	EgSNP 51809	26.907	LG 1	A	C	30	CCTAGGACACGCCAGCGGGCCAAAATGGTTCGTGCCCAGCCCACGGTCCACAGGGCCCCAGCAGGAATCTCCGCGCTGGATCTCCACCGTGCAACGTTGGAGGGTTGGATCCAGCCATTGGATTCGATCT
12	EgSNP 51853	27.634	LG 1	A	G	54	AAAAATATCAAGAAGGATCTTACTAGATTTGCAGCTATATTGTTTCCTTCTGTTGCAACAACAAGGGATCCATTTCTCTGAGATAAGAATGGATCTATTCTGGGGATCTGTAGCTCAAGTTTTCCTTTGA
13	EgEMS0138	29.008	LG 1				GATAAAAAGCATTCATAAGTTCATAGTGCAACGTCCATAATTTACCCCTGAAATAACCCTTATGATCCTCACTTGTTCTCCTCCTCAGCCTTCTTCTTCTCCTCCTCCTCCTCCTCCTCCTCCTCGAAGGCGGAGACAGGGAATGATCTGCCGATGCCGGCGGGGGTCTTGAAGGTGATCTTGGTGGGGTCGCGTTCGTCGATGGACATGTCGGAGAGGGACACCCAGATGAGGAACTCCTTGCTCTTGACCCCGGTCATCCGCTTCATCCGGCGGTCCTCCACGAAGGCCGTCACCTCCGTCGCGTAGGACACCGTCTTCCCGATCTTCTTGAAGACGTGCTGGCTCCCCTTCTTCTGCTTCATCCACACGAAGCCCGTCCCCCGGTTGTACCCCACC…
14	EgSNP 51903	30.155	LG 1	G	A	4	CGGCACTTCTTTGTGGCACCACCCTTTGGTCGCATGATCTGTTTTCATGGTTTCTCGTAAAGGTTGTGTCATGAAATTTCCTTTTATTTGTAACGTTTAATCCTTATTTGACTGTCTAATTTACGGTCCT
15	EgSNP 51796	30.177	LG 1	G	A	28	CATCTGCTAGAGTCAAAGTACCCACGACGTTGGTTCGAATTGTCTCTGGCTTGTGAGACTCACACCAGTCAACATTAGGCCTACCAGTCACACCAGCAGCATTAAAAACATGTGTTGGCTTCACAGTCTG
16	EgSNP 51793	30.366	LG 1	C	A	53	AACAGGTTTTATAAGCCATTTCCAAGTAATCCATGAATCTTGGAAGCATATCCCAAAGAAAAAACCACTCTTTTTAATCAGATCTTTTGTTCGTCCATAATGTTAACATAAGAAGCCAATATATCATCAT
17	EgSNP 51965	30.370	LG 1	C	T	106	AGCAGGAGCCTCATACACTCGCCGCCTTTTAGGTTGCTAAGAAAGTTTAACTTTCATTCATTCCATTCTTTTGATCATTAAGCACTTTAACTTTGCCCTGTGCACACCAAGCATGCTTGGTTTCAGAGAT
18	EgSNP 51943	30.456	LG 1	A	G	23	ACGGGGGCGGCAGTACAATGAGCAGGAATGTAGCAAGGAGGTGCAGCACCAAACACAAAATTCCAAAATCAGGCAATATAAATGCAACACGTAGTTTAGAAATCAAGTTGAACGCTTGTATAAGAAAACG
19	EgSNP 52034	31.036	LG 1	G	A	104	AATAGCTTTCATTTCCTCACTATTGAAGTAAGAAGTGGGATAAAATACTATGATATGCCTAACCCAGTTACGTAATTCCCCCCAAGGTTTGTCGAAGTTGGTACAAAGGTTTAGTGCAGTAATTTTGTGC
20	EgSNP 51969	31.272	LG 1	T	G	32	AGGAATATCCTAACAGATCCTTAAAGCCTCTTGAGAAAATCCAGCAGAATTGTACTAAATTTTCTATCAGATTCTTGGACTCAACAAATTATTGAGCATGACCCCTATCAATCCAACACCCTTTTAACCT
21	EgSNP 52024	31.734	LG 1	G	A	28	TGCAGGCGAAGACATTGCATTGGCTGGCGTACAGTGTCAGCCGCCACCGCTGTTTTCTTGATGCCGTTTCTTGTTCTCTGTTTCCGTTCCTCTGCATTTGGGAATGATCCAAGTTTGCGGAATCGTCCCG
22	EgSNP 2263	32.836	LG 1	C	T	24	AACAAACGCAACAAAGATGGTTTCTCGAATCCCCGACGGAGAAATCAAACTTCAACACCGATTCGATGACGATGAATTGAAGCAGCGCAGGTGCCTCCTTGGCAGCCACAGGTCCCCCTCCGAGTATGCC
23	EgSNP 51597	34.740	LG 1	G	A	42	TTGCGTTAATGGTGCTACCTATGTTAAACGGGCCAGATATGTATTTGGCGGGAGCCTTTTTATTTATTGGTCTTAAGGTCTGTGCCAACTCTGAATGAAAGAGTTCGGCCGTAATTAATCGCTGAGGACA
24	EgSNP 52058	35.198	LG 1	T	C	38	TATTGGAAAGCAAATATGGAACAGCTCTTCATTGTTTCCTAAACATCTCTTTCTAGTCAGGGAGAAGTTGTTTGTTGAGTAGCTTGTAGTTTGGTTGCTTTAAGATGTATCTTTTGTTTTCTACAGTTTG
25	EgSNP 52073	36.808	LG 1	A	G	24	AGAAGAGGTTAAATTTTCATGGCTAAGGTGGTGCATGCGGAGTTTGTAACCATGGGTCCATCACATCCAGCGCAATCACATCAAAGTGACGCGTGGGATGACAACTATTAAAAGGCCATTCTCTACTTGC
26	EgSNP 52077	37.352	LG 1	C	A	90	TGTTCATCATAATCTACATGTGTCTGTCGATTAGACATGGACTTTTGGGCCCACAAACTCAGCAATCGACGTGTGCGAATGAAGCAACACAGTAGTTAGTCTGTGCAAACTAATGCCCACAATCTCAACC
27	EgSNP 52074	37.385	LG 1	T	A	39	GGTCGGTGCCACGGCGAGCAGAATCCAAAGGTCATATTTATGCTCCTCCTTCTGCGAGATCCGAAATCCCTGCGCTCGTGACGACGTCCCATCCCAACGCATAATTAATGGAACTTCCCACCCCCATGCA
28	EgSNP 52105	39.165	LG 1	T	C	34	ACAGATCACCAAATTGACATCGCTCCTTGAAAACTATGCAAAATGCAATACAATAATTGATATTAAAGTAGATTATTTGATGCGAAAAATACAGCCTGAAATCATATACAACAACTATTTTCTTCAGGTA
29	EgSNP 52093	39.425	LG 1	G	C	88	CCCCTGCCCCATCCTCCGTGGCCTCCGACGATGATGCTTCCAGCCTCAACCGCCCCCAGGCCCCCGATGGTGCTCAGCGGAGCCAGCCCAACGGCCACAGCCGCAGCGTCACCATCAGTCTCGCTTCCCG
30	EgSNP 52106	39.573	LG 1	C	T	41	TAGAAGGAAGAGGTTCATTGCATTTTGGAAGCTATGCAAAGTGCTATTTAATGATGGACATTATGAAAGAAAATTAATCACATGAGTTCATATGCTAAAAACATTCAAATGCATTGAATCATAAAACTAA
31	EgSNP 52104	40.351	LG 1	C	A	65	TTTGGATACAAATCTGAGATGAGTTCTTCTCTCATAAAGAGTTTTGTCTGGTGGCGTAACTTGCGACACTAGTACACGTGGTGATCCAAAGTTTGTTTAATGCGTATTTCAATGACAAAAACAGATAATA
32	EgSNP 52144	42.298	LG 1	T	C	48	TAAAGCGCCTGGTTTAATATAAGATTTGTCAGGAGACTAACACGGCCATGAAAGTTCCACGTATCAACAGCCGATAGATCATCAATAAACAAAGTATAGAACTCACCACTCTCTCGAAGAAAAAATGTGG
33	EgSNP 1589	44.185	LG 1	G	A	22	ATATGAATTCCACGGAAAGCAGGAGCATAGGCAGGGCATCGGCATACGAGGGAGCTGTATTATCTCATTTATATGCTGTTGATAGGACAACAACAGTAAACTTTTTAAAGTAGAAAGCTTCCCAAGAATA
34	EgSNP 50886	44.570	LG 1	T	G	50	AATCCTAATTCACCTCATCATGACATCCCCTCTCCAACCCACACACTCTCTGGGGGCAACGACAGAAGGAGTTGGACGGATGCATCACGTCTTCTGCTTGCAAACTTCAACACTCCTAAGAGATAATTTG
35	EgSNP 52181	44.662	LG 1	G	A	38	TTTTGGATCTCTTGGATTGATGACATCAGTGCTGGTATGTATACCCTGAACAGATGAGATCTGCATACTGGATTTTTCTCATCATTTAGTATTGGAGATAAAATTGTAAAAATAAATGCTGAAGTACTAG
36	EgSNP 52171	44.912	LG 1	G	T	88	TGTGGAGCTTGTTCCAAGGTTTTAACAAGGAACGGCCTATATATACTTTTGGGTGGGTTGAATTGGGTTGGACAGTAGTAGTATCTTTGTCTTTCCTTGATATATGAAAGTGACTTTGTTCTTGAACAGC
37	EgSNP 50876	45.015	LG 1	G	C	4	GGCAGCAGAACAGCATCCATAGGCCTTAAAGATGATCTCTCTCTCGCTCCCTCGGTCGCTCGCCTTCGGTTTGGCCAAGCCCTTGTACTCTCAAAATTTCTTTTCTAGGAGTCTAAATTTATTATAGAAA
38	EgSNP 50943	45.084	LG 1	T	C	68	ACTTCATACAATCAAAATCCCGACTAAATCAAATTGGTCAATGGCATGTCATTCTGCTCAAGCACGCTTCTAGTAATGCTAGAGTTTTTTAAGCAAGAAATACAAAATCTAGCACCTAACACATCGGATA
39	EgSNP 50707	45.669	LG 1	T	A	10	CCTAACCTTGTACCATGTTAACGGCTGCATATTAGATGCCCCTCCCCATTCAACAGAAGAACTTCCACTGAGGGAATGAAGGCTCAGAGCTTCTCCTTTCAAACCAACCTGCATGAAGTTATGAAGTTAC
40	EgSNP 50516	45.788	LG 1	T	A	33	GTTTCCGACAATTTTGGAGGTCATTCAATTATATGTTGTCCTTGTGCCATTGCAGCATGCAATAGTCTGCTTTTGTTGGGAGTCAATGGACTTTAAGGAAAAAATCAGGTCCACGCATGATAATAATTAT
41	EgSNP 50576	46.317	LG 1	T	A	44	ATTTATGGGAACACGGCGGCGGCAGAAGGTACAATGGCACGAATATTGGGGCTCGAAGGGCAGGCCACAGGGAACTACATGCTGCTTTCTAATATATATGCTGCGTGTGGGAGGTGGGAGGACTCAGCAA
42	EgSNP 52268	47.161	LG 1	C	T	33	CAAGCCAGAGTTGGTTGAGGGCCATCACCAGCCTAACCATGACCCATTCTCTCGAGAACGTTATGGAGCACCAAATAATCTCACAATGAGTTCTTCAAAGCCCATTGGCTGCGTCTAAACTCCTGATTCA
43	EgSNP 52273	48.014	LG 1	T	C	16	CCAGTTGCTCCTTCCCCATGAGCCTTTTGCTAGAGCTAGCGGCGCCGCGGTGGTCTCTGGCCCCATCCACCGNNNNNNNNNNNNNNNNNNNNNNNNNNNNNNNNNNNNNNNNNNNNNNNNNNNNNNNNNN
44	EgSNP 52271	48.361	LG 1	G	A	107	AACCATTCCAACCTACAAGATTCCTTCCCGAGTCTTCTCAATCAGGGACCTTTCTCTTCTTTTGGTTCTTCCTCCCCCTTCGATGCAACTACTATTGATTGATGGCAACACCTAAAATGTGAATGGTCCA
45	EgSNP 52402	52.084	LG 1	A	C	102	CATAGATTTGAAGTTTTCTGTATAAGGAAAAGCAATGCTAAATGTTGATTTTGAAGGTTGCTATCTTATTTGTTGTTCCAGATGCTAAGGTTGCTGTCGTTACAATATCCCTGAGCAAGGTGAGTGATGA
46	EgSNP 52409	52.796	LG 1	C	T	95	AAAGAATACTTCTTGATCGTCTTTATCCAGCTTTGGCACCACAACCCACTTGTGCTTCTTGTACCTCAGCATACCAAATGCATGCAAGTAATCATCCAGATCCTCCTCCTGACAGAAGAAGCTATCAATC
47	EgSNP 52406	53.229	LG 1	C	T	65	AGGAGAGTTAAGAATAGCTTCAAGCTCATGAGAAGATGGTAAGAGTTTAGGGAAGCGGGACAAATTGAACTTTTATGAAGCCTATGATCAGATTCTATTAGTGTTGGAGCATAGAAATAGATGTAGTTTA
48	EgSNP 52432	53.467	LG 1	T	C	22	CCTCACTATAGATTTCTCCATCCCTCCATCCAAAAAGGGCAAAATGAAACGCCAAACCCCATCCGTTGTGGCTCAGAAGAGACTTGATTTGCACATGTTAAGTTAGAGAAAAAAGTCCATAATACAGAAG
49	EgSNP 52489	54.118	LG 1	G	A	28	CCACATGAGTTAGAAAGAATAAATAGAAAAGAGGCCCACCGTAAGACCTAGACAATGAACATTCCAAAATTCTATTTTAAGGACCAGGATTATGGATTCTTCAGTAGAAGAACCAATACCCCTTTCAATC
50	EgSNP 52484	54.507	LG 1	G	A	0	GGTCGGGAGGTTTCATCATTTGGCATGTTAGTACATCCATGGCAGTTTATGTGGTGCTCCAAGTCCGTGTCATCACCTTTGACTCCATGATGAATTTGGAGAGAAGTTTTGAGAGTACTGATGTTGTATG
51	EgSNP 52499	54.646	LG 1	G	A	87	TTTGTCCAGGCTGGGGATAGACCGATAAAAGAATATAAAGCCCACTGTCGCGAGCAGCTGCTATTTCCCCAAACACCAAACAGCTTTGTACACTAATCTTCCGTTCCTGTGACTCTCAGGGACCCACAAA
52	EgSNP 52510	54.687	LG 1	T	C	25	GTAGATATACAGAGGGAAAGATTTACGATGATATACATGCAGACAGTCAATTTGTGAAGATATACATGCAATTTCAGATATTTATAAGAGTGTACATTGCAAAAAAAAAACCTTCATACTACTAGTCTTA
53	EgSNP 52513	54.712	LG 1	G	T	50	ATAGGATATAAAATTACAGATAAGCACAATGTGTTAGTAAAAACTATTAAGTCCCGTTGTTGAATGAAAGGAAAAACCCTTTTGCTTCTGTTGACTGTACATTGTGATATCCGAAAACTGAGATCCCAAT
54	EgSNP 52490	54.961	LG 1	T	A	30	GAAGTTTTGCAAGAAGAGCTGTTGAGTGCCTGCAATTTTTAAAAACTAGCAATAAATCCAAGTCCTACGATGCATCAATTTACTAAATCATCAAGAATTCACCATTAGGACCTATCTCAGCAGCACTTTG
55	EgSNP 52488	54.984	LG 1	T	G	11	ATTTACTTTCTGAAGATTTTCTGCTTCAATCACCAAGTAAAAATGCTTTGATATGCAAAATTGTTCCCCCATCATCAACACCATAATGTGGCCTTTTCGTCTTGCTGAACACAAAACAATTCATGCATTC
56	EgSNP 52518	55.824	LG 1	A	G	110	ATGTGTGAAATGGTGGTTGGATTCCAAGGATCAGTTTTCATAGCAAAAACAGAGCCACGATCATGATTAAAATCCGTTATTTCTCCATCATTCGGTGCACAATAATTTCAATTAAAATGAATAGTTCTTA
57	EgSNP 52535	56.230	LG 1	C	A	70	TGGAGCTCCAGTGGTTGGCGAGGGAAGGGAAAAGGAGATAGGAGAAGAGGAGGTGGACACAAGAGAAGTCACCGACAGTGGAGGTGGCACAGAAGGAGAGGAGCTTGGCGGAGACAGTGGAACGGTGGAG
58	EgSNP 52770	56.270	LG 1	T	A	5	TGCTATTCCTAACCATGCCAAAAACAAATATTTACATTTATCAGTTTAGACCTGTTCAAGATTTTGGATATACTTCGCCATTGATTCATAATTCTGGAGAAAGCTATAGATCATCCACTAGTGATCGCTA
59	EgSNP 52546	56.502	LG 1	C	G	10	AGCAAAGGTACAAAATGAATAATTCATGATTCCACCCATGTCTGAAGTATTGCACCTTACAACCATGTCATGGGAATGGATGGGATGGATTGACCAACACTCTACTTAGACATTGACAGTAGAGCATGCC
60	EgSNP 50150	56.763	LG 1	T	C	106	AAAACAAATAAAGTGTGAGTTTACCAATAAGTCAAGAGTGGTAGACCACAATAGATGAATCAAAGTGAGATGGAGGATCGTTTAATTAACTGTAAGCTATGGCCGACCCAACCCCGNNNNNNNNNNNNNN
61	EgSNP 50141	57.014	LG 1	G	C	2	AACGTATCCTGTTTCACTTCAATTTCTACCAAATAGAATACTCTTAACATCCTCCAGAGGATTGAAATACATAAAAAAAGATGGCTATCTAAGAGCTGACACATCAAGTTATTTCAAATAACAATTAATG
62	EgSNP 50145	57.115	LG 1	C	T	22	GAGCTATGCTTCTATGCTTTAGTCAAATTGCAGAGAAACCCTGTTAAGAAAATGCATATGTTCAACAGGAAAGTTGGAACGTTAAATTTGATCAATCTTCAAGGATAACACATCCAAACAAATGCCCTTT
63	EgSNP 50219	57.485	LG 1	G	A	34	CCTCCAGGCCATATCAAAGATTCTGTTAGTATCCATTACATCTTCAATTGATGCACGTAATCTGTTCACATCCATTAAATTTTCTTGCAAGAGCCATTTGTTCTTCGCATTCCACAGCGTCCGACCCATA
64	EgSNP 50186	57.696	LG 1	T	A	49	ATTAAAGAAAAGCGGGTCCGATTTCTCCCTTGTACTCTCAATTTTGCCGTTAAAACGCTCTCCAAGCTCTGGATTCAGAGGGGGAAGCTGGATATCGATGAGAATTTTACAGTCCATAGAGTTATTCACA
65	EgSNP 50195	58.491	LG 1	T	G	98	TGGTTCGGGTTGTATCTTTTTCGCGAAAGATTTATCGACTTTCTTTGCGATATCAACCGTTAGATGGCGTCTCCCGCAGAACGCAAGCACTCCGAAGGGCACAGCTCTCACGGCGGATATTGCGCGATCC
66	EgSNP 50235	59.112	LG 1	G	A	34	GATACTGGTGTCAGGATTGCAAATTGTCACTCACAATGCTGCTGCAATCATTTTAAGTCAATGCAAGCGAACTGATGAACGTGTTATGCTTCATGACATTGGTTTGTCCCTTGGAATAGTGGAATGGATT
67	EgSNP 50230	59.332	LG 1	T	C	53	AGAAAAGTATCGTCAAGAGCGCCAAAGGTGAAGGTAGAAGTGATAACCTTTAATAAAAAAAATCGTCAGTCTCATCAAATCAAGTGCAGAAACCAGCTAGAATAGGAGAAAGACATGCACGTGATAAAAT
68	EgSNP 50254	59.806	LG 1	T	A	99	AGAGCTTCCTGAACTGCTCCAAATTCACCAGTTATCTAGAATGAAACAATTCAAGTATCATGATACTGATACAAGAATGTATCAAATGAACATAGCAATAATATATCGACAAATCAGATGAAAGGAACAA
69	EgSNP 50266	60.751	LG 1	T	C	81	CCAAATCGAATGCGACTGAACTATATAGATTAACAAACTTAACGTACATAATATGCATGCATGCATTTATCTGTGTATGTTCTTTTGTGGATAGGGGGAAGCCTATAGTATTAGTACCTTTTTGGTCTTC
70	EgSNP 50245	61.111	LG 1	T	A	58	GGCCCCTAGCATAGATGTAGATATGATGAGTCAAGCATCCATCAAAAAAAAAGGAGGCTTGGAGAAAGGAAGGAAACAAATAATTTTTCAATCATAAAATCATGGGAAATAGCCATTTCTCTGCCTTTAT
71	EgSNP 50277	62.292	LG 1	C	G	128	TTATGGCAAATTGGCAAATTTTTCGGTATAAAATATTCGAGATGAACTGGCTTTTCTTCTACAACATAGACCTTTCCAGTTTGCACCACATAATCTCAAAGAATTTTCACAAAGCTTATCCAAAGTTTCG
72	EgSNP 50294	62.364	LG 1	T	G	18	ATTAGATCAAATATTTGTTGTGAATGAACGTCACTTGTTTCCATTTGCGATTCATGAAATCTTTTGTTGTGCCTGTGGATCCGTGGTCGCCATGGCGTCAAGAGTTAAACCAGGTTCCTTGACCCAAACC
73	EgSNP 50303	62.392	LG 1	T	C	128	TAAACTGCAAGGAACACATGTGATGGTATTCAGTGGTATAATGTAGTTCGTTAAGGTCAATCATGAAAATCTTTTTTATTCTGCATAAAGACTCTGTTAATGCTTAAGATATTAATTATCTATACAAACT
74	EgSNP 50295	62.404	LG 1	T	C	17	GATCCATGCTTAGCAATCAATGATATTATGGGGATTTTATTGACGTGGGTTAGTTTTGCTAACCTGTTACCACCACGTAAATTCTTGGTCCAACCTGTCGCTGCTTTGATCTTTGTAATGCTGTACCCAT
75	EgSNP 50305	62.484	LG 1	G	A	117	AGTATGCTCCTCTTGCATCAGAATTGTTCGGTGAAACCATCAATTTCTGCTTAATCTGATCATTCGACTTCTTCAAGAAATCATGATATTTTGATCATATATTCTCACAACTTTGCTACCTTGTTGTTGG
76	EgSNP 50322	62.510	LG 1	T	C	55	TTCTTGTGAGCCCCCTGAGAGCAAATCATAATTCATGATGTGGTTGTATTTACCGCTGCCGACCAAGTCTGGGCATTCTAACCATGCTGTTGCATTTAGATGACATAAACCTCACGCTGTCGCTGATCAA
77	EgSNP 50289	62.937	LG 1	T	C	126	CACATCATTAGAACTTTTTTGGACTTGGCTTGTGAGATCTTCTAATTTGCCTGGCAAAGAATAGAAGAATGTAATCAAAGTATAACAGGGTGAGTAGAGTAGCTGCGTGAACGGGGAAATGTCTATTAGA
78	Eg1314	63.934	LG 1				GGAAGGCAGAAGGAGGTAGGTGGGTGGGTGGGTCTGTGTGTGCGTGTGTGTGTGTGTGTGTGTGTGTGAGTGTGTGAGAGAGAGAGAAAGAGAGAGAGAGAGAGAGAACCCGGACACTGAATTGGAACCAAAGAAGTTCCAACCAGACATGACAGATTGAAACCCATTTGAAGCCGTAATTCAAAGCAGACCCCTCCGCCTCTTGTAGTCACTGACTGTCAAAGTCAAAGCATGTCGCCGCCCATCATTGTCTGGAACCTTGCATCCAGTCGTTGCTTCTATCTTTTGCTTCCTTGACATAAAATTCAAATGCACAGCATGAGGACCCCCGT
79	Eg3086	64.235	LG 1				GGGCATTTTATTGGTGGGATTAGAGGTCACGACAAGGAGGTAGAGAGAGAGAATCCCAGCCCTCCGTTTGCTTGAATTTTCCCGCATGTCTTTTGGCATATATGCCATCGGATGGCACTGGTTGGTTGGCATTCCTTCTCTCTCTCTCTCTCTCTTTTTTTTTGGTAGGGATTTGTTGAACGAAGACGAGAGGCTGGGAGCAAAGCGAAAGCCATGAATCTTAAATGTGGTGAGGGAGATTATTAAATGAAATAAAATGTTTGTGGGGGAACCATCAGACCACCCCCCAAACCATACAGTGGGTCTGGTTTTCTTGTATGAGGCCCACCACAGCTCCGTATGATGATACTGTTCCAGAGGGACCATTTTTTGGTTGGTCCACTAGGGTAATCACATGT
80	EgSNP 50415	66.156	LG 1	C	T	29	AATTGTGAATGTGAATTAAGTTACTAGTTTATCCCACTCAGGTGTGATTCAGGATTATTAAACCAATACCGNNNNNNNNNNNNNNNNNNNNNNNNNNNNNNNNNNNNNNNNNNNNNNNNNNNNNNNNNNN
81	Eg3273	67.486	LG 1				TCCAAACCTTAAATGCAGCAAACATCGGCGGGCTAACATTGTTCTTAAGAGAAAAAAATCTAACGAAACAAAAGAAAAAATTCTTTCAAAATTCAACTAATTAAAGTCACTAATTAGTGATGGTGATTTGTTTGCTCTTTTCTCCAAATTCCATATTTTYTTTGCTCTGCATGCAAGGTTACCTTTCTTGCCAAGGCAAAGTCTTGTTTGCATGTGATCGATAATTATGGGACTGGCTAAAAGTGTCGCATGTGGATCTACTGTCTTGTTTGGCTATGCGACTACTAGAAGCCAAACGGACGCATTCACGAGACGGCTGGCGTGGTTCACACTTTCTGATTGAACATTGATCGGCCAATAACTTCGTCCTTTCCTCACACACACACACACACACACACA…
82	EgSNP 50459	68.687	LG 1	A	T	70	CTCTGATCTGTTTTACCCTTTAATATGAATTTTTTTAATGTTGGTGATTGTGTTAACTGCTGAATGTCCCAAGCAGACACTTTTAAATTGAGAAAAAGATTAAAATATTATCAAAAAACTATGCACTTAC
83	EgSNP 50480	69.134	LG 1	G	C	44	AGCAAGTAACATATAAATTCATCCAAATTGATTCTAGACTTACCCTCATATATGATCATGATCATTCGAAAGTCTGACCTGCTCAAGCATCTGATCAATGTTACATATATCTCGAGATTTATAAGAGTTT
84	Eg3247	70.087	LG 1				CGGAAGCCCTGAGAACTGCTCGGTGGAATGATTCTTGGCGATCCTTTTGAACGTTGGTCTGAAAAAATATGATACGAAACATGACATGAGGTCGAGATTATGGAACTCTGCAATGCAACAACCGGAACAGAAGGGGAAGTCGGGGTCTGGAGTTTAGACTCACATCGGTGAGATGAACAATACAAACGCAAAGAGATTACCTGCAGGCATACAAAAGAGAGAGAATTAATTGGGATTTCATTTCAGTTACTCTGTTGGTTGCCATGTCGTTTATCATTTACGAGAGTGGAGATTCCCTAAGTGCTTGAAATCCCATTCAAATTCTGGCAGCAAAATGTGCACCAAAATAGCAGACCCACATCAGATCACACCAGGCATCAGAGAGAGAGAGAGAGAGAG…
85	EgSNP 50506	70.854	LG 1	C	G	55	TTAGGTGGAATAAAAAAGAAAGAAATCTATGCTACTGATCTATTTTGTTTTCACTCAATCTGACCTATTCAGCCCTACATGACCTCTAGATACTTTACCCTCAAAAGTTTGGTTTGGCTCAAACCTCTCA
86	EgSNP 50533	72.783	LG 1	A	C	60	CACTATCATAGTTAAAGCGCTCAAGTAATTGATGGACTCCATCCGTCCAGATTCTCCTTTCCCAATTTCTTGTTACCCTCTCTGTTAACCATTCTCTATTGATCCAACAATTTAAATTTGAGCGCATCTC
87	EgSNP 50537	73.060	LG 1	A	T	77	ACTATATGTTTTGTCAGTACGAGATGTGCCAGTATAACGCAAGGCTGTTGTTAATTTAATACTTTCAATGATTTACTAGTGTTTTATTATTGGTGCTTCCCTGCACATGCTTCAAGACTGTCTCACCTTT
88	Eg0877	74.620	LG 1				AAGTGCATCCGCACCATCAAGACCCCCGTCGATGGGCCGTGGGCCGACTGCATCCACCGCTACCCGGTCCACATCCCGGAGGTCGTCAAGCTTTGATGGAGGAACTTAATTAGCCCGACGACGACCTACCATAGATCACCAACCCTCAGCCAATGCATAGACTTCTTCTTTCTCTCTCTCTCTCTCGCTCGCTCTCTGTATCGGTATCTGCTCTCCATGTGTGCTTGGATTTGCTTCGACGGTGTTAGTCCACGCGTAAGC
89	EgSNP 50565	75.661	LG 1	G	A	32	TCAGTCTGAAACATAAAATTACACACAAAGCGAACCCATAAGAAATCTTCACTCCTCTTTAACATTTTAAAACCAGCACAACACCTCTAGGTCAGCAAAACCAGTTTTATTTTTCACTACGTAGTCATCA
90	EgSNP 50583	76.327	LG 1	T	C	85	ATCCACGAAAACGCTTTCAGTTCTTGATCCAGCTTCAGAATAATACATTGCAGCATTATCTTCATCCTTTGATCCCCATCCCTTCTGATCCATCTCTTCATGCAAAGACTCATTCATATTATATCTTACT
91	EgSNP 50667	77.501	LG 1	T	A	12	ATCATTTATATTATTCTCTCATGAAACAATAAACAGTATCTCATTTATGCAAGCAGTTTACAGCTGGATAATTTTGGTGATTGGAGATTTCCTAGCAACCTTGTTTTTTACTGTGTATGGTAACCATCTC
92	EgSNP 50642	77.875	LG 1	A	G	30	ACATCTTGGCCAGCATTTTTGGCATGGCATGACACAGATTAGCATTCTATAACATGCATTATTAGGAACTCAATCGTTGACATAACCTTGTGCGCTATTATTTGACTAGTACGATGGCAATATTTTGTTC
93	EgSNP 50662	78.150	LG 1	T	G	15	GGCAACGAGAAAAGTGTAATATAAATTATTGCTGAACGTGAAGACATGCTGCTCGTGCAAAATTTGGAGGAGACATTTCTATTAATATAAAACTTGGAGGAGACAGGTTGCAATAAGCTGGATAATAGAT
94	EgSNP 50757	78.357	LG 1	G	C	102	GACCCAGCCCACCAGTATCACAGGGGCCATCTGATGAGTCGGTGGGCCCAGTCCCAGAAGGCCCTCGTAAGGGCTCTGAGCAAGTCATGTCGCCTCCGATGTGCATGCTTTGAGATGAGGACCTTGCCTC
95	EgSNP 50713	78.823	LG 1	T	C	2	ACTCAAAACCAATTACTTCCCAAGCTTGTACTGAAATTAAATATCAGAAAATAAAACCCCCGTACAAAAGCTTCTGAAAAGTCTACACATTTACCTCTTACCCTAGTTCTGTGTCTTATCATCTAGTTCT
96	EgSNP 50724	79.309	LG 1	C	T	14	CATGCCCAGATTCTTGCAAGGCGAAAACCACTCACTGAGAGTGCTTCTACTTCTAGCACTAACAAGAAAGACCGCATTATTCATATCAGCACACAAACTGTTTAAGATTTCAATGGAATTTGAGCTCGGG
97	EgSNP 50765	79.661	LG 1	G	A	75	TGTGCTACCAAAGTTGAGGCAGGCAGGCAGTCAGGGAATGGGGGTGATGAATGGTAGTATGCCTGTAGGGAGTTCGACTCGGGGGATTTTTGGGATGACAGGAGATCGATCTTTGCTGGCTCAGATACTG
98	EgSNP 50770	80.149	LG 1	T	G	96	TGGCTACTATGAGGAAGGTAATGTGTCTGTAACTATGATATGAAGTCATGTTGGCTTATTTTTTTTACTTGAAGATGGTTGCATGATTCACATGGATGGTAATCATGAACATCTTTATGAAGAATGCTTT
99	EgSNP 50717	81.047	LG 1	G	A	126	ATTTTCCAAGGATAAGGTGCATAAGGGGTCCTTTCAATATCCCATGTCGGTTTAGGACCACGTAAAGCAAAGGAGAAGCAATAATCCCCACTTGAGAGAGGAGGCTCGTGGAAATCCACATGTTTCATGA
100	EgSNP 50818	82.731	LG 1	G	T	121	ATTTGATAGCAACTTTCTCCATCATTTCATCTTTAGTAGATTTGACTTTATTTAACAAAACAAAAAGACAAACAAGCTCAAGAAACTCAAAGCTAAGAAGCATGGATACGGCAAAAGGGCTGCCGTACCC
101	EgSNP 50851	83.058	LG 1	T	C	56	GTTGAAATTTGAGTCTACTAAACAATTCTTCAAATTCTGCACATGTCTAGGTTCTATGTAAAGCATGATGTAACTTTAGTTTGGAATCTAAACTCTCATTTTTCACTCTTTTTTTTGGTTGACTGCTGCC
102	EgSNP 50856	83.374	LG 1	T	C	67	GTTTCCTGGCAGGCCATCCAATCGAACTCTCTTTCTGCATTACAACTGGATGCTTGGGAAACTTCATTCCTCTTATCTTTCAGCTCTGCCATGCCAGCAGGACATTTTGGGCTGCTCGGGAATTAGTTGT
103	EgSNP 50829	83.400	LG 1	T	C	17	CAAGGCAAAAGCTGATGTGGAAACAAAGGAGAGGAAGCTGAAGGCCATAAAGCACAAGAGGAAGATGGATTCAGCATCTGATTATGACAGTGATTCTGATGACAGTGACATTGACAGGAAGCACAGGAAG
104	EgSNP 50929	84.465	LG 1	G	C	3	AAGGCATCCAATCAAAAGTTTTTGCTTGGTGGATATCTTTAACGGTGACTCCAAGCAATTGAAACTACTCAATCGTCCCTGCCAACGTACAATTGTAGGTCCCAGACGCTGACCCGATGATGGAAGCAAC
105	EgSNP 50960	84.568	LG 1	T	C	79	CACAAGGTTACAGTTTAATTATGGGCCCCAGACTCTGAGGTAGGACTGTTGATGGCCTTGAATTGGCTAAAATCCAAAACGTCTAGGGGCCGAAACTGGAAGGTAACGTGTCAGACATTTAGTATCAGTG
106	EgSNP 51001	84.634	LG 1	T	G	70	CTCCTACACAACGCCACCCAAAGATCACATAACCGAGATCAAAATAGATAAAAAAGAAAGGGAAACAGCGTAGAAGCCGATGGCAAATTAATGATTCACCTGGCCGCCAGCTCCAGCATTCATGAAAACA
107	EgSNP 50962	84.698	LG 1	G	A	12	TACATTTTTTTGGTTTTATAACGATGCAAACGAAAGGAGAATCAAGATGAAACTTGTCACCAATAAATAGGATCAAGATCCGAGTAAGATGGTCGCCTTTTGAACCACATCTAGCTCTTGAGCTGCGAAG
108	EgSNP 50941	84.749	LG 1	T	C	4	CAAACTTTTATTTTATTTTTTCCATTAAATTAGGCTGAAAATTCTATAAAATTTTTGAATTGGATCAATACAACCAGTAGGATCATAAGCTATAGGCTGGACTAGATTTGTATTCATAAAATATCCAAAA
109	EgSNP 51036	84.899	LG 1	T	C	85	TAGATTGATCGATGAATCCTCACGTACCGACGCGTTTCATCGATATTTTTGCGCTTTTTCTTTCTTTCATTGCATTTCCTTTTCTCTTCCGTCATCTCGTTGCGGTGTTAAAAGTTTCGAGCTCTCGCGT
110	EgSNP 50970	84.906	LG 1	C	T	13	CCTCATGAGTTGTTCTACAAATTTGCCTCTAAGAAAGCCTTGCTAGCATTTCTCTAGAAGCTGAAAAATACTATTATATATGAATTTGGGATCAAAAAGTACTTGCCGACGGAGATACAATTGATACCTC
111	EgSNP 51018	85.023	LG 1	A	T	74	CTTCTTGCAGCCGAGGGTGACCTACTCGGACAACAGAGCCACTGTTGGAGGTGGTTCAAGTCCTCGCGAAGACCAGCTAGCGGGAAGGAAAGAGAAAATACGTCATCGGGGAGAGGACCCCGTCAAGATG
112	EgSNP 51052	85.141	LG 1	G	A	65	AAATCCACCAAAAATTTTCAGAGTAGGCTCATCCTACCTTCCACCAGAATCCATGGTGCGCCCACGGAAGACAAGGTGGTGCAATCCCAGGAGGCCAGCCGACTGGTGGAGAGTTCACCATCTTTGGAGC
113	EgSNP 50987	85.143	LG 1	T	C	118	CTTTGCTCTCGTCTCCACAACCTTTCATCCATCTCTTTCTCTTTTTCTTTGCCTTGTCTTCTCCTTGACTGCACTCCCATGTATGACCCTTGTTCCATTCATCCTCTTCTTTCATTTTTCCCCTCATCTC
114	EgSNP 50945	85.192	LG 1	T	A	88	GAAAAAGCTTTGACAGCAACACAACAAAGCATAAAGAACGTTGGAGGCAAACCCTCAAAAGAAGGAAACTACACCACCATGTGCAGCATCTTTCCACACAGCAACAGTTCCAGAGAAACCGNNNNNNNNN
115	EgSNP 50932	85.227	LG 1	A	T	8	CAGTATGTATGTGCACTCATGGTGATCCTACACATCCTAGTATATATATCTCTAGAACTACAAATGAAGAGATCCCAACTGCTATGCACCTCAAAACCTTCTATGTCGGATATTAACCCTGTAGGAAGAA
116	EgSNP 50879	85.231	LG 1	C	T	24	CAACAATACACAAAAACAAAATATCGTATTTCGATGCAGGAGGTAATACCACCTTCCCAGAAGCCACCACATCCCATCCACTTGATTGGTTTGTGCTTGTGACTTAATATTTCCTCTCCTTTATCACTTA
117	EgSNP 51022	85.638	LG 1	A	C	6	GTAGTACATTATTCTATTCAATGCTCCAAGACAAGCAAGACGGCTCTTGGAAATAGTTTCAAGAAACAATCCATGTAAAAGAATTAGCCTTAGAAAAAGCATATCAGTCTATATGACCTTCCTAAATATA
118	EgSNP 50895	86.280	LG 1	T	C	27	TGGCAGTTTTGTTGCAATAGTTGTTGTTAACCTCGATGTACTTGTATATGCTTGAATCACTGTATAAATAACTAATAACTCAAACATCTGTGCCCAATTTTTTTAAATAATCATTTGACTCCTTTTTCGG
119	EgSNP 51049	87.046	LG 1	C	A	60	TTTCTTTCATATCAGGTCAGATGAAAGATGCATTACCCCACGATAGCATTTTATGCCTTTCCATAATTTAATTAACCAGCATGACTGGACATTTGCATGTTAGATTGTGAGGTCATCTATGTCAATATAT
120	EgSNP 51098	87.392	LG 1	G	A	117	CTATCTCCCACTCGAGGAAGCTATGATTTGATGAGGGTCCAGTTTTAATATCAACTGGTTCGGATCCAGTTTGGGTCCGAGCGAATCATTATTATGCATCAGTGATTGCCAGCTTGGGGCAACAAAATGG
121	EgSNP 51127	89.397	LG 1	T	G	76	AAACATCATAATAAACTCCAAGATTATAGGGAGACAAATTTTATCCCAGTTTGCTAATTCCCTACCCCTTTTTCACGGAACACCAATATGAAGGGGAAATGTATGCATCAGCAAGCTAACGTAGCCATAC
122	EgSNP 51254	91.227	LG 1	A	G	9	TGAAGTTGCACCCATGACCGACGCAGAGTTGCAGGGAGGATCTGCGCTCTGAGCCATGTCTTCCTTCCCACTTAGGGGCTTCTCTTCACCGTCGATTTCCCTCGACAGGTCACCAAGTTCATGAAACATG
123	EgSNP 51264	92.963	LG 1	G	A	5	ATCATAGGGACTTTCTTGCAGAACTTCCTGTGCGTGGCTACATCTCCATGAATACCCACCAAAAAAGGCATGCATCATTGCCAAATTTCTCCATTAGTTGATCAGAACATTGTTTGACCAATTGAATGCC
124	EgSNP 51293	93.270	LG 1	G	A	20	CTCACCACAGATGGCAAGGCAGAATCACCCGTGACCTCAAAGCAACCTACTTCCACCCTGTTCGAGTTTTGAGTGAGCACGTGACAACCAATAATTGCACGTAGAAAAAATGGTGGCCGATGATTCACCA
125	EgSNP 51294	93.426	LG 1	T	C	19	AGTCTGTCAGTCAAGGACACCCAACTCCATAGCCATTATGGACACGGGCTTGATCTAAATCTCAACTCATCGCTCAGCATGAGTCTGAACGCTAGCTGGTAAAAAGGTGAACATGGTTTTGGCGAAAAGC
126	EgSNP 51403	93.697	LG 1	G	A	100	CTGCATCTTGGAGAGGGCCCTGGCACTGGCAGTTCACTAATCACTGACCAGCGGACTGGGCAGCAATAGCTGGCACCTCTCTCTCTCTCTCTCTCTCTGAGAAAGAGAGAGAGTATTCAGAGCACTATAG
127	EgSNP 51334	93.887	LG 1	T	C	61	AACCATCAAAACAGAGTGATCCAAACTAAACGTGAAGGCCATGTTTGGTTCTGTATAATTGTAAACAGTATCATTTGAATAATTTTATTTGAATCGATATGCTTATTCCTCGTTAATCCGNNNNNNNNNN
128	EgSNP 51289	94.508	LG 1	A	G	60	ATCAATATTCCAACAAACAGTAAACCTCATATCAAAAGAAACATGTAAAAGGGGACTCCTAAGAAAAAATAATTGAAAATGGTTGGCAATCTCTGATTTAAAATCAAATATGTCCAGATACTGATATACA
129	Eg0921	95.599	LG 1				CAGCTGGTGAAATAAAGATGTTTCTGCTGTGTGTGTGTTGTGTGTGAGAGAGAGAGAGAGAGTGGACTTTCTAACATCTTTAACATGCAATGACAAAAGGATACTCCTGGCTGATGGTTCTGGATTTGAGGTAGAGGGATTGCGGTGYGACGCATGGTTTTAATTGTGGGAAATATATAGTTACATGTTTTCATTGTATCGAGTTAGATGAAGTGAACAAATGGAACTAAGAGAGCTACGATGGTTCAATGATTATGAAATAATGTATGTATTGAAGGGCATTGTAAGCCATTGGAGGTTCTAAAGTTCTTTGTTATTAATTTTCATGTATAATGTTRCATAAACTTCTTTTCCTTCTTTATTTCTTTTTTTTTTTTTAACATCTTTTAATCCTCGCAA…
130	EgSNP 51391	95.807	LG 1	G	A	23	CTCAAGAACTTCTCATAGAGCTCGAGCACGAGCTCCAAATCCGCACTGGAGTTCCTGTTCTTGACATTGGCAGCAACCACATCCTTGTTGTCTCGGATCCACTTGAAATCAATCGCTGCTCTCCACTGGG
131	EgSNP 51386	95.931	LG 1	T	G	1	AGGAAAATTTTTTTAGGTATGATTTGTAAGATTCAATAATGTGTTTGTATACAAGTTTTTTTTTCCTTGGAAACTTTATGCTTGTATATAACATCATATCATTTCAGTGCTTTGATAGCATGATGTAGTG
132	EgSNP 51459	96.670	LG 1	G	A	5	ATAGAGAAAAAGATAGGCCCACTTCCAAGCCACCTCCTTTACCCTTTTTGACCCAAAAAATCTATTAATCATTCCACCAAAAATTACATGCTTAACCATGGCTTGGGCTGGAAACGGGCCGGGCTGGGCC
133	EgSNP 51461	96.708	LG 1	T	C	42	TGGAAACAAGAAAAATGTACCAACTCGAAATAAGAATCAATCCATCAGGCGTTTGCAGCTCTATACAAAGTGGATGCATCTCTCGTTGGGTAATAAGTCGCAGCAATGTTGAAATGTATACGGAAAAGCT
134	EgSNP 51437	98.073	LG 1	C	T	34	GCCGCACAATCTGGAGGTTCTCAGCCCATGGGGACAGGTCCTCACAGCTCTTCAGGACTACAATTGAGTCCCTCCAGGAGGACAAGACCACATAGCTGAGGAAAGCTTCCGTTTTGAATATTAGATTTCC
135	EgSNP 50065	99.120	LG 1	G	A	56	AGTCTTGAATGTGAGTGAGATGATGCATAAGCTTTGCACTTTCATTTTGTAAATGTGTCTTTGCCTTTCATAAAATCTGACAGTTATTGTTCTGTGACTTTCATCGCTAGGTTCATCATTACGTTATACA
136	EgSNP 49883	99.269	LG 1	T	C	123	TTGGAAACAAGGTAAACCCTGGTGTTTTTGATTAAGAAAGGAGCCATCAAAATTTACAACTACCATGCTCAGAACCAAATCTTTACTGAAAAGAAAAATAATCTATGAGTTCGAACATGACCTTTCTATC
137	EgSNP 51491	100.697	LG 1	G	A	67	TAGCAAACCCTTCATCAAACTCTTATCGCAATCCAATTTCACAAAAGTCAACCTCCGAACTCCAACCGAGGACCTGGATGAGGACGTAGGCATAGTCATGGCATGCAACAAGGGTCATGGACATGGACCA
138	EgSNP 49991	101.059	LG 1	T	A	125	TGCAAATCAATTGACAGGCATTGGATTAAATAAAACATTCTATGGTGCACGCTACCATGGAGCCTTGTATAACAACATATAAAGTTTAGGAAAAAGAAAAAAAAGTTTGAGAAAAAAGAAAAAAATTTAA
139	EgSNP 50084	101.197	LG 1	T	C	26	ATGATCAGAATGTGGAAAGCTATGCTTGAATGCCATCATGCACAGTTCATTACAATCTCTTTAGCCTACCATATGAAAAGTTCAGCAGCATCACCTCATGGTGAGCCCTACAGGCAGGCATTAATGCACC
140	EgSNP 50091	101.425	LG 1	A	T	106	AAGCATATCAGCAGCAAATGGCACTCATTCTGCTTGCGGAGAGCGTTGTTCTTGTTACACTTGCATTTAATTTTTCAGTGGACCTTCCTTATACACCTCTGGGTGAAGCAATAAATAAAGTCGAGGGTTC
141	EgSNP 49990	101.443	LG 1	C	T	75	GGTACTAATTGGCTGGATTTACTTCTTTTTCTTGATACCCACCAACAATTCTCTTCCATAATTAAGCTTTGATGTCAGTGGTAATACCCCATGAAACAGATCTGTCTTTTGGGCACAGCTTACCCACCCT
142	EgSNP 50092	101.488	LG 1	A	G	23	CTCAGACAGCTCTCATAGCTGCCGCAACTTGACTGAACAACAACGGGCCTCTTGAAGTCCTTGCACTATTTATCATGTGCTACAGGCCCTATACTATAGCTGTCCATTTTTAAATCCAAAAAGTCAAGTA
143	EgSNP 49848	102.531	LG 1	T	C	112	AAGGGAACCCCAACCATATCTGACCTCTTCAGGTCTATATCAACCTCCTTCCTCTCTCGAGATGAAACCCTAACCAACCTCTTTCCCTTTTCCCCCATCATTTCAGAGCTTCTCTCAGTTAACACACTAA
144	EgSNP 49842	103.105	LG 1	G	A	27	TATTTACGGCCATCCATCATGTATGGTACCACAATGCACCGCACCATAAGGTGTACAGCAGAGGATCCACGCCCTTAGGTTTTACTTCAAATTTTAACCCAATTCAAGCATTTTGTCTTCAAGTTTTCAT
145	EgSNP 49843	104.464	LG 1	A	G	47	CCGTACGATGCATGTCATATACAACTGCATGCAGCCATCGATTGTGTAATCGACAGTGTATGTGATGTACTGTACTGTATGTTGCACCGTAAAAATTGTAGGGACCCATGCTCAAAATCTAATGCAGTGG
146	EgSNP 49889	105.374	LG 1	C	T	0	TCTCCAGTATCTGGTCCAGATCCGCGGCGCACAGCGCCGTGGGCTTCTCGAGGAGCACGTGCTTCCCGTGCTCCGCCGCGGCCACCGCCCAGCGGACGTGTAGGCTCGTGGGAAGCGGCACGTAGACGGC
147	EgSNP 49915	106.678	LG 1	A	G	25	TTTTCTTTTTTCACAAATTTGCTTCAGTAAAAATCTCGTCATGAAATGAAAGCCATATAAAAATTTTGACTTTCTCCATGGGAATCTTCCAATCTGTCTTTGTGCACTTGGATGTTATCCCTCCATAGCT
148	EgSNP 49921	107.515	LG 1	T	C	33	GTGAACTATAAGCGAATATGAAAGCAATATGTTTTTTAATTAGGCATGCTCTGCAAAGTAGGTAAGCATGTGCTCTCTTTTGACTAAGAGATGGAAAGACCAACCGTAGTCAAATAGAGGGCCCATGGAG
149	egEMS0122	108.402	LG 1				GTTCAGGATGTAATTACTGCAGATGGCCATGTCAAAGCTGCAGCACTTGTTCTATTTGCATCTCTCGGATTCCCCCTAGCTATATTGTTTAGTGTTCCTTTTGCGGTTACAGCACAGTTAGCCAAAAACGAAGGCGGTGGCCAAGGACTCTGCATTGGAGTTTTGAACATTTCAATTGTTGTTCCCCAGGTGATCGTAGCTCTCGGTGCTGGTCCATGGGATGCACTCTTTGGAAAGGGGAACATTCCTGCCTTTGCTCTCGCATCTGCAGTCGCCTTTGTGTGTGGTGTGGTTGGATTCTTCTTGCTTCCGAAGCTTTCTAGGAACAACTTTAGGACTTCCGGAGTTGGCGGATTCCACTGACCTCACTCAGCCATCATGGTTGTTCTCAAGTTCAGA…
150	EgSNP 50006	109.399	LG 1	T	A	31	TCTCGACAAGATCTCATAATGCAGTATGGGCATTTGAGGGGCTATAAACTATGTATAACCTTAGAGTAGAGTGAGCTGATTTCTAAAACATAAAAGTTCAAGGAAAAATGGCAAATTTTTATTTCTTAGA
151	EgSNP 50014	109.429	LG 1	T	G	96	GGCCTATGCACACCTTTCTTATCAAAGGCCAATTGCGTTCTGACACAATCTCTGTCCATCCCAACCCTGGTAAATGCACTTATGGCGCTCTCTCTCGCTCTCACTCTATCTAACCTGAGAAGGGTTTAGC
152	EgSNP 50018	110.323	LG 1	G	A	106	GGCATGCACCAGACAAATTTTCAGAAGAGGAACATAAGAAGAAGCTTGTATTTTGTCAATAACAATAAATAGCTATCAAAGAGACCTGCAACTCATATTGTGAGAAAGATCAATGACTAGCTTATAAACT
153	EgSNP 50040	110.660	LG 1	A	C	5	TGTTCCAAAGACTGAGATAAACTTAAACCTGAGTTGGAACCGNNNNNNNNNNNNNNNNNNNNNNNNNNNNNNNNNNNNNNNNNNNNNNNNNNNNNNNNNNNNNNNNNNNNNNNNNNNNNNNNNNNNNNNN
154	Eg2131	111.531	LG 1				ATTTATTCATGAGAACATGGAATATTTTGGATTAGAGCCTTATTCTAATTATGAAATCATGAAGAACGTAGTAATTGATTATTTTTTGTTCCAAGGAAGAAGAAGAAGAAGAAGAAGAGGACGAGGAGGAGACCGGAGGAGAAGGAGATATTGGACTCTCATGCTTGGCACCCAAGATACAACGTTTGTTTTAGTTTTCATTCTCAACCAAGGGTCCAGAAACGGTCCTTCCGCCAACGATTTCTGTCGAAATATCGAAGGTAGCCTGGGAGAATTTAATTGGTCTGGGAATAAATAAATCCGGCAGTCGGCAGAACGTAAAACGGAAGGAATGCACCCGAGTCTGCTGACTGGTGGTCGGTCCGACCACGTTATTTAATTACCGAAACGGCAAGAAAA…
155	EgSNP 49316	112.071	LG 1	T	C	62	TGCTACTAACCAACCCTGGTTCCCTGAGGTGTTCAAGCATCTGAAGCCATTCCTCAGCTTGTTCTTGTGAGTGGCGGATGAAAGAGGAAAGCCTCCTGTTTCGCCATCTCGTCAGCTGATTTCGCTTCAG
156	EgSNP 49153	113.261	LG 1	A	T	28	NNNNNNNNNNNNNNNNNNNNNNNNNNNNNNNNNNNNNNNNNNCAACCAACATATCCTAATATAAATTATTCACCATAAGATTCCAAATTTAAAAATTATAAAGTTATCATTTATGCCTTGAAAGAATTTTTTTTTTTTNNNNNNNNNNNNNNNNNNNNNNNNNNNNNNNNNN
157	EgSNP 49181	113.374	LG 1	C	T	8	CCGCTCTCATAACTCTTTGACCTCTGGATGAGTTTCAAATTTTTTTACAAAAATTTTATACTGATCAATTGGATCATCCCCATCAAGGAGGGATAAAACCCAACGGGGTATTCGGCGAGTTAGAAGCTGA
158	EgSNP 49216	113.996	LG 1	T	C	123	TCTGACCTTTCTGAATTCACTTAAAATTATGTACCTTAATCCAAAAAGAACAGAAGGTGAAGGAACCAGTTTGATGATAACCTCCCTTCAAACCAAATTGAAGTTCTCCGCACAATAAACCCTCCAGATC
159	EgSNP 49449	114.480	LG 1	G	T	127	GGATACCGAGAGTCCAAGGGCAAGCCAAATTCCGCTGAAACCTTGGTATCTCATCTATAAAAGGACGCCTTCTCCTCCTTTTAGGACTCCACCACCAAAATTCGGAGTGTTCACCGCTGATTTCCAGGCT
160	EgSNP 49247	114.741	LG 1	C	G	111	TCAGATGCCATAGCAAGAGCATGGGAAATTCTAGATCTGATTCCAGATAGAGCCACTGGTGCATATAGTCATAGCCAGGTAAGAGCATACTCAATTTGTCTTCACAACCATGTTTTATTTATTTATTTTT
161	EgSNP 49325	114.978	LG 1	C	A	53	CTTACGATCACAAATCCGTGAATGAGATTCCAACTTTAGCTAACCAAAAACCTCAACAAGAGCACCATGGACTAAATCCAAAAGAAAAGAAAAGAAAAGAAAAGATCAACCACGAAACACGGAACCATTA
162	EgSNP 49230	115.225	LG 1	C	T	40	ATAGACTCAAATTATACTAGCTTTCAGGTAGTAGGGCCACCCTTCACAGGCCCCCTTGTTCAGTTGTTTTTGAAAAGAAACTGTACCGNNNNNNNNNNNNNNNNNNNNNNNNNNNNNNNNNNNNNNNNNN
163	EgSNP 49336	115.497	LG 1	A	C	57	CTGCAATGCGTCTTCGCTTATCTGATATCACCCCAACTTGTACTTGACTCCACCTCGCTTTATCCGAAGGAAAAAAAAGAAGAATCTAATAACAATAGAAATTACTAAAGATCAATGTCAATTCTACAAA
164	EgSNP 49444	115.932	LG 1	G	A	124	TGGTTGGTCTTCATATGGATCAAAAAATTGAGAACTAAACACCTTCCGATGATTGGCAAGCGACCAAATACATCTCGGAAGCTGAAACTAGCATCAATATAGACTCAACCTGAACATTTCAACTGAAACT
165	EgSNP 49400	116.233	LG 1	C	T	46	AGCCACACATTCTGATATTTGGACTGATATATGATAACAAGTTTTCTTGTTTGAATTAGTGTAGTTAATCAAAACAAAACAAAAACATGTCACTTAGATTTTCTACATCCACAAATGAGCATTTCAGAAA
166	EgSNP 49395	116.690	LG 1	A	G	47	AAGATGATGCCAATAATTTGAATGTAGGTGATATGAAAGAGAGATGAGTCACCAATACATGCTCAAATATTTTATGGATTAGTAGTAGGCTAGACCAAGTAACTGAAGTTCTCCTGACCAGTCCTTTGAC
167	EgSNP 49396	116.753	LG 1	T	C	72	CACAGTGATTCTATCACGTCGTTTTGAACTCTGGGTCACAACAAAAGCTGGTTCTTAGTACAGTCAAGAAATTTTACAACATAGACAGGAAATATATATTATGAGAAACACCTACAAACTTAAAAACAAA
168	EgSNP 49301	119.113	LG 1	C	T	85	TCGATAAATCGAGGGACGTTTTGGTAGTGTAGGAAGAAGATAAATTTGGGGGGAGGATCCTATTTTTTATTTTTATGTTTCTTTTCTTTTTTTGTTTTAATTTGAGAGAAAGTGGGTACGTATACCTCAT
169	EgSNP 49158	119.166	LG 1	C	T	34	AACTAAGGTGTTCGTTGGGTATCATCCATAGGTTTAAACCGATTAGCTGGCCACCAGAATGAGGCAAGCGGCATTAAGGAACAAGGTGGCGACGGATACGGCCAGGGTCACCAAGATCAATCTATCGGCA
170	EgSNP 49388	119.870	LG 1	T	C	107	TCAGTGCAAGAATTATTATATTTGTACTTTACCATTTTGCTACGTTGGACTGTGTTTGACCCATAAAAAGTCGCGGAAGAGAACGGTTGGCCCTGCTTGAGAAGATACAGAGGAGATCAGCTTTGCGGAA
171	EgSNP 49746	120.345	LG 1	G	A	128	ATCTTTTGGTGGAACATTGAGAACCTGCTCAGCCTTTTCAGTCATTGAATACCTAGATGGGCCTGCAACTGGAAAATCTTCATCTGGTGGGAAAAACCCATAACCAACTTGATTGTATGCATGTAGATGT
172	EgSNP 49703	120.611	LG 1	G	A	69	AAGTTTCAAGACACAGCATATATAAAGCCTTTGATTCTAGTTTCCTATAATGATAATTGAGCAACTTTTATTAACTTTGTAACTGACACAACAACTGATATCACAAACTGATAAGACAACTAGGAAGGTG
173	EgSNP 49701	120.811	LG 1	T	C	123	AAGAAAAGGACATCTATCATCATGACCTTCAAATAGAACAATGAGACATGATAACATAGATGACAGCTTAACATTTGGATCAATGCTCCACATCCCTTGCACTTTGACCTCAGGGCTTTCTAACGTTGTT
174	EgSNP 49335	121.170	LG 1	G	A	0	GTTGCTTACATCCCTGGCAGATTTGGAATAACAGTAATTTGTTTCCATTTCAAGATTTATTGCGGTTGTTGAGCCTCTCATTTGGTTAGCCGATGAATCCCAACATTCTATACGCCTTGCATCTGACATA
175	EgSNP 49394	122.101	LG 1	G	A	127	GAGACGGCATCAAAGAGATCATCTGGGAGTGACCCACTAAGATTGTTGAAGCTTGCTTGGAAAACTACTAGGTTCGAGCAATTGCCTAATCCTGGTTGGATGCTGCCACCAAATTGGTTGCGGGAGAGGT
176	EgSNP 49793	122.587	LG 1	A	G	70	AGAGGCCATTGAGAAGTGGTGGCTACTGTAAGGCAGGGTAATGGACAGAGTGATGTGGGGAGCGGCTTTAGTGTGGATAAGGAGAAGGGAGTGGAGAGTGGGAGGAAAGATGAGGGGTTAGGAGATGGCT
177	EgSNP 49653	122.611	LG 1	G	A	127	TTTGAGCCAAAAATTTTCGAATCGAAAAGGTTTGATAAAAAAAGTCTTACCAAGCAACTAAGCAGTGAATCTTAATAGGAGCGGTGTGTGATTAGATGTTAATCTAACCAAGGAGATGAGGTTGGTCAGT
178	EgSNP 49798	122.710	LG 1	C	T	12	TTACCAAACTGGTCATGCTGCCACTTGATATTGACACTTGCGTCTACTATGGTGCACATGTGCAACATGGTTAAAATCATCAAAAAAATTCTTCCATACCTCCACCATCCCTTGTCCTCGGATGACTCAT
179	EgSNP 49391	123.118	LG 1	G	A	33	CCAAATGGATCTATAGATGAGATTTAGACCACGGATAGGATGGATCTTGAGAAAAAAAATGACTGTATATTCGTTCCAAAAAGACAATAATAGAGATGAAAAAGAAACAATCGTCCACACAAAGGTTCTG
180	EgSNP 49359	124.017	LG 1	T	C	23	GCAGATAGAAGCCTATAGATATATGGCAGAGGATGATATAATAGAAATACTGTGATCCCATGGAGGTGGGTGTGATCTTCATGCAACATCAGAGAGAAGACAATGGTTTTCTGGGCAACTTAATAGTCCT
181	EgSNP 49784	124.510	LG 1	T	C	3	ATCTTTGCCATGTTAATCTCTGTGCTCTCAGAGACACAGCAGCCATCCAAGGCAAGTCTTCAGCAACAGGTATCAAACAGCAACCAGGTCTTTGTAACTCATAGTGAAGCATGAGTTTAGTTTTTCAGAA
182	EgSNP 49310	125.726	LG 1	G	A	125	CGGCGCTTCAAACTAAGAATTGAACTATTGAATAGTGAAAGTGACATTATAAATTTTAAAATAGAAGTATAGTCAGTGAATTTTTATTTTAAATTATTTCTCAATTCTTTGTTGCATGTATTTTAAAATT
183	EgSNP 49621	126.242	LG 1	C	A	124	ACCCAGAGATAAAACTGGCTTCATATGATCTTCAACCTGCTTTCTGGAGGTCACATTATCACCTGCATGAAAGTACAGTAACACCATCAGACGCTTGTGCATACGAGAGAAAGGTGACATCAGCAAGTTG
184	EgSNP 49495	127.042	LG 1	C	T	108	AGGATTTATTTCGAACTGGAAACTAGCCAATGATTATCCCAGAAAATTTTAATATTGATAACTCAAAGATGTGGCATCTTCAGTTGTAGTACAGTAAGGTGTTCTTCATGGTAAAACTGCATGAGAGGGT
185	EgSNP 49747	127.482	LG 1	A	G	39	GCACATTTTGAACACAAAATTATGCAAGTACTAGTTTAAAACACATTGAATCAGTATGGAACAAAGTTATCTACTTGAGTGTAACATCTTTTCCAACCTCCAATTTCCTCTATGGAGTGGTCATCCAAAA
186	EgSNP 49496	127.582	LG 1	A	G	66	TTGGATGCTTGGGTGCGGAGACTGTCTATGGCATTTACATTACATATATGAAGATGTTTCTAATTCGATAACCAAGTGCAAAAGTTGTTATGAATGTGGATCCTAAAACTTGAGGAACCTTAATAAGTTG
187	EgSNP 49696	128.401	LG 1	T	C	98	CCTCGAATTATTCACAGGGATGTCAAGTCATCAAACATACTTTTGGACAAAGATTATGAGGCTCATCTCACCGACTTCGGTATAGCAAAGAGCCTGTGTGTCTCCAAGACCCATACGTCCACCTATGTCA
188	EgSNP 49684	128.470	LG 1	C	G	76	GGATGGCGTGGAGGAGAGGTACATGAGGTTGAGATCGAGTTCCAGGATTGCCCAGAGCAGGGTTGAAGTGAATAGTCTCGATTCCAATCCGNNNNNNNNNNNNNNNNNNNNNNNNNNNNNNNNNNNNNNN
189	EgSNP 49526	128.600	LG 1	A	G	81	AATTAGGTACACTAGTCCATATCAAACTGTCTCGATCTAAGCCAAACCACACTATAATTGAACAGATAAAAAAGAAGTAACGTACATATAAATATTTGTTACATCGTGGAATACTATAATAGTATTTGCT
190	EgSNP 49667	128.614	LG 1	T	C	107	CGGAATTGTGTGAGTTCTGAGAAGAAATTTTTCCGTTCTGCTTGCTCATGGGGACCATAGACATTCGTTACAATCCATGTAAACCCAGAATTTAAATGTCTGCTTCTTAAGCCTGTGAAATTCCAGAATT
191	EgSNP 49727	128.960	LG 1	C	T	20	AATTGGAAATCTAAATGAGCCTATCCAATTGAATATATCACACAATCAACTAACAGATCCAATCCCTGAAACTTTCTCTAAACTCAATCAGATTGAGAGCTTGGACCTATCATACAATAAGTTGAGTGGT
192	EgSNP 49657	129.846	LG 1	C	G	49	TTCTTCTCCATCTATCTTCATAAAATATTATAAACCTAGTACTGTAGATCAAGGAAGTGATACTTACGAAGAAAAGAGTGGTTGCTTAACTCACTTTCAAGCCTTAATCTACTTTAAACCTTTTCGCTCC
193	EgSNP 49788	130.254	LG 1	C	T	104	CTATTGGATGCGGCAGTGGCGGCAATGCATCACTGCCCTCCATTTTCTTCTTCTTGTGGACTTTGATTTTTGGTCATTTAAGCATTAAGACAGGTATACCTATGCCATATATAGTGAAAAAGGTTCATGT
194	EgSNP 49580	130.574	LG 1	T	A	60	CATCAAAAGCTTAAAACCAAGAAAATTCCATCTCATATACCTATCAAAAAGATTACTGCCATGCTTCGCAATGTAAGATTCATATGTCCTCCCCCAAATCTTTCCAGAGATATCCACACGTGGTAAGCAG
195	EgSNP 1796	131.908	LG 1	T	C	107	GCTGCTGATAATCAGGTAATAATCTCTCGCTCTCTGCTTTTTGCTCCTCATTTCACTTGTTTTATGCTTCATAATGCATAAATCCTGTTTTCCAAATTAATCTTAACCAATACTAATTTTCATGGCAGTT
196	EgSNP 49760	132.307	LG 1	T	A	72	CAAGACTTAAGAAACCTCACAAACTTCTAATTACGGATACTTTTGGGGGGCTCTATTTTGTATTAAAAAACATTTTTTCCACTTTCCAGAGCAAAGCTTCAACAAAGGAGAAATTTGTTGAAGAATGACC
197	EgSNP 49777	132.353	LG 1	C	A	21	CTGCCATTATCTGTAACACATCCAAAATCTAAAGAAATGTGCTTGCTTGTATCTATATTTTACCAACAACATTCTGCATGGAGCTCTTCTTCACAACTCCTCTCGAACACAACTCACTTAGCAAATCTAA
198	EgSNP 49668	132.796	LG 1	T	C	96	ATAGTAAACGTTGGTTCTGATGGGAGACTTCAATGTAGTCAGGTTTTCTTCAGACCGAAAAGGAAAGAGTAATAATGTCTCAGCATCCCACCTGTTCATCATCTTTATAAATAACAATTTGCTTCTGGAA
199	EgSNP 49573	133.640	LG 1	G	C	17	TCGGCTAGGTTGTATACGTATGCGGGCCTAGGCCCAGTATTGTACTATTACCTCTTATTTACTGTTTCAGGATTTATGTGCTCCTTTTGTATCACCAAAATGCTTCAAAAAAAACAAGAGCCCTCTAAAG
200	EgSNP 49519	135.197	LG 1	T	C	71	ACATTATTCAAGCACGTGGAATGGATGTGAAGGAATCAATATCCTAAAGTGCAAAAAAGATGGTATATTTTTAATCAAAACTCAGAAGTCACGCGAGCACGTACGTGGAATGAGTGTGAGGGATTCACAG
201	EgSNP 49549	135.716	LG 1	G	C	33	CACCACTTTGGTAGTAGGGTATGATTCTGCCGTCAAAAGAAGCTGTTGAAACAAATATTGTCCATTCTTTATTATAAAGAGGTGCTGATTTCTTAAACCGATATCAAGTTTTCTCTGTTGAATAATAAGA
202	EgSNP 49585	135.859	LG 1	T	C	115	CTTATCTTACAGCTCTAGTCCGTTCGATATCAGACTATACCCCTCTCCTTCTATGCTGTTGCCCTCCAAAACAAGGTAATTCTCTTCCTAGCAAGCCATTTCGATTTGAAAACTTTTGGCTCACTTGTGC
203	EgSNP 13437	136.159	LG 1	T	G	5	TGAACGACGGAAAGCGCCGCGATTACGAGAGCTCCGATGCTGCGAGCTACGAGTACGAGGGCGGCGACGATCCAGACCACCCCATCGAAGAGGCGGGGAGCGTCGAGTGGAGCGATTGCGGCGAGGACGC
204	EgSNP 49605	136.392	LG 1	G	A	91	GAAGAACAAAATGGAAGAGATTCAATCTGGAATCCACATTTATAGTTTGGAAGAAAATGAATTTGAGGGGAAAAAATTGTCACATGATCACAAGATTGGCACTAGGAGAAGAAGTCGAACCTTAATAAAA
205	EgSNP 13456	141.403	LG 1	T	A	54	AGACAATTTGTGTTGGTTCAGTTTGGTATACATAGCATTTAGGTGAGGCTTGGTTGGGTGCTCATTATTTAGACATATTTGGCTAAGGTTCGTTCTAGATTTTGATAAGGTTAGGATAGAATCTCTAGCG
206	EgSNP 49106	141.609	LG 1	G	T	86	CATGATCCCAAATGGATCTAGGAAAGTCAAAAAGACCGAGCTTCCCTACAATCTAACAGCAAGAGTCAAACCATACTACTAGTTTTGGTTCAAAAGAACAATATTTTTCCACAAGAAAAGGGCAGCGAAG
207	EgSNP 2193	142.699	LG 1	C	T	0	CATAAGTCGGCATCCCATCGCTGCCCAGTCCAAACACAGAAATTAGTTAACTTATTCGTGGAATTGCGAACATTTAAAAAGTTAAAAGGAAAATTCCAAGTCCCTCTCTACCGCAATCCTATCCGCAATT
208	EgSNP 5616	143.406	LG 1	T	C	75	GTAATGAGTCCTGTGATGCACACGCACTATTACTGGGCCTGGTATGGGCTGCGTTTTAGGTTGGGCATTGATTTGCGCTCGAGGAAGTTAAGATTGGTCGTGGTTTAAATATTAAGTCTGAGTTTCAGGT
209	EgSNP 6866	143.981	LG 1	G	C	35	TCCTTTGGTTCATGCTTCAGGGACTGCTGCAAGCCGTCAGATCGTCATCAAAATGCCTAGAAGGGCTTCATTAGATTGGCACTCGTCTCCACCATTGGATCTTGCCCAGGCTTGCTGCTGACCGCACGAT
210	EgSNP 11217	144.540	LG 1	G	A	122	GGGGGTGAGGGGTAGATTTGTAATTATAAATCCTGTCTTTCTCTCTTCCAGTATATATAAAGTTTATTCCTGGATTTTTCTCTACATTTTTATTCGTTTCTAGTTTTTTTTGTTTTATTCCTACAAAGAA
211	EgSNP 10371	144.751	LG 1	G	A	58	CATATCTTTTCAACGATTACTGGGAGGATATTGGGACTATTAAATCCTTCTTTGAAGCGAACCTTGCCCTTGCTGCACATGTAAGTCCTTTGTACATGGAAATCATTCAAATTGTATGTTTTATGGATGT
212	EgSNP 48827	145.079	LG 1	G	A	81	TTTGGCCGTTTGCTCTCACAGTCCTGGAGTGGTGGAACTGGTTGATGCGGTGGACAATGCTTGAGGAAGCTGGGAGGATGTATGTACTTTGGCTGTTATCAGAGGCATTGGGTGGGGTCTGGATTTGAAG
213	EgSNP 48826	145.464	LG 1	G	A	74	TATTCTGGTACTTTTGTTCTAAGATGACTACTAGATGGATAGAATAAATAATATTGTGTCAGTCATCTACTGTCGAGTGAATAGTTTACACAGTAGCACTGATGTGAAGGCAGAATATCATTCAAGGTTT
214	Eg0295	145.933	LG 1				CAGCTCGACAGCCCAACTTATCCCTCTCTCCACTTTTGACACCAACTAATAGTCTCATCACCAACCTCTACCTTCACTAGACCTGCAAGTCCTCCACCATCCATTGACCTCTACTGGTCTTGTCCGTCAAATCTGGTCTGCTGCTAGCACATCCTAGCCCAACTCCTATTCCCTTTTCCTCTCTCTCTCTCTCTATCTCTCCCTCCCCTTCCTCTCTCCTATCTATTTGCACCCTATTCCTCTCCCTATCTCTCCTCTCCATCCCTTACACTCCTCTCTATTTTTCACCCTTTGTTTTTAAGAAGATCTCCACCTCTCCCCTTTTTTCTCCTCCACCTCCTCCTATTGATCTATCCAATGCGT
215	EgSNP 4488	146.845	LG 1	T	C	117	CATGGCGGGCTAGTGAATGAAGGTGTAGAGTATTTCAACCTCATGAGAAGTTGCGGCATCAGACCAACGGTCCAACACTATGGGTGCTTGGTGGATCTGCTAGGCCGCTCTGGACTTCTAGAAGAAGCAT
216	EgSNP 5986	146.865	LG 1	G	C	82	AGTATCGAGTCCATCATCACCAGTTTTTAGATCCAATCCGAGCAGAGCAATTTGGTGGCAGAAGTTGCGGCCACGTTCACTGGTAGCTCGCTGTCACGTTACCGNNNNNNNNNNNNNNNNNNNNNNNNNN
217	EgSNP 5834	146.935	LG 1	G	A	66	AAACAGATCCAGTAAAATTATATGTCAAGACTGAATACAAAACCCTCATAAAATTAATCCCTATAAGCATGACAGCTTCTTCTGTTCATTAAATATCAAACCCATATGACACTTGTCCAACACTCGTTTA
218	EgSNP 5557	147.006	LG 1	T	C	39	TAGATCTTTGAACAAAACTCAGAAATCAGAGGTTGTCCATGGCTAGGTGTCTTACATTGTTATGTTGATAAAATGATAGACTTACGGATAATGAATGTTCTAATACCCCACATGCTGTCCCGCTAGCATC
219	EgSNP 7286	147.044	LG 1	A	G	39	TATGTTTGAGTTCTCTGAGCTTATTGTGTGGTCTTCTTCGTATCTGCTCTTCTCCTTCCCTAAGTTCCTATTTTATGCCATAGGCATGGGCAAGACTTTGTAAATGCCTAGGCCAGGATTTTCTTCCATA
220	EgSNP 7292	147.141	LG 1	C	T	112	CTGCAAGTTTTCTCCTTTGTGTCGCTGACAGACATGGCACGTCTTGACAAAAGCTTGGACGTCAGCCTTCATTCTTTGCAAAAAGAAATCCCGAGAGACTCTGTAAAGGGTTCGTTGATGCCCCTCATGG
221	EgSNP 12897	147.166	LG 1	G	A	5	TTGCCACCGCTCTGCTGCCAGAGATTGATGATATCGGTGGCCTGGTTGAGGAGGATGATCATGCGCTTCTGGGAGATCCAGGGCTTCTCCTCCAGCTTGGACTTGAGCTCCTCCCACGCGTCCTTCCTAG
222	EgSNP 48844	147.400	LG 1	G	A	32	ATTATTCTATTCAGCTATGACTAACAGACAAGGACAACACAGAAAACGAATACTTAAGTAACATTAATATTCTACATTGTGAAATTCCAACAAATTAAACAACAATACACAAAAGAAGGAAAAGAAGGCA
223	EgSNP 1916	147.888	LG 1	T	A	85	TGAATAAGCTCAAAATCTTTGAACAAATAGATCAACCATCAACAAGAAATACGAAAAAAGGCTCATTAACTAGGTATATACTTTAAATATTTCTAGACAGCAACAATATCACTATGTTAAAACTAGAGTA
224	Eg847	148.736	LG 1			130	TCGGCGAAGGTGATCTCGATGTAGGGGTAGACGAAGCCAACCAGCTTGGAGGCGTAGGTGGAGAGGTAGATCTCAAGTGGGAAAGGGAAGTGCCGGGGAACCACAGCCCACAAGAACATGAGGCTGGCGATGATGGCTGATCCCGTCCCAGCCCAGATCTCAGGCGACATAATCATCTTCGTAGCCTCTCCTCTCTCTCTCTCTCGGTGTGTGTGTCTAATGGTTTAGACTCTTGAGGAACATCTGCTGCATAGAAGAGGGAAGGAATTACCAGCACCGGTCGATGACTTGGTCTGGCTGCTGCTAGGAACGTGAGGCAACGTTTTGTCAATTGTGTTAGTCCACGCGTAAGCAAGAGAATCACTAGTGAATTCGCGGCCGCCTGCAGGTCGACCATAT…
225	EgSNP 48979	149.596	LG 1	G	C	18	CCCAAACTTGTTGTTGGCGATATGATATAATTATGAATTTTTCTTTGCTTTATTTGTTTTGAGTCTATATCTTGAAGGATGATCACTACCGTCGCTAAGCTTTCCTGTTTTCTTATCGCTTCCATTGTCT
226	Eg0601	150.983	LG 1				AAGGGCCTTACTCCCAGAAATTTGATACAAGTGCTAAAAGTGTTTGAAGGTTCTAATTATTCTTGTAAGTCCTGCTACCACTGACTTTGAAAGTTATATCCATTAGAAACCATTGTGGGGAATCGTTGTTCATATTTTTGCAGGGTGTAGCTTACTATTTTACGACTCATTTTTCCTTGCCTTGCATTAAAACCATCACCTAATGACCAAAACCATCTCTTCTCTCCCTGTCTCTCTCTCTCTCTCTCTCTCTCTCTCTAACTCTCATGTTCTTTGTCTCTTTCCCTCTCACTGTCTCTTTCTTTCTGCCCCCTCTCCAGCACAAGGCTCTTCCAACACAATCCCCCTCCCCCACCAAAACAAACACATGCGTGCACTCCTTGACTGTACATCTGTAAC…
227	EgSNP 13464	153.300	LG 1	T	A	94	ATTGACCCATTCCAGATTAATTAACCAGGTAGGTCATGGTCATGTCAAAGGTCTGCTGAATTTGGTCCATTAAAAGTATGGGAGAAAGATTGGTAACTGTCATTGCATTTATTTGACCCTTTTTCAATTT
228	EgSNP 12635	153.487	LG 1	G	C	87	GAAGTTGGAATTTTCTTCTCATCTACAGGCGACAACAGAATTGCCTCACCTTTATGAGACGATTAATCATCTGACCTAATGTGTGGGGCTGACGAACGAAGTCAGACTGGACCTTCACAAAATAGTAGAC
229	EgSNP 48904	154.641	LG 1	T	A	45	CTTCTTCTCACCTCTCAACCATAACCCTCGACTATCTTCGCGAGCTGCAAAACCATCCATGGATCAACCTCTCATCCATCATCATCTGTTTCACCTTCCTCACCCTCATGGCCGCTGTGTATGTCACGAA
230	EgSNP 48927	159.977	LG 1	G	A	29	ACACTAGCACAGACCAGTGTAAGGTACTCGACCACTGTGTAAAAGATGAGACGACTCCTAGTGCTCTCATTTGCTGCATCAAGATTAATGTCATTACATGAGTAATATTACATATATGTCATACCAAATA
231	EgSNP 48926	160.077	LG 1	G	A	68	TAGGAAATGTAATCTTCTTTTTACCAGTTTAGGATTCCAGAACTAGAAGAAAATAATTCTCTTAGTTTGAGAAAACCAGGGTTTGACTGAGCTTGTGATGGGCCTATTCAAAATTTTGGATCTCTTACAT
232	EgSNP 7289	160.266	LG 1	G	A	84	TTCTGGAGTTCAAAGAGCTAAGAGATAGAAATCTAATGATGGGTTTCAATCAAGGTTGGTTGTGTTGGTACCGGAGTTTGGATCGGTTAGCTAGTGGTACGGTTCGGTAGGCCTCCATACCACTCCATAC
233	EgSNP 48801	160.774	LG 1	G	A	2	TTAGATCCTTTCCATTATCTTACCACTCTAACTTGTGCTAGTGCTTCCCAGTATCCTCATCTGGCTCCAAAATTAGGAAAGCTATTCATGCATTTGTCTTTTTATGTCCCCACTTCAGCTTCCTGTCTTT
234	EgSNP 49622	160.812	LG 1	T	G	51	TACACCCACTGGCTCCGAGGTCTCAGCTGTATCCGATGGCAGTTTGTTCCAGCATCAGGATCATCATCTCAACTTCTCAACCAACTTCCACCCCCGTGTTGTTGGGGGTAGCATGCAGGGTGGGAGCAGC
235	EgSNP 48787	160.933	LG 1	T	A	8	ATCCTAACTTTTAGGAATATCTACTTCAAAAGTTAATGTTGAATTCTTCATAATTTCTTCTTTTATTTCCTTGTTCACTTGGTGGATTATGATGATGATAACAACAATGGTCTGGAAGTTAATCTTACAA
236	EgSNP 49527	161.739	LG 1	A	G	118	CATGGGTTCTACAGTATTTCTCAAGTTTTGATTTTCCTATTTAATAAGACTCAAAATAGAAAAAAATATTTATTGCTGCAAGGCTCCAGAGGATAAATGGTGAGGTCAGTTCTGAACTAAGCTAGAGTGC
237	EgSNP 48777	162.702	LG 1	G	A	92	ATTTCTTTGTCCAGTTTGTGGCAGCAATGGCACTATGACTATGGAATCTTGACTGTTCTAACAACACCATTATTTATGTTGCCTTGCCAAACGGAAGATTGTTCTTCTGTGTCAAACAGTCAAGAGTGCT
238	EgSNP 48762	165.401	LG 1	G	A	37	TATATATGTTTTGGGGTATATTCCTCTCTTTACATATATTATTGAATCTTTGAGTATTCCAGGAACAAGTTATGGACCTTCAACCAGCTAACTCGAGCCCGTTGGGTTTCTCAGATTTCAGGAAATTGTA
239	EgSNP 48767	165.408	LG 1	T	G	101	CACCGCTATCTACTGGATATCTTTGTGAAAATCCAATCATTCAGCCAGAAAGAAAAGAGTAACCAGAGCATCTGAAAGGATGTTAATTTCATTTCAAAAAAGATAGGGGCTTTCGTGCAAGATATCAGAT
240	EgSNP 48723	168.196	LG 1	T	C	112	AGTTAGACAGGTTGAGAGATGGTATCCTCTCTTTATAATCTGTGGATGAGACCTTTTTATTTTGTGAGCTGGTGGTATGACAGTTGCATGCCTCACATTCATTACTTTACATTGTTAATGCCTTTCAGGC
241	EgSNP 48662	170.158	LG 1	C	A	98	AGCCCCAGATGATATTCCAACCTGTAATACATGTTCCATGAATCATAATCATTATCAAAAGAAATATATTTTGTGACAATACAAGATAAGAACTTTATAATGGCATCCATGGTATCAATACCAATGAATG
242	EgSNP 49094	170.616	LG 1	T	C	5	TTTATCCATCTCTACGAAGATATGGGCAGCTCTGAACGACCGCAGGATGAAGGATACTGTTCTCAAATCCTCCGAAGTCTTAAGGTGAGAGCGAATAGGATGATCTGAAAAATCAGATAGGAAGTGGATT
243	EgSNP 48661	170.839	LG 1	T	C	110	AATGACATCCACATCAACCAGGTTTGCACTTGGTTTAGCAAGGTTATTGTTTCTCTTCCTATGCCTGCATTATGGAGCATGGTGCCCCGATTTTCCACATACAAAACAAGCTCCCTTTTTCTTGGAGGTT
244	EgSNP 48658	171.512	LG 1	T	C	114	AAGAAATCAGAATCACCATCCTCTTCCTCATGTCATGGTATGTTCTATGGCAGTGCCTGTTATGTATTACTTGCAAGCTGCCAGCTTGAGTTAGCGACTGTTCTGTGGCCAACTTCATTTAACTAATTAG
245	EgSNP 48599	172.654	LG 1	G	A	6	TGACACAAATCAGCAAGTGGTGCCAAATGTCTAAAGATTATAGAACCACACATAGCACCACATCCAAGCTCTACTAAATTTAATGGAGCACTTGCCTAGCCTTTGGGTAGTCTTTCAGCTTTCAAAGTTC
246	EgSNP 48440	172.784	LG 1	T	C	27	GGGCAGTGAACAGAGGCTCCCTTCTTCCCCATTGTAGACTCTTTAGATTTCTGTTATTCTTCAAATGAAGACTTCGGAGTGAGGACATGTACATAACACCCTCCNNNNNNNNNNNNNNNNNNNNNNNNNN
247	EgSNP 3565	172.836	LG 1	A	G	24	TATCTTGGAGGTAGCTAAATGACTGCTTCTAGCTTTTGTTCCCTTTTCTTTGTTTTGGTCTTTTCGGGTGGGTTCAGGTGCTGTATGGTTGGAAGTCAAATGGTTCTTATGTTTGCAGGTTTTATGATCC
248	EgSNP 48452	172.848	LG 1	C	A	54	TGGCCTTGCATGTGTAGTCGGGCCCTTAAAAGTGTTTAGATCCGACTCATACATCGGGTCCTATTCCACATAAACAATCTATGACTCACATAAATATCCTTCATCTAAAGCATTGTGTTCATGGGTACTA
249	EgSNP 49107	173.652	LG 1	C	T	74	ACCCATCTTTCGCTCTGGCATGCCATGAGGACATGAGAAGTTGATCTCGAGGGCATCCTAATTGTGATATTCATTATCCACTTATGTTAGCCGCTGATTGAAATTTTAAAAAATTGGATCTTAACAAATG
250	EgSNP 13438	173.677	LG 1	T	C	4	ATCACGTACGCCCGCTCCTGGACGAAGAATTCGCCAAATCCAAGAACATCAGAAACCCTAGCGCGAATGCCAAAGGCAAAGATCCAGCGATAGGGGCAGAGAGAGGGTCGAGGGGCTCACCTGTTCTTGA
251	EgSNP 48583	174.402	LG 1	T	A	128	ATACATCTTCCCTATATCCTTTAATTACTGTTTTGTCCTTATCTAATTCATAAACACTGAAGTGAAAATATAAGCAAAACTATCATCACCAAGTTCAATATTAAGTGCAGCTTATTCTCTCAGTCCACAT
252	EgSNP 48637	174.419	LG 1	G	A	51	TCGCAGAATTTCTTCAGACGAATCCAAAGCTCCAGTTCTTAGAACTTCTTCAGATGACTAACGCTGCAATCATCCAATCCACAAAAAAATCTTGGAGCACCAACAGGCAACAGTAATATAGAAGGTTTCC
253	EgSNP 48581	174.431	LG 1	G	C	1	TCAGAGCACGTAAGTTATTATATGGCGCCAGCTCTAAAAAGTATGCAGCGAACGTATGCGTCAAGAGCACAAACGGCAATTATATTACCCCGACTCTAAAAAAGAGCATGCATTTAAAACCCGCNNNNNN
254	EgSNP 48519	175.683	LG 1	G	A	39	GGAAAAAGATTTCATGGATGAATTTCAGTTTTACCTCACGGATGAAAAGTGCCAAGTGATGAATTCCAAGATAGAAATGAGTGAATCAATTTTACTAACAGGGTTGCAGAAGCAATTGCATGTGCTTGTC
255	EgSNP 49120	175.754	LG 1	T	C	24	ATTGGTTGCCCTTGTCAATGTCGACGGCCACGCCATCGGCAAACTTAGGCATGGGGCCCTGGAGCTTGTTGTTCGACAATGTGACATTCTTAAGGGTGGCGGACGATGTCAGCGATGGCGGGACGACTCC
256	TLL01-01	177.764	LG 1				GCAGCTAGTCACCTGAACGTTCAGAAACAGAAAAATTCTAACGAAAAAGAAAATTTATAGCAGATTTAAGAGAGAGAGAGAGAGAGAGAGAGAGAGAGAGAGAGTAATCACACAAGAAAACTGTCATAATCGAGAAAAAGTCCCTGAGGTCACATACTGTTGAAGGATCACTCTCGCAGAAGGCTTCAAGACAGATGCTACATGCGTCGTCGCAAGCATCTTGGATGCCCCCTTCCACAAAAGCCGCAGCTGACGACAGGTGGCTCTGCATCTTTCCAGTCTCGTCCATCCTCGATTCCTTTCAAAATAATAACATTGATATTAATAACAGAAATGATAGGGAAACAATACGAGCGACCAAGAAAATAAACTACATGAAGTTCACATCGGCGGATCCTA…
257	Eg2190	182.557	LG 1				CCCATTCCATGGGCAATTTAGGATAGTCCAGTCCTATGGGGCCCCCCTCATGTTTCTCAATCCTCCTCCCATGGCCACCCTTACTTTGCCCATGGTTGCCCCTACCTCACCTCTCGTCTCTCTCTCTCTCTCTCTCTCTCATGATGTCTGCCTTTCTCCTGCAATATTTGCCTTTGCCTTGTGTTCCATGTCCAACATTGACACACCTCCATCACCTCAAGGCTCCAGGGTTGACTTCTTGGCCATCCCCACTCCATGGGAGGCCAAGGCAGATATGGGAAGCTAACGTGGAGGTAGGCATCAGAGGTGGGGTGGACATGGGAAGTGGAGGGAAAGCAATCATGTGAAATAGCCTATTGGCAATGTTTGCAAAAATGGGAGGGAATAGAGTTGGGAAGC…
258	Eg3338	0.000	LG2				CTATTTGAGAGTGAACAACAGAATTATACTCTCTCTTTCTCTCTCTCTCTCTCTCTCATGTTCTTGGCATGAAACAAGTTACACGCCAAGTTCGTTTCATTCATGCGGTCATCTCAATATACAAGTGTAAATAATTTTAGTTGTTAGACACACTAGCTCTTTCCCTCTCTCCCCCCTCCATCTCTCTCTCTCTCTCTCTCTCTCTCTCTCTCTCTCTCTCTCAGAGACAAAAACAAACTCGAGCGCATGCATACACAT
259	Eg2291	8.334	LG2				ATGCTGGTGGGGGTTTATCCATCGGCAGAACTCGGGAATGCTGCGGAGACTCGACCGCAGGAGAGAAGTCGCCGAAGGTCGGACGTCGTAGAATCCCTGAGTGGTCACTCCTGACACGAACTTCGACTGGGGGGATTTTATACCCAACATAATATAATATATATTATATAATATTATTTTATATAATAATATATTATATTATTATTATTATTATAAGGTTAAAGATATACTAGGAATGAATTAAAAATATTATTTTTTTGATTGATAGGAAAATGATTCAACCATCCTCTAAGTGAGTAAAATTTTTTGATGGATAAATATTATTTATAAAAAAATAATTTATTTATTTTAAAATTATAAAAAATAAATTAAATAATTAATAAAAAAATTAATCAATTA…
260	EgSNP 35643	10.713	LG2	G	C	90	CCAGTTTTGGTGATTTCAACTAGTTTCACCAAAATATCATCAAAATTAGCAAATGGATGCTATATTTATTAATTATACAGGTATTCAATGGGAGTTTTAGGACATTCTTCCTGTCACTATGTTTAGCTAT
261	Eg304	14.356	LG2				GTCCAGTGCCTAAGTGCAGTGAGTTGCTTGCAAGTCACCGTGGCAGTCTCAGGTCGGAGGAACATTTATACCCATATTCCATCAGAGCAAATCTTGACAGCAGAAATAGCTCCAGTGTCGGTCACGTTCAGTGCAGATGTACCAGGTGGTGACTTGGATGGATGAGGAGATGATCAGAGCAACATGGGCTCTAGGATTGGGTAAAGATGAGAATTCGTTGGTTTCATGGCTGATATGGATGAACTTTGAGATGGGATGTTTGATCTAGGAAGTTAGTTAATGGAGGACATTATAGAGTCCTAGCATTGTAAAACTTCATCACTTGAGTTCTTTCAGCAGAATGTCTGAGAGAGAGAGGGAGAGAGAGAGAGAGAGTTCCACCATCAGATTTGTGT
262	EgSNP 15097	16.163	LG2	A	T	108	GTGCACCTTTCGTCTAATAGGCTTTTGAAAGATGTGGGAAATGACTTTGAAGTAGAGAGAACTCTCACTTCATATGACCTAGCCTTAGTTAAACAATCCAATGTAGCTTGGAATGACTAATGGTATAAAT
263	EgSNP 13679	19.022	LG2	C	A	53	CTCCCTTCCCAATTAATTTCTCTACATTGTAAATCCAAATGGGAATCATATACCAATTCAACATGAATATACAAAGATAATATAGTGAAGAATGTGGAGGGAAATGGAAAACAACCTGGTGAGAAGTTGG
264	EgSNP 7189	20.105	LG2	C	A	84	AGGACAGATCTGCAAGGTCTGTCTCTATCTACCTTCTTCCCTATCTAGAATGCTCTGATTTAAGATCTATAAACTGGAAGACCTCGGTCCAGGCCTGATCTGATTGGGTACCAGATCTTGGAATTTTTAG
265	EgSNP 6658	20.433	LG2	T	G	86	AAACACCTCCATACCCTGTGTTTCAACTCTGATGCTTGGCCTCGTGATCTCACCACTCGGCAGTTGGAGATTCTCATAACACAGACTATATTCCAAACTATGGGTTTGCAGTGCCTTTCAGTCCATATGG
266	EgSNP 6202	20.460	LG2	G	A	17	CCAACTAGAAAGCTCACGCATGTCAAGGCAGGTTCCAAGACCTCGCACCAGCAGCCTCGAGAGCTCTGTGCGGACTACCCCCAGCGAGCCCAAAGACCTAAGCCCCCAATAGCTAGTGGAGCTACTCTGA
267	EgSNP 5682	20.526	LG2	C	T	102	GTGCATGGAGTTACAGTGGCGGAGATGCCTCTCATTGCAACTTGCAGTGAGCATCGTCGCCGAGGAATGTGTAGAAGGCTGGTGGATGCTGTAGAAAAGGTACGTATAATTCTTTTGCAACAGTTGACAT
268	EgSNP 35542	20.600	LG2	G	A	128	TTCTATATTGAAACCGACTATTGGTGCTGAAGGAATCCAGGAATGGAAGGGGACGCTGAACCTACTAATTGCTCGGTTTGGAGCATGCTGGCTCGAATTGGCGTGGTATTAGGTCAATTTAGGGGTTCAC
269	EgSNP 6428	20.616	LG2	C	T	129	ACCAGTCAGGATGTTCCCTGAGTTTGGCACCGTCGAATTGGAGAAGGATTGTTCTTGCAGCCGACTCTCAACAGCTTTCCCGATAGGCAGAACTGTGGGATTGCATTGCATCTTGTCATAAGAATGGGTC
270	EgSNP 6738	20.618	LG2	G	T	41	AAAAGATCGGGTCCACAATGGTGGACATTTAGGTAAGCAACGCATTTTATTAGAAGAAGAGAAGACGTCCAAAGATCTATAAAGACATTAATTTAATTATGAGGATCCAATTATCCATCGAAAATGATCC
271	EgSNP 15025	21.303	LG2	T	C	79	GAGTCATAATTCTTTGCATGAACCATCCGCTGCGTCGTCTGCGGACTTGAGGATGGTGTTCGCAGGAAGTGGAGCCCCACAAAAGGAATTTTCTTGTCTGCTATGTAAGTAAATTATTTTCATTTTTGGT
272	EgSNP 43335	22.108	LG2	T	C	39	GTAAAACTAAGAAAAAGAAAAGGTTTGCAAGGTATAGATTGTTTGTTTGGTAAAACATATTCCTTTATAGTTTGGAATCCAAGTTATATCAATCAGATATTGAAAGAACATACCTCTTTGTAGATTCCTT
273	EgSNP 43397	22.412	LG2	A	G	15	TGCAGTGCATTTATAACACAAGCACATACTGCGAACACTAGCACAAAACAAATAATATATAGTCCAACGCTCGCACATCTTCTCCTCTCTATCAGGAATTAGTTCTAAGTTGGAATCTTAAGAACTGCTT
274	EgSNP 15093	23.540	LG2	C	T	29	CTGCCATGACAAGGCTCATATAGAGTTTCCTTTGTTCTTACGAAGGGCACAAGACGAGTTCAGCAAAGGAATCTGTTGGAAAAAAGTTTGCGACGATCACTCTAATCCTACATTGCCCTAGCTCTCTAGA
275	EgSNP 9923	24.791	LG2	G	A	29	ACTTGAGAAAGTGATTGATGGCCTTATTGGTGTCAGCATTTTGAAACCCTCCAGCCTAACCAGAAGTAGTGCCTTCATTCCCACTGTTGACAGCACAGCAAGGGTTTGAAGTCAGTGTACCAATTTCCCA
276	EgSNP 182	25.420	LG2	T	C	70	CCCAACTCTACCTATCGATAATTAATCATTGATCCAATTAATAGAGCAGTTTCTAGCTTATTAGTCATGACATTTAACTCGTCAATCATTTACCGATGATGATCTGATCCGNNNNNNNNNNNNNNNNNNN
277	EgSNP 35426	25.901	LG2	G	A	54	TGCTCAAGTATGATTTTAAGGAACCTCTAGAGCATGTGTACCTAGTGAGGTAGTGTGTGGCTAAAGAATGGAAACTAATATTCTGGTAAATTCCTTTCGAGGGAGATTTTGGTATCCTACCACATGAGAC
278	EgSNP 35385	32.230	LG2	C	T	15	TTCATTTAAGCTGTGTCTGGCACCAAAGCAAATGCCTGGGATCACCTGTTCAAAGCCTTGTACTGATGAATTTCCACTGGTCTCCAGCAAGAAAATGCTAGCATCTAGGGGGCCCCCAAAGTGAAGCGAG
279	EgSNP 35386	32.450	LG2	G	A	0	GTCCTGGCTGCCGCCTTTTGGAGCACTTTCCTCCCTAGGCAGCTGTCTAAGTGCCCAGTTGTCTCCCAAGGCCATGCAGAGAGTTCACCACCTAGCCTCACTTAGGCAGTCACACAACCTTGTCCTTAGA
280	EgSNP 9966	35.487	LG2	T	C	54	AAGTTAAAGAAGGTCTTCTCTTTGCCTCCCTTTCTCCCATCTCGCTCTTTGTTCTAATCTCTGTTGTTTCTCAAGGATCAAGGATTGGTGGGTTTGTAATTTTTGAGTGCAGAGTTGATGCTGTTGGGGT
281	EgSNP 35363	35.746	LG2	C	T	91	ATTCAAGCAAACAAAGGAGAATCAATTTTACAAAATAATGTAAGAGCACAACCAACATAATACAGTACAGATTTATAAACAATCATAAGGTTGGCCAGCCCTCAAAACTAAAAATTAACATTTAAAAATT
282	EgSNP 35347	36.414	LG2	T	C	108	CCAAAGTCCTTGCCAGCAAGAAGAGGAAGGAGGCCATGAAAGAAGAAATGGCCAAGCTAAGGGAGAAAGGGAAGCCTGTTGACTGATGATATGCACATAAAGTTGTATTGAAGATCTCTCTTTTTTTGGG
283	EgSNP 35325	37.839	LG2	A	G	11	TCCGTTCATCAAATCGCTGCTCCGCTAGAGAGAGAGAGGTCGTCTCCTCTTGGCTCTGGAACTCTTCTTTAAATAAAGTCACCTCTTCTTGCTCATACGGCGGATTCGGGGACGTGATCTTGGTCACAGG
284	EgSNP 1463	39.106	LG2	A	T	21	TTGTGTCAATATATACTTCTCATTCAAACTTTATTATATCGAGTCGTAAGGTGTTTAGCTTCCACCTATTTTACATGCCATGCTTTGAATGAGGAAGCTGAAAACGTCATGCAGCACAAGAAACTTTGTA
285	EgSNP 35338	39.928	LG2	A	T	81	AGCTTGATCAAATAGTTGAACTTCAGGTAACACCACCAGTGGATGTAGTCCACATGGGGACAATATGAAGGCTCATGCTACATGTTCTATTGGTTCTTTTGTTTCTCTCCTCTCTTTGTTTCTAAGCTTG
286	EgSNP 9752	40.986	LG2	C	A	14	TCGTGGTCATGAGAACCCCAAGAATGCCTGGAAGAATAGTTTTCTGACTGCCGAGGAAATAAGGAAATGTCATGAGTGGGCCAAGGAGGGAATTGAGCATGCCCATTTTACAGGAACTGAGCAGCGAAAA
287	EgSNP 31626	41.681	LG2	G	A	101	NNNNNNNNNATTGTCTTGGAGGTATACGATGAGTCTTCCCCCTGCCTCCACAAACGTTAGGTGGCCACGGAATGCTAGAGAGTGCTAGTTGAGTAGTTGTTAATAACATCTACATGCTAATTAAGGTCTC
288	EgSNP 11348	44.081	LG2	G	A	6	ATTTTCACTAAAAAGCGGGTGTTTCACACTCTCGGAATTAGTTCTCGTGGCCTCCCCTGATGCCGAGTTGAAACCAATGCTTAGAAGAGTTTGAGCAGATTCCAATGCCTTCTCACCTCCAAGTTCTATT
289	EgSNP 35306	44.746	LG2	A	G	107	TCCAAATGTAGAAAAATATCTTCTGGTACAACTCAATAAAATGCATTTGCTCTAGTTTAGTTCCAGACAAATAAATATCCACGTGGCTGCATAGCTCTACTTCTATTGTGACCGAAATTTCAAATATAGA
290	EgSNP 35298	45.102	LG2	T	G	35	ATGTATAGAAACTATCTCTGCAACAATCTTATGGTGGCCTGACAAGCTTACAAGAGTGGAGGGCTATGTAGGTAAAGAATTAGATTAAGCCTAATGTATACAAAGGCAATCTTGACATCTACGAGAGACT
291	EgSNP 35317	45.883	LG2	C	T	118	CCTTTGAGGAAGTAGTGGCCTTCCGAAAAGAAAAAAGGGTCCATCATTGCCATCAATTGTGATTGCTTGGTCTCGATGACCTGCAAGGGGAACCGTCGTCAATATTGTTACAAACTGCTGCATTAGAAAA
292	EgSNP 35314	46.080	LG2	C	T	85	TCCATTCAGAAAATCTTCATGGGTTGTTGGCAGAGAAAAGCTGCGTGCTTGGCCCGAATCAGATATCGAGCCACCCTCATTCCTACGACGGTTCCTACTTTGAGATCCAGGGACCATGTCATCCATTGTG
293	EgSNP 35258	46.482	LG2	T	C	31	GAAACAAAATCCTCAAACATGAAAATGGTAACGGTGGCAAATAGATCCTATAGGTTTCTAGTAGAATAATGTAAAAAGGGAAAAAGCACAAAATAAATCCTGAGTTGGGTGAGCCCATTGGGATACAGAG
294	EgSNP 26051	46.652	LG2	G	A	83	NNNNNNNNNNNNNNNNNNNNNNNNNNNNNNNNNNNNNNNNNNNNNNNGTGTTGCGGCCAATCGCCTCGTCGATCGATCGCCGGAGAACGTGCACCTGTAAAAACGAGAAGTCTACACTGACCGGAGGCGG
295	EgSNP 35164	48.019	LG2	T	C	87	TTTGTTGTGTTTGACATCCATGCAGAAGAGTTGATTTTTATATAATGCTCTATTGGTAGTAAGTTGGACATTTGTCCTTTTAAGGTCCGTTTCACAAGCATTTTGTCGTCTATGTAGATTGGACATGGAA
296	EgSNP 35168	48.995	LG2	C	A	31	TAAGCATTTCTCCAGTGCTCACAAAGTGCACATGGGTTAGAGTGTATTTGTGCTATTGGTTCCTTTGTAGTTGTATATAATCCATAGTTGGTAAATATTTGAAGTATATCATACATCATCAGAATAATTG
297	EgSNP 35281	49.330	LG2	G	T	46	TTTGTGAACACTTGAGACCTTTGAGCTTTTGTCTATTAATGCTATATATACTGCTCGTTTGTTTTCGTATGCAATTAAGAAGTTTATGTAACAAGATTTGTATCAGATTTTCTGTGATATCATGACAAAA
298	EgSNP 35241	49.661	LG2	C	T	50	ACGGGTTTATCTTGTTTACATCTTCTCTCCATCTGTACATTTTCTATTGTTAAATGAAAAAGTTTTGGCCTTTTTCTTGAAGAAATCCAACTTATCTGTTCATGCCGAGCTCTTGTTATCACGCAATGCT
299	EgSNP 3947	50.243	LG2	G	A	88	TATAAGAAATGAACAGAGATTTAGAGAAATTATACCCTACACTGTATCCACTTGCACACCATCAATCACAGCCACTCAACCTATACCAGTGCATTGAGATGTGCTTTTGATGAATAAGGGTTATAAGAAT
300	EgSNP 35086	51.334	LG2	G	A	11	CTCGCGGCCGCACTCTCCGAGCGCGGTTGCGACGTCTCCTTCATCACCGTCCACCCCGCCGTGTCCGAAGCCGAATCCTGCCATGTTTCCAACTTCTTTGCTGCTTTCCCTCGTATCCGTCGTCTGGACT
301	EgSNP 35141	51.665	LG2	C	T	98	ACTTTGAATGATGAGCCTGCTTGGTGCTGTTTATGAGTTTGCATTGTGAACTATGCCACAACGAAGCAACGTGAATGGTGCAAGACAGTTGAGTAAATTTTTTTACTGATTTTTCTGTGTTCCCATAGCA
302	EgSNP 35076	52.251	LG2	T	G	92	AACCATGAATGCTTTTTGATGCTGAACCGCCACTGTAAATTGTTTTAATGCTTCTTAACCCATTCTTCATTTTTCTGAATGTTGGTTTCCTGTATGCAGTGTGGGGTTCTATCAGATGGCTAAGATAGCT
303	EgSNP 35224	53.148	LG2	G	A	42	AGATCGAAATACTAAGTTTTTCCACATAAGTGCATCCAACAGGCAAAGAAAGAATTTTATTTTTGAAATTCATAAAGATGGTAAAGTTTATAACAATTAAACTGACATTCACTCAGCTTTCCATGACTAC
304	EgSNP 35041	53.503	LG2	A	C	72	TTGAATGGCAGCACTATGTATTTTCTTACGGTATCTATACTTCTCTATTTTGTTTGCTATTGGATGAACTCACCATCCTTCCACAGTAAATTGCTAAAATTTAATATAGTTTCATCAGTTGATAGCGATT
305	EgSNP 35213	53.546	LG2	C	G	0	GATAATGAATCTAACTAATCTCTCCTTAAAATTTGTATATATTTTTTATACATGTATATATCTATATATGTATCAAAGTATACATATACATATATTTTTTAAGTAATATGCATTGCAAGTTTCTTATTGC
306	EgSNP 35040	53.578	LG2	G	A	37	ATATTTTCATGCGGTGTCAGAATAAATATATGAAGAAGAAGGTCGAGTTGGCCGTACGTACCTTCATGTTTTTTCTAGTCGTTTATGGATGGGTACGCGGGAGGAAGGGTATGAAAGGAACGGTCTTGGG
307	EgAC0153	54.699	LG2				TACGCGTGGACTAACATCACATGCATGCAAGGGACATCAGCCTCTAAAATAAAACACCCCTGACTGAAGGATATCAGGATAATGTCTCACCAGCCCAGGCTTGTTGTGCCATGCGTATCTTCAGGCAATGCAAGCCAACTAGGCAGATGACTGGTTGGCCAATTCTGCCAATCGGATTCCATGTAAGCAAAGGTATCTGCCTAGTTGGCCAATTCTGCCAATCGGATTCCATGTAAGCAAAGGTTGGAAAAAAGAGGGGGGGTGGGGGTGTTGTCCAATACTGTGTGTGTGTGTGTGTGTCCAATTCTGCTAATCAGATTCCATGTAACCAAAGGTTGGAAGGTGTGTGTTCTGCTGTTTTGACTGTTTTGTCAAAGAGGGGTTATTCCCACCCTGTAT…
308	EgSNP 35037	55.794	LG2	G	C	82	CCTGCATTCAACTTTAAAGAAACTGATCAAGGGGACCTTGTGCATTGATGTTGGGATGCAATTAAGATGTTGATTTACGTTGGCTTTCTCAGTTTCAGCCGTACGACCGTTTACGTATCAGCCATTCACT
309	EgSNP 34934	56.588	LG2	T	C	43	TCCTAAAATTAGGAAGCCCTGCGCACAATCCCTCCTTCCACTGCTTCAATTCCATCAATAATTTGAGCATAAGCAAAGGAAGTTAAGCCATCCTCGGATACTCTACACCCTTGGACCTTCTGTGGCTCAC
310	EgSNP 35015	60.758	LG2	T	C	45	GACCACTTTCATGCCAAGCTCATCCCACAGGGTTCTCAAATCTGCCATCCTCCAGACCCCATCAGGGCTCCAAATCAACCAGAGTTGTTGCACGCCAACTTACTAGTTGTACCATTCTGGCTTCCTCTGT
311	EgSNP 34965	62.011	LG2	C	A	107	AAAGGGAAATACCTACTGCCCTTGATGCCAGAAACCAAGGTTGGTAGCTAACTCCGTGGTCTCAACTCATCATATCAAAATTGTGTCATCCATAACTTTCAAACCTTAAACTCTCTCCCATCATTTTGAT
312	EgSNP 34963	62.027	LG2	C	G	19	AACAGAATGAAGCCAGATAGAGTTAATAGATAGGCAGGAAAAATGAATACATTAAATAATCATACAAAATATTTAATTCTGCTCGCACAAAAGAGACCACATATAACTTTCTTTAAGTATTAAACGACAA
313	EgSNP 34948	62.855	LG2	C	A	8	ACACACAGAATGAACTAGAATTGAGTTGAAAGCAACAAGGAAAACAATTTTGCGACAGAAGAAAATTCTGCTTACCACTGATATGCATGCAACAGGAATTGACTCGCAGGCATCCAACACATGGACTGTC
314	TS1MS73	64.436	LG2				CTGAGATGGTAGATATGGTGGCTATCCAGGTTGTATAGCCCTATGTGGTGCAAATATGCACTGCAGAGATCCTGACTCACGGAATCCAATGGTTCCAAACTAGGTCAAATTGTTTCATCCTAACTTGTTATATAGTCATGTACTTGGGATAATGTGTAGTGTTTATAAAGACTACTTTCTTCCTAAGAAAGAAACAATTAACTAATCACTTTTCTTAAAAGAATCCCATGCATTGTCCCGCTTGAATCAAAAGAATATTGGGTTCAAGTACCAAACTTGCAGTCAAAAGAGTCAGTATTTTGTTAAAAAAAATTACCTTAGATATTGCGAGACCTCTCTCTCTCTCTCTCACACACACACACACACACACTAATTTATTATTTTTACCTCCTTGACGTA…
315	EgSNP 34764	67.555	LG2	A	T	7	AACCTGAACCCTCCCATTCGCTTTCCTGTTTCTCACCAATTGCCATCATGTGCTCCTCCAACTTTTTGTTCTTCTCTGCATTCGAGTGGTAAGGTTGCAGGTACACTAGCCTTTGCCTGGGACCTTCAAG
316	EgSNP 34776	68.145	LG2	G	C	54	GAGCATGTCGTTCAGATTTCATGATTTCTCCCTGCCAAGCAACTGGGTGTGACTCTGGTGATTTTGCGTTTGTTTCTATATGTTTGTGATTATATGAGGTCTGTGTCAGGGCCAACGTGTTACATTCGGA
317	EgSNP 34783	68.354	LG2	A	T	41	GGATGCTCACTTGAGCTCGATGGGTTCGTCTCATACTCAGTTGGGTTCAAATCATTGGATGCAAGATTGGTAGTAATAGATACGGTCAGAGGAGGGTGCTCAACTGGAGTAGGGGAACTGGAGGAAGATG
318	EgSNP 34645	74.627	LG2	G	A	110	CACCAACCTTGGGATTGGTGATACACGTTGGATGAGTTAGTATGATTTCTTTACTGCCATTCGATCATGTTGCTCAGTTGTTATCCAGCAAGATACACCGCTCAATCCTGATCGGTAAGCAGACTTTTAC
319	EgSNP 34639	76.050	LG2	A	C	125	AATATGCATCTTTGGGGCAAGCTGTTACAGCTTCAGTTGTTTGGATATTTTAATTTTGATGGCAGGTTCTTGTTGGTTTGAGAGAGATCTCAAATAGCTCTGTAGGAAGGCCAAAAATTGCTAAACGTGG
320	Eg3139	77.416	LG2				GAGAAAATTGCTATAGGTTACCAGTCAAATCACCTAAAAAGTTTGTTAATTCACTGCGGCATTCATATGTTGCTTCTTCATTCAGCAAACTCTCCTTTATTGCATCAATTCGCATGAATCACATCAATCACACAACTGCAAAAATTTTAGAGGCCCAAAGGTARCATGGCTGTGATTTGGAACCAACCAAACCTTACTCGCATAAAACTAGGTTGACGCTATTGTTCCACGGGAGAAATTATAGATCATGTCTCAGTTCACCATCTCCGTACTGTGCTAGTCTCCGACTGCCATGTCAATATGGTGAACTCTAAATTGGTTTTTACGATATATCCAGCTCCTTGAAACCATGACCGAGTCACTGATTCGAATCCCAGCCTGTTCAACTGATACATAGGC…
321	EgSNP 34546	78.852	LG2	G	A	69	CCTGTAAACAACATCAACATAGTTATGAAATCCCAATATATCATCTTGTGAGATAATAGACACTAAAAGGAGCAAACAGACTACCTTTTGTACTTGGTCACCGCCACGCCCTTAATGTAGATGGCCCCGA
322	EgSNP 34529	78.929	LG2	G	A	108	TATGTATAATTATTAATTCTAAGTGTGCTATCTTTTTGGTCTAGACTGTAAACGGATTTTCGTTGGTCGGGCAACCTTGTGTAATGTTATTAAAAGGTTAGAAATGAAGTCAACGTAGAACAAATCTCGG
323	EgSNP 34905	79.536	LG2	G	T	35	TCTGATAATAGTGAAGTTAGAGCTCACCCAGCCTTGTCTCATTCTATGTTCATATTGGACCTAAAAATTTAAATGATATGGAATTTTGTGCTTCTTCCATCACAAATATAAATTCCCTTCTAAGTTCATA
324	EgSNP 34877	80.090	LG2	G	T	56	ACATCGAGGCCGTCAATGGACTCAATGACAGCGGCGACATGCGGAGGAAGGACAGCGTTGCGAGCTTGTCGTCGATGCAGGCCGAAGCTGCTGCTGATGACCACGATGAAGGTATGTCGCCTGCCCTTCT
325	EgSNP 34872	81.061	LG2	T	C	93	AACATAGGGACATTAAATAACCAACAAACAAATAAGTTAAGAGTTTCTTCTCTGGTGCTCCTTTCAGATACTAAAACTACTTTCTAAGTCCTCTTTATCAGCTATCAAACCTTCACTGTTCTTAATGACC
326	EgSNP 34650	84.486	LG2	C	T	123	ACATTATTTCATGATGTAATAAAATGTTTTCCCATGTTTTGTAATATTTTGTTCATCTGCAAAAATCTTCTCTTTTCCTGATTGATATCTGAGGCCATCTAATCATGGTATTCCGTATCGGCCTGAACCG
327	EgSNP 34099	85.405	LG2	G	A	25	TACTGCATGAAATAGAAGCGAAGGCAGAGATAATTTTGGATGAACGAGGTGACTTCTCTTATTTGACACCTACTTGCTCAACCACTTCATTTTTCTACATGAAATATGCTATAGGGGGTCTAGGATGCTA
328	EgSNP 34502	85.533	LG2	G	A	27	CATTTTGTAACAACCAATTGATTCATTAGCGCCTTGGCGGCACTGATAAAGCAACTAGAGCAGTTTTAAGTTGGATTAAATTGAGCTGTTGGAGTAGGATATGGCAAGGTCAATCCTCAATTCTGCTTTT
329	EgSNP 34265	87.081	LG2	C	T	105	TGCTTCTGCCTCTGCTCCTCCTCCTCCTGTTTCTTGATCAACTCGGACTGTGTCTTCTTCATCTTCTCATATTTCCTTGCTCGAATAGCCTTCGTTACCTCTGATCAAGGACAATCATAAAAGCACACCA
330	Eg0270	88.130	LG2				ACCATGGTATTTGCCATAAAGTGGGAGAAAAATTTGATGACGTGATACTTGGACAGCCAGACGGTATTCTTATCGTGACGTCAAGGTCTTCACATGATGAGACGCCAGTCACTTCGATAAGCAATGGACATAAAGATAAAGCAAAATTTTGATTGATCTCAATGGAGGTAAAAAAAACAGAGAGAGAGAGAGAGAGAGATTTTTCTAAACAAAAAAAACAGAGAGAGAGAGAGAGAGAGAGAGATTTTTCTAAACAAAAGAAGATATTTGACCGCCTCTGCCGGCATTGCTTTGCCAGAAACACTCATTCAATGTAGTAAAGAATCTCAACTTTG
331	EgSNP 34480	90.800	LG2	A	T	0	TCCATCTTTTGCTCATCAACCAGCTATCCTTTGAAAATTCCATCTAATAATACTGCAACTATGATATGCAAAATAAATAAATAAATAAATCAAAGCAAAGAGAAGGGATAAATATGAATTTTGATGCTGA
332	EgSNP 34498	91.089	LG2	A	G	116	GCTTGCTGATGATCCTGGCGCTGCTGGGAGCTTCTATGATGATTGGGGATGGTGTCCTCACACCTGCGATTTCTGGTTGTGATATCTTCTTTGATTCCGAATCTTATTTTGAGTTGGTTGATTGGTGTGT
333	EgSNP 34497	92.330	LG2	T	A	82	TTGCTTTCACTTCTGTGGTTTATCCATCCATGCTTCTAGCATATATGGGACAAGCTGCTTATCTCTCTCAGCATCATTTCATAGAAAGCAGCTATTTGGTTGGATTCTATGTTTCCGTCCCAGGTATTTA
334	EgSNP 21966	0.000	LG 3	A	T	99	ATGATTATGTCTTATCTTAGAGACTTGAGAAATGATGCAAAAAGAAGGAAGTTCAAGGATTAGAAGAGGCATAGATTCTACCGTACCAATTTTTTTTTTAAAAATGAACTGGGAGGCATGACCACCCGAN
335	TLL03-03	24.924	LG 3				TTGTGAATGCAAAAAAGCTTGTTGCAGGGGATGCTTTTATTTTCCTCAGGTCCTCTCTTCTCACCCTCCCCTCCCGTGAGGGTCAGAGAGAGAGAGAGAGAGAGAGAGAGAGAGAGGGATACACATGCACATATGTGCATGTTTCTATATTTTCATATTGATTGCTCCAAATAAGGCAGGAATTAAGGGCCCCATGCAAGATTTCAGGTATCAGTTA
336	Eg1989	42.298	LG 3				CCAAAACAGGAGATCAAGAGCCGACTCCAGCTGCCCGTAAGCAACAGCGAAGCCCAGCATCTTGGTCGGGCCCTCTTGAACAGACAAGAAGCTTCATTTCAAATTTCTTTGCTATCACAAAAGCAGCCCTTTAAAAATTTGCTCTGAAACCATAAGTAGAACCAACTCCTTTCGCAAGAACCTGCAATGTGAATTAAACCAGAAGAAGCTTTTCCACCTTCTAAAACAACTGTGGATCAAGATGATATGCTGCATCCATGAGAGAGAGAGAGAGAGAGAGAGAGAGAGAGAGAGAGAGAGAGGAGGGAAGGACATCNACGGNAGGATCTGGAGGCTGCNTCCGTGAGAGAGAAACAGAGAGGAGGGAAGGGCCGGATTTGGTGGCTGCNTCCNTGAGAG…
337	EgSNP 22945	49.077	LG 3	A	C	94	TCCAGGAGGAAGATCCAGTCACGAAGGATCATACAGTTTTTACTTCTACCTCAAGCAATGTGCGGACAAACAAGAATAAACCAGCAGCCGTGTTAGCGTAATCTTGTAGCTCACCTGTCCAAATAATTAT
338	EgSNP 57800	51.003	LG 3	C	A	28	GGGTCTCTGTTTTTGTATAAAGGTTTTCAATAGAATATGATAATTCTAAGGCTAAATTTAATTAATATTAAGAAAGCACGCTTTGGTACAATGTTGTTGAAAGATTACACTAATTATGAGACATTTTCTC
339	EgSNP 57806	51.980	LG 3	A	T	31	TACCTTACATGCTTTTCCATTTTCAATTTGCTAACGTTTATTCACATTTGAAGATTTAAGTCTTGTTATTTTGGTTTCTTCTTTCAGGACCTGTGAGATTTGTGGCTCAACCGCACGGAACGTGGTTGGT
340	EgSNP 6967	52.641	LG 3	A	C	115	GAATGCGACAGCAAACTTTATATTAAACATTGCAACAACATGTATAAAGCACCGAGACATAATGTCTGACAATGGACATTCTACATCATATTGTTTTTTTATGGCTGCCAACTTCCGCAATGTAGGCCAA
341	EgSNP 22923	55.627	LG 3	T	C	101	TAACAATGTCAGCTGTCAGAGAGTGGGCTGCATCTCAAAATAGTAAAGTTCTTGAGGTTGTTTTTCTCACTTCAACCGCCTGTCTATTTTCACTCATCATCTCAACATATGCCAACTTTTGATATTGACC
342	EgSNP 10049	57.736	LG 3	T	C	12	AAGTTTCAAATATTATAAAATCCTAAAAAAATCATAACACAAGGATCAAACTTGTTCACATTTAGTAACATATTTGGTCTATTAAGCTAATCCACTCCAAAGTCGCCTAGTAATGCCACAAATCAACTAT
343	EgSNP 10047	59.818	LG 3	T	C	85	CACACAAACAAGAAAGAGTAACTACATGCCATTCCAAATTGAGTTGTTTTTGTTTCTGTACTGCGTGATCTATTTACAAAGGGTTCACTAATGATGAGTAATGACAAACAGTGCTAAAGTTGGCCATTTT
344	EgSNP 22747	61.917	LG 3	C	T	14	TGGTGCATCCTGCCCAGCACCCTCTCTGGCTTCATGTCTCTCAGGGGAGTTGGTGGCTTCCTCTCTTCCCCCCTCCGCCTCTCATCATAATACCCAGCACTCCCATTTCCTTGTGGGGATGAGTATGAGG
345	EgSNP 23065	62.403	LG 3	C	G	89	AGAATGCAATGCTCGGCGGTACAATAACTGGGGCACTTATATCAGCTGCTGGTGGTCATCGCACAGACAAGGTTATAGGCAATGCCATCCCAGCAGGTGCCGTTGCTACTGCTGCTGAGTTCATCAACTA
346	EgSNP 2975	62.708	LG 3	G	A	28	CACATGAAAAGCACATGCCACCAAACGAGGCTCCGTGCAGCAGGGTTTAAAATAAAATTCCCGCACCATGGCACGGTAGGGAAGCGATGGCATAGATGCACATTGCGGGTATAATACTCCAGATGATGAA
347	EgSNP 23038	62.708	LG 3	A	T	80	ATATAATTCATTTCAGCTAGAGAAAAAAAATGCAGTCACATATAAAGAAAGCCTCTTGAGGGAAAAGACAATGGGGAAAATATATAACAACCTCTTCGAGGGCAGAAGTATTTTCATCCTGGTGCAAGTC
348	EgSNP 23029	62.708	LG 3	A	G	10	GGCAAGAAGAGATATGATTGGTAATACGGGATATCATGTCCAGGATATCATGTCCATATAGTTTTCAGAAATGCCCCAACTTGCCTTGCCAATCTTGGGCTTTCATGCCTATCAAACATCTCGTAATTAA
349	EgSNP 22883	62.708	LG 3	T	C	119	TTCAGAAGGCTGGATGTAGCTTCAGGTAACGTAGTAATAGCAGTTTCGGAGAGCCCAAGATATCTTAGATGCTTTAAATGCAGTGTTGAAATTGGAAAATCATGTATCCAAACTCCACTTAAGCCTAGTA
350	EgSNP 23055	62.708	LG 3	T	C	41	TGTGCAGGTTTTCTGGTCGGTGATGCAAGCTGTACAAGCGGCTTCTGGGGTGGTGATGGCTCATGGGGCGTTTAAAGCACTTGTGGTTCTCAAATGTATAGTGAAAAAGCTGAGATTGATGTGCATTAAA
351	EgSNP 22729	62.708	LG 3	G	A	11	TGATACCCAGGAGGACTTCCATCTAAACACACTGCATCCAAGGAAAAGAAACTCTATAAAAGCGGCCGACCATTTTAAGAAATCAACAGTAGAAGTAGTTTGTTGTTTTTCTCAAAAATAAAATAAAATA
352	EgSNP 22813	62.708	LG 3	A	G	18	TTCTGAATTTTCTTAAGCATTTGATGAGTATTATGAGAAGAACATAGGTTACATAAATATTGAAGAAAAGCATTGCATATATTTTGCTAGCAATAACTTGCTGCTGGTAGTGTCTTGCATATGCTAAGCA
353	EgSNP 23033	62.708	LG 3	C	T	116	CACTTCAGCCGCTACCACGCGATACACTCGTACTAATCCAACTACCTCCGATAACATTACAATCTAACGGTCAACCAAAATATTAAACTCCCACCCACATTTTTTCCCTCCACTTTCGCTTTCACGACTA
354	EgSNP 22733	62.708	LG 3	C	T	80	CACCTTCAAGACGTTGCTAAAATTAGAACACTGTCTGTGCTGTGCTGCTGCACAACAAGATGTTGTCCGATGTCTCACATCGACATTTCTCACAGGAATTACAAGTAGGAGACAAGTTAACCCTAAGCTT
355	EgSNP 23007	64.033	LG 3	G	A	64	AAGAAAATACACAATATTTATGATGTACATAAAATTAGGCTTGAATATTGTTCATTGAGTTTGCAATGTTTCCTTATTATGCTGTCATATCCAATGGCTGAAGTATTACATGGTGTAAAAGAGGACTGGA
356	EgSNP 22826	64.832	LG 3	T	A	64	AGCCATCAGTTTTCTTTCTTGTTTTCAGTAAAAATAAAGCATGTCTAAGTTTTCCTAAAAAAGAAGAAGACAAGAATTAAAAATAGAATATCACAAAATATAAAGAAAGCAGCATACTGTATACATCACA
357	EgSNP 22960	66.033	LG 3	T	A	92	CTCTGCATTTCTCCGACAAGGAGAAGGCGGAGGCGGCGATCGTGGAGGTGCTGGTCGGGTTGAGCTGCGTTTGTTGGTACGAGGAACGGCGGATCGACTCTTTGAGGTTTCGAACATGATTAAGAATCAA
358	EgSNP 6958	66.033	LG 3	T	C	67	CTTTAGCAGTGTGAATGAGAACTTTTCTTGCACCAGTGTAAGTTTATATGAAAGTCCACTTGCCCTCCATATTTGTGTACATAGTAATAATACATAATTATTTTGGTTGGGAATGATAGTGCTTTTCAAG
359	EgSNP 57783	66.033	LG 3	A	T	118	GCCGTCTCGAGGGCATTACGGTCATTCGAATCCGATCCACCCATTGGTCCATACCATTCCCTTTTTCTTTCTTTTTTTCGTATCCTGTAATAACGCATCAGCAAACGGTAGGGGCGACAACGTTTCTAAT
360	EgSNP 57805	66.033	LG 3	A	C	28	CCGATCATTTTCTCTATTCACAGTAAACAAGCATATCTTTCGACTCCCAATAGGAGGCATCTTGTTCTTCTACCTGCCCTTGTCTTCACTAGCAACAGATTCATAACAGAGCCTTGCATCCTGGCGATCA
361	EgSNP 22964	66.033	LG 3	A	G	6	ATGAACAATCAATACACCAAGGCCCTGTTTGGAAATTGTGGGATTTAGGTTAATCCTATAGGATTTAAGAATCCCAAGAATAAAAATCTAGTAAAGATGGGAATGAGATATTTGGATGATTTAACAGCAT
362	EgSNP 22974	66.033	LG 3	A	G	41	GTGAACGGAACCCCAATCACCTACCACTAGGATGATGGCCCAAGCTGGGGGGTCCACCGNNNNNNNNNNNNNNNNNNNNNNNNNNNNNNNNNNNNNNNNNNNNNNNNNNNNNNNNNNNNNNNNNNNNNNN
363	EgSNP 22981	66.403	LG 3	G	A	9	GAACAAAGAGGCAAGTCATTTACCTCTGGATAAGGTGCTACAGTCAACTGTTGAAAGATGTGGCTCAAACAAAGCTTCAAATTGGATGCATCTTTAACTTCCAAAGATACTTTCCTACTGCCTTATCATT
364	EgSNP 22953	66.689	LG 3	G	A	129	AGCTCTTGCGATGGGAAAAATTGTCATCTGTGCCAACCATCCTTCAAATGACTTCTTCAAGCAATTTCCTAACTGCCACATGTATAATACCAGTGAGGAATTTGTGAAATTAACTCTTCAAGCTTTGGCA
365	EgSNP 22951	66.990	LG 3	T	C	117	TCGGACGGGGTACGGTCTCTGTGTCAAAATTACTATAAAAAAGGGGAAAAGAGAAAAAGATTGCGGTGCCTCTGGATGACCCTGGCACCCACCTAGATATATGCTTAAAATTTCGTTCTCCGCCGACACA
366	EgSNP 57799	67.344	LG 3	T	G	21	GCGGAGGTGCCAAGGTGCGGGTGGGCAGGGGCGGAGATAACGACGAATACCGTGTGATTTAAATTGTCATAAAACATTATCATTACTTCAAACCACCTTCCTTTCCTTCTTTTCCCTTCGGAATTTTTGT
367	EgSNP 10036	67.926	LG 3	T	C	49	TTGAGCAGTGTCGAAACCTCCTATAAAATCCAAGCCAATAAAAAACATATAAAAGCAGAGCACATCAGATGAACAGGAAACAAATATCCGATCATCAAAAAGAATTGTCCGAATTAACTTACCCAAATAA
368	EgSNP 22274	67.926	LG 3	T	A	107	CGATGCCACCGAGATCTCGTTCATCTCCTTCGTCTTCTCCAAGGGATCATTGCCTGGTTTAGGCATCGAGATCCTATCTTCCACTCCCATCTCTTTCTGTAACGATATATCAGTGGATGTTGTCCACTTT
369	EgSNP 22920	67.926	LG 3	G	A	81	AGAAGAAAAAAGAAACACGGGCAATCAGGTGACTGACCATTTTATCTTTTTGCATTCATCTTCTCGTTTTATGATGATGTAACAAATTGAACTGCCATATTGATTCTTTTCCGTATTTTATTTTCAGATT
370	EgSNP 57788	68.006	LG 3	T	C	95	ATAGTACATTAATGTTATGACTTTCTGGCCTCTCCTGAGGAACTTCAGCAATGACAGCTAAGAGCTCTGTGATGAATGGGGAACCAACAGGTTTGTGGGATGTTGCTAATGGTTCAGCACCAAGCAAAAC
371	EgSNP 23032	69.350	LG 3	C	T	128	CATAGCCAGTAGAGCCCCATTCCCTCCACTCTCTCTCCGCGTTTCTGGCTTGTCCTTTTTCGCCTAAATGACCAAACCACCCTCGGCCCAGTCTGTTACTTTCCCCATCAACAAGGGCATGACGGTCATT
372	EgSNP 22428	69.780	LG 3	G	C	120	AGCTCCAGCTCCACCAGGCCCAACAAACATCACCAAAATACTTGAGAAGGCAGGGCAGTTTACTACACTCATTCGGCTGCTTAAGAGCACCCAGGTTGGTGACCAGATCAACAACCAGCTGAACGACTCC
373	EgSNP 22588	70.658	LG 3	T	C	18	GCCCAAAGAATTTCTCACCAGAACTGATACCTTGTCCAACACATTAATTAGCTGGTACAGACGAAAACCTTGGAAAGCGTGGACCCCCATCAACTGGGCGGGGTGGTCGCCCTTGTGTGAATCTGTTTAT
374	EgSNP 22167	70.707	LG 3	T	G	67	TCCCTTCTATGCCAGAGGTGAAACATCACTCTCTCTCAGTTGACGGTTTTTCTCCTGAGGATGATATTGATGTTACTCAGATTAAGTACAAGTAAGCAATTCTTTATGGGCAATATTAGCTCTCTGTTCT
375	EgSNP 22549	71.983	LG 3	A	C	44	CGTTGGTTTTTTGAGGCAGACACCATTAAGTTATTTTGGCCTTCCTAAACTTTGGTCTCCTTTAGAGCGGTTTGAACATGGCTTTTGAATAAGCATATGTTAATAAAATCTACTGGCAAGTGGGTTGGTC
376	EgSNP 10040	72.350	LG 3	A	C	120	TTAAAGTATCTATCCATGTTATCGACCAAACTATGAGTACATCTCTGCATCTACATGTTCTCAAGAAATGGTACAACCTTACATGCTTTAGCTCTCATACAGTTTTTCTTTTGGATGCTCCACATATAGA
377	EgSNP 22940	72.638	LG 3	T	C	68	AGCTTATTTACAGTAATATGGTTTTGATTGTCAATGGAAACACATCCAATTGATTTCAGGTCATATAACAAGGAGTTTGTGTATTTTGTTCTCCGATTGGATGGAAAATGTATGAAGCATAAAGTGTGAA
378	EgSNP 10032	72.638	LG 3	C	A	12	CAGGTCAAAATTCACAGCTACTCGAGTCAAGTCAAACAAAATTTAGCAATAATGGAGCTAACCGTCCAGCTGGAGCCTAAAACTCCATTAACGTCTTCATCCTTTCCAGCTGTTCTTTGACCCCGTATGT
379	EgSNP 22659	73.296	LG 3	G	A	61	CCCTTGTTTTGCATCCTATTTATCAAGTTCCCATCGTGATGATTGGTCTGTGGGAATGAGCGTCTTTGATGTGGTGCATCGCTGTGCCGAAGGAGAAGAGTGGCACCGTACACGGTGATTTGGCGCACGC
380	EgSNP 22616	73.296	LG 3	A	T	85	TGGCCTATGTTTTGGGTCAGGCTCCAACTATGCTGGGCCAGATCCTTGGTACTTTCTGAAACATTTGGCCAGGGTTCACACTTAATAAGTCCACGAAGAATGGCTNNNNNNNNNNNNNNNNNNNNNNNNN
381	EgSNP 22680	73.954	LG 3	A	T	40	CATTAGGATAGATTTTTGTGTGCATTATTGCTTGAAGTTTACATGATACTTTATCTTACCAATATTCACTTGATCATGCTCGTCTTATTGGGTTGTGCCCTAGCTTGTATAATTTGTTGTAAAAGTAATC
382	EgSNP 22700	75.279	LG 3	T	A	129	TCTGTCAAAGACTTGAGATTGCCAATAGATCGAGGTAAAGTCCCAGAAAAGTTCGTGTTAGATAGAACCAAACTTTCCAAAATGCTATCTTCGGGGAACTCAGGCAAATTCCAAGAAAGATCCATATTGT
383	EgSNP 22194	75.279	LG 3	G	A	15	TCGGGGCCCCGACATGAGGATCGATTGGCCGACGAGGATGAACATAGCCATGGCCGTAGCGCGCGGCCTCTGCCACCTTCATGTCGACATGAAGATGATCCATGGCAACATAACGAGCACCAACATCCTA
384	EgSNP 22706	75.279	LG 3	G	T	104	AGGGTCCACAGGTGTTGAATTACATTGTTTTGATAATGGAAACCCACATAATCCTTCATTCCCTATAAACGAAGTGTTCGTAAATGTAGAGAACTGACTACCCTTTGGTATTTTTCCCGATAAATTGTTG
385	EgSNP 22210	76.603	LG 3	C	T	5	CCATTCGTCAGCCGTTTGATTGAGATTAAATGGTGAATATTTGCTGGAAAGATGGAAAGGACGGAAGAGAAGTGGACTTACGGTGGGGAGGGTAGAGGAGGGAGTCGATGTCGTCGGGGAGGGCAGGGTC
386	EgSNP 22266	77.261	LG 3	C	T	50	GTTGGATGATGGGAATTGGTTGTTTCTCGCCACCAAGTAGAAAGGAAACACTTCTTTTATTGACCAATTCCCAGGTCTCACGGACCTCGGAGTACAGAAAACGCCACTTGGAGTGTCCCCAGAAAGGCTT
387	EgSNP 22262	77.919	LG 3	A	C	19	GTTCCACAAGGTTTGGACCACACCAACTCCCTCCAGTCGGGTCTTCTTTAGCTACATTGTTTCTGCTTCCTGCTTTCCCTTCGCTTCTTCGGAAAATTTTGGGTAAAAATTGTATCTTTTTCCTTCCATG
388	EgSNP 22257	78.577	LG 3	A	T	21	AAATGCAAGTCAATCAAAATTTGATATATTACATGCCGNNNNNNNNNNNNNNNNNNNNNNNNNNNNNNNNNNNNNNNNNNNNNNNNNNNNNNNNNNNNNNNNNNNNNNNNNNNNNNNNNNNNNNNNNNNN
389	EgSNP 22254	78.577	LG 3	A	T	88	CCCAAAGCAAAAGCATGTGGTGTGCGAGAAGTGTCCAAAAAACTACCAAAAGCAAGGAGAACAGCATGGGCAAGCAAACTCTGTAGCCTGCTTATGTTATTTGTTGTAGTAGAAATTAAGCAGGGAGATG
390	EgSNP 22229	78.577	LG 3	G	T	90	AGTGCATACAGGATTGCCTCGAAAAGCGTTGAAGTAAATACCGTAAATTCAACGGGTCAAGACTTCGGCGATTTCTGGAGTTGTAACCACTGCACCAAGAGGGATCCCATTTCCAGTACCTTGATGATGT
391	EgSNP 22275	78.577	LG 3	C	T	82	AATGGCCAAACTCATGAACGACGAATCACTCCCAAAGGAATCGATATCCACCAAATCAAAAAAGTCCCGTTGGAGATAACACTCCGCTAGTACCTTATTCGCAACCAGATGCGTGACCACCCACCTCCTA
392	EgSNP 22273	78.577	LG 3	C	T	129	AGTACAAAATTTAGAGCAATCACAATACTGCCAACAAAGAAATCACTTTTAAACATGTAATATCATGTTAGTGAAGGTTCAAGAATGCAGCAGTAATATCTATACTCAGCAGAAGGCACAAATATGTACT
393	EgSNP 22290	80.208	LG 3	G	A	129	TCTCGTTAGTGACCAAAGAAGTCCAGAATAACCACTTACTGTAGGTAGGTTCTCATTTACACCATGGAAGAATGTTTCATTGCCAAGAGCACCATTGGCAATGGCAGAAATCTGAGAATCCTGCTTCAAG
394	EgSNP 22126	84.826	LG 3	G	A	4	GCACAGTGGTGCAATCATGGATAGCCACTATTAGAGAATGGATGGCCATCAAATAATGTATGCATGTATGTGCAGCTTGCACTCATGGAGTTCTGATCGTCCATGTACTAATGGCAGCCATCCACATTTG
395	EgSNP 22320	85.422	LG 3	G	A	74	TTAATGATGTCATATTTTGATAACATGTAATTGTACCTTCTTTTATGCTAGTTTTTTCATGTATGAATCTGGTCAAGTATGGACAACGNNNNNNNNNNNNNNNNNNNNNNNNNNNNNNNNNNNNNNNNNN
396	EgSNP 22322	86.676	LG 3	T	C	21	CATTAAAAAAAAAATGAATCACGCAAACCAAACTCTACAGCTAAAACTGCTATAATAACACAGCATAAATAATAACAAAAGATTTTTTAGACCCCAGATGACAGAAACATTGACAAACAATTTCCAGTTA
397	EgSNP 22334	88.310	LG 3	A	T	102	AATAATATAATCCTGGTTTCATAGGTTTCCCACAGAGCATAAAATGATGATGAAGGATCTCACTTCATGCCTTCTACCTAAACCATCAATTTATAACTTAGATTAGTAATAAACAACTTACCCCCCAAGT
398	Eg3335	90.349	LG 3				ACTATTGAACCAGGACTGCTGCATATTGCAGCCCCTTCTTAAGACCTTTTTTTTTTCATTTTTTAATTTTTTTTTTTTGGTTGGGGGNGCAAACNCNCACNTGCNTGCCCCCCCNNNAMCMAACACAAATACMCGCACMCSCSCMCSCMCAGACAGAGAGATAGAGATAGAGAGAGAGAGAGAGAGAGAGAGAGAGAGAGAGAGATACCTGATTCTCACTTAGAGGCCGTCGTTCCCAATTGCTGTTACGTCTTGTTTTATTCAGACCAGCTCCTAATATTTTCTGCTCAACGCACAAAACACCCAGTGGCTCATCATCTCAATCTATTGAAAAATGTAACAGCAACTGC
399	EgSNP 22373	91.466	LG 3	T	C	111	AGCTCGGAACCATTATTATCTAACAATAATCGGTTTCTCTGGAAGCTCGAGTTTTGGGAAGCGAACATTTTTCCGTTGTTTTCCTCCCTTCCCTCATCCTTTGGGAGTAATCTGCTGGCGATAGGCCTTA
400	Eg2248	92.349	LG 3				CTCTCTGTCAAGCCTACTGCTAGAAGCCTAGAACCCATCCCGCCTATCCAATTCTTGTTAAACCTCCCCGCCTGATACCACCATCACCCTACTAATCTTGATCTTTGAACAAGGAAGCCCTCAAACCATGTTTTGTTGTGGGATAGGAGAAAGTAGGATGACTATTCTTGGTAATCATTTCATGGTAAAAGGATTTGTGTGTGTGTGTGAGAGAGAGAGAGAGAGAGAACGAAGGAATGCTCTTCGGTTGGTTGGAAACAACATTAAGTTACTGCCTTTTTTGATGTGAGAAAATTATACTTCCGGTCGGTGGCGTGGGAGCCGCGGCGGGCTTATATTTTGGGTCTCAAAATGAGTTAAAGTACATACCATCTGTAAATCATGTATTCATGATCAAAC…
401	EgSNP 22403	94.675	LG 3	G	A	0	GAATTCAGAAATCATCTAAATAAATTAACTTCCAGGTGTATTATAAATCAATTGATGTCCATATATTGAAGGATTCAGAAGCTTCTTTCCGCACATCATACACAAAATTGAGAGTATTACATTTATAATC
402	EgSNP 22404	95.775	LG 3	G	T	78	AACAAAATAAAAAATGTCAACAAAATCCGATCTTTGTCTCCTTCGACCGATCGAAAAATCCAATCTTTTTCCACTTGGTGGATCAAAATTCGATCTTTTGAAGAAAGGACCGCACGCACTGAGGGGATAA
403	EgSNP 22533	100.329	LG 3	G	A	110	ATGAGGTATTGGGAAAGTTAAAAATCCTTCTTAGGCTAATTTTAGACAAAATGTCTATTTCCTGCACAATTTCCTCTAATAGTCACTAAATCACATGAAAATTGATCCTAAAAGGAAGTGTGCGTGTGTG
404	EgSNP 22542	101.657	LG 3	C	T	122	CCACAAGGAAAAGTAAATATCAGTCATACAGAAGGTACTTGCTGCATATAAACAAATGCGCAATTTCCAACCAGAAAGAATATGGAAAAATTCAGGACAACAGCACACACTGTTAATAAAACTGCAAATT
405	EgSNP 22491	101.657	LG 3	A	G	41	CATGACCCAGTTGATGATACTGGAGGCATGAATGACAAAATAGAAGATTCATCAAATTAAACTAAGTTTGGTACTGGATCAGGGGAAGAATGAAACAATTTAAATCCGTTCTATGGTCGTTAACTGGATG
406	EgSNP 22052	102.105	LG 3	T	C	56	AGGTAGTGTGTGTAGGGCATGTGGTTGAGGTCCGCCAGCGTGAAGTGACCGCCCGCCAGGTACTTGTTCTTGGAGAGGCGGTCTTCGTACACGTCCAGCACCTTGCCCAGCTTCTCCGCCTGCTTCTCCA
407	EgSNP 22555	102.315	LG 3	C	T	33	ACTTGCTCCAGCAGTGTTATAAGCTGGGCAGGTCGGTACCCATTCAACCTGTTATGATAAAGTTTATTGCATGTTAGGTTATACCTGAATCTACTTTTCTGTAAAATACATCTGAACCATTTGAACCACA
408	EgSNP 22617	104.322	LG 3	C	T	47	CTCGGCCAATTCTTCGAGACAAGGATAGATTAGAAGAGCTTGCAGATCCAAGACTTGCAGGTAACTATCCAAAGGATGACTTTGTGCGAGTTTGCACAATTGCAGCAGCCTGTGTTGCACCTGAGGCGAG
409	EgSNP 22131	108.417	LG 3	G	A	12	TATCCCTCGGCAAGCCTTGGCAGCCATCTCAGATGACAAAGCATCCCATATGCCATCTGATGCAATTATTAGGCGTCCTCCAGCTCTTGATAGCTAAGCATCCAATCAAGAAAATACATCAGTTGATAGG
410	EgSNP 22137	109.741	LG 3	T	C	82	TTAAAAGCCTTTGTCAATGGATGGTCATGGTAGTAGACAGTTGACAAAGTCTTCAGCTATTTATATTTAAATTTATTAATAGTCCAACTTAGGAGATCAAACAACAAATACAAGGGACCATGTAATGAGG
411	EgSNP 1577	112.475	LG 3	T	C	61	ACCTCACCAAATGTCGTCAGACATCTTGCTTCACCCTAATAGCATTTTATTAGATCAACCTTCTAGATTTTGTTGTCGGGATTTCAAGGCATTGTAGACATTTTTCTTGATATGCATTGTATTGGATTGG
412	EgSNP 21964	113.349	LG 3	T	G	82	AAAATGGAGTACAAGTTATGACAAAACATATACAAGTATCAGAAGAGTTGAACAATGTTAATTATACCTGCACAAAAGCACCTCCAGTGTCAGCTATGTAACGATATAGCTCACCATTACGTGCTCTGTT
413	EgSNP 21596	115.126	LG 3	G	A	28	CTTCAGGTTTCTATAACAAAAAGCAGTAAGTTAACTGAGATTAAATTTTACAGCAAAACAGAATTGATTGTACCATGTTATATTTGTATCTCACTAATTGACTTGAGGATATTTCATTGGAAAAGATTGT
414	EgSNP 21943	115.373	LG 3	G	A	79	CATATCCTACAGGTTTTATGTGGCACTGTGTCAACAAAGTACTATAAAATCATATATAGCAGTCTGCCAACTTATCCCCGCAAAAAGGAAAACTTCTAGATAAGATTATGAATCTGGTATACTATGATCA
415	EgSNP 21721	118.234	LG 3	G	A	19	CTAAATGTAAAGCAGTGTGGCCATCAGCATTCTGCGCTTCTAAAAGAGAACAAATTAAGCTGCTGTTTGTCTCTGATGCAGCCTTTGCAAGCAGATCCCTAGCATAAACAAAAAGATGATGATTAAGTAT
416	Eg0179	119.948	LG 3				GGACACGCGAAGCCGAGAAAGAGAGAGAGAGAGAGAGAGTCCTACGCGGGGAGTCACGGGTTCAATAAATGACGCGGAGATATTCAAGGAGAGGGGGAGAGGGAGTGTCATCTGATGCAGCGCCCTGGGTTTTGAGGGCCAAAGCCTGGTTTTGGCACCCACCGCAGCTCTTCCACACTACAGACTACAGGACCATTTCATCCTCTTAATCTTAAGTAAATTATAGCAGAAACAAAATACAATGTCATCTCACTTCTATTACTATGTATATGT
417	EgSNP 21546	122.817	LG 3	C	A	5	ACCCAATGATTGCAATCACTGAATTCCATGAAACCACAGTTCTGTTAGGCATTCGTTCAAACAGTTGATGAGCAAAATTCCATGAAACCATCGATCACTGCCGTCCCAGACACCCTGTCCCTTTTTGGCA
418	EgSNP 21995	123.332	LG 3	C	T	17	CATAGCGTACTCACATGTTTGATATATATATATACACATACAGTAAAATTCATCGGTTCAGAAAATAGTATCTTAATATTTATCCTTTCTTTTTATTTATGTAACATAATTTAGAGATTCTTAAACTCTT
419	EgSNP 21991	123.332	LG 3	A	C	37	TTATTTTTTGCAATTAATATACATAAATTCACATTTCATTGTAGAACCTTTTTTCTTTTTGCTATGATTTTTATTTTTATTTTATCTTTTTTGAGAATGGAGGAGCCCACCTAAAAGGTTCCACCTGTTA
420	EgSNP 22035	126.711	LG 3	A	T	121	CATTACAAACACTAGCATTGCGTTCATACCAATCCACTCTAGTGGCAGAAAGAGAGTGCGCAGACCCAAAATGTCAACCTGGAGGAAATTGGCACAAGTGGTTTTGTAAATTGCATGGTGATAAAAGAGA
421	EgSNP 22036	126.711	LG 3	A	G	58	GGAATTGATGGCACTGTCATTCCATAGTATCATGTCAGTTATGCATCCTCATCGATGTACATGCAAGTATGTTGTGCTTTGTCTGTCATGGCCCCCTATTCCTTGTTCAAGGCATATGTCCTTTCTTTTT
422	EgSNP 22096	130.820	LG 3	C	A	88	AATAACAAGAGAATGGTCAACAAAATCCTCAATAAAAGGCAAAAATAATGCTAATTGACAAATTCCATATCACTTGGGTGAAAAAATCCCTGATTAAAATCATATCCACAAATTATCATCAGCCCATTTC
423	EgSNP 22095	132.228	LG 3	C	T	10	ATGAATGCGCCTTACCTTTATTTGCTTCTTCTCAACCTGGTCCCTTACGAAGTGGAAATCTATGGCAACATGTTTCATGCGGCTGTGAAAAACTGGAATTTTTCAGAGATATGTGGCACCAACATTGTCA
424	EgSNP 22090	134.181	LG 3	A	G	101	CATGCAAAGTTTAGTTTGCTTCCTAATCAGCAAGCAGCTGATGAGGAGCTTTCTACATACTATAGGCATGGGCACATGCCTGGCAATGTGATTAACTCTCCATTAAAAAGGTTTCTAGAGAAGCATAAAA
425	EgSNP 15203	137.240	LG 3	T	C	12	TGTAATTTGTTGCTGTTCTTGTTGTTATATTATTACATATTAACCCACTTTAACAGATCTGCTTAAGCTAAATTTTTCAGCACACTTTTTGAACTTTTGAAGAATTTTGCATATATTGATTATGTACATT
426	EgSNP 21865	137.261	LG 3	A	C	4	TGATAGGTTGGGGAAAGAGAAGGTTGGGTTCATTCAGAAATGCGTGGAAGCTTCTGTGAAACTAGTTGCTAATACTGTGCCATCTATTCTTGAAACTGTTTCTGGAGACATACAACAGATGATGGGAGGT
427	EgSNP 21262	139.251	LG 3	G	C	37	GAATGCCTTGAGGGAATATATGATGCCAAATCAAGGAGGCTTTGCTATGGCCATGGAAGAGGGAATGATTTTAGATTACATGGATGAGTTCATGTACCAGGGATTTGAGCTCAGGTGCCAGAGCGAATAG
428	EgSNP 21847	139.736	LG 3	G	A	74	GCTGAAATAACCTATTTTACATGCTAAACTAGCCTACATGGCTACATATGACGATCCCCCACTCCCTCTCATGCGTGCATGCAGTGACAGCACACTGTCTATACTGATTAAAAAGGAATCAGGTTCAATG
429	EgSNP 15241	140.848	LG 3	T	C	85	TGTGCCAATATATTTCTTTTCAACTAACTTCCCAACTCATTTATGCAAATCAGATGGTCACTGTCAAACTTATTAGTGCTTGGTCCGCTCTTGAACTTAATTTTTGTGGAAAAAACTTATAGGTGCTTTG
430	EgSNP 8680	143.073	LG 3	T	C	58	TAAGAAACGTAAACGGGTGATCAAATTGCCAGAAGAAGTGAAGAAAGAGATTTATGATTCTCTCAGGAGGGAAGGCGGACTCTCGAATGGGGAGTTGTCGCTGCCACGGAACTACGTGAGTGCAGAGCTC
431	EgSNP 8672	143.910	LG 3	T	C	64	ATTTGCATCCACTGTATCTCTATCCAGTTCTTGATTCAGTTCTGTTTTCTCAACACTTCCGTCATGATCTCCATCTCTGGTTTTTTCAGAAACAAGTCTCCCAACGTTAACATACTTCTCCATAAATTTC
432	EgSNP 9888	144.568	LG 3	T	G	67	AAGACTTTCATATTATTTGCCTCGAACTTACATGTTTTATTATTTTCTGGGGGAAGTAAGTTACATTTTGTATTTACTTCTTACACTATTTTGTGATCCTTTGCAGACTCCAAGTCAACCAATCAGTACA
433	EgSNP 3855	145.892	LG 3	G	A	55	TAAAATTCTCGTGACCATACACGTGGCGTTAAGCAATGAATGAGGACAAACGGACGATTGGACCGATATCAGGTTCTGGATAAGATCGACCGTGTCCTCCGCTTTTGCCCAGTGGTAGACCGCGAGTAGT
434	EgSNP 7702	145.892	LG 3	G	A	100	AACAAGTACTAATGCTAGAAGGGATGGAAAATTCGTCCGAAACTCTGCGGCAACAAGTACTAATGCTAGAAGGGATGGAAAATTGTCCAAGCGGACAGATATACTTGGAACTGACATGCTATCATGCCCT
435	EgSNP 13830	147.855	LG 3	G	A	92	TGCAAAGGGGAAGGGGCTAGCGCCTCCCTTCCTTTCTTTCCTTTTATGGACTGGCGGCAAGAAACCCTAGGGTTTCTTGCTCCTGGGGCATGGAAGATGGCTGGAGAGAGAGGGAGAAGAGAGAGAGANN
436	EgSNP 21855	148.225	LG 3	T	C	44	TCAAACTTGGCTGACTTGAAGCAGCGGGTTGGTTGAGCTGGGCTTGACCCAAATGAGAGCCAAAGCACATGGAAAAAGGGAGAGGAAAGGGTGCATCAAAACATTGGATGTCACTGACAACAAGGTAATG
437	EgSNP 21263	151.204	LG 3	G	C	36	ATGCTTCACGCAGCAGCCTCCGTTAAGATTTTGGAACGCCTAGGGAACCCTAGGCTTTGTAGAGGAATTAAGATATTGCAATATGCGGATGATACTATGGTATTTCTAAAGATGGAAAAAGGTACTATGC
438	EgSNP 21809	156.201	LG 3	G	A	84	AGCTGCTGAGGCTGCTGCTGCTGCTGCTCAGGCAGCTGCCGAGGTTGTCCGACTCACAGGAACTCCATCTTATCATAGAAGTCGGCAAATTGCAGCCATCAAAATTCAGACCGCCTTCCGTGGATATCTC
439	Eg3261	162.255	LG 3				GGAGGTGAGAAAGATTGGAGGTTGTCCAAGCCTAGGAGGTGTTTAAGAAGAAAGAGAGAGAGAGAGAGAGAGAGAGAGAGAGAGAGATTTTAGGAGGCTGTGGTTTGGATGGTTAGAATTAAAAGGAATTTGAATAGGATTGGATTTTGTCACCCTCTTTCTTACGTAAGTAAAAATCCAAAATTATGGGCAAGAGGCCTGGTTTTTATTGGACAAAATTCTATGACCGGTTCTCTATAGAGCAAGAATTTAGAGGGGATCAAAACATATTGGAAAAAGAAATTTGGAGGGGCTAAAACTTGGCAAATAAAGGGACATTCATCTCATGAGGACTTTAGAGTCAAAAAGGTTGGGCTTCTCTCTCGCTATCTCTTATATGCATATTCATCCTTTTTATTA…
440	EgSNP 21747	164.032	LG 3	A	T	0	ACCTAGAACCTACAGACAGAGAGTTCATGAACACTACATGTTATGGCAAGTTGACCACCCATGTTCGAAAAGGAACGAACTTCCTCTGCTCACAGAGTGATATGATCAAAACTCACTTATAACTTTGATT
441	EgSNP 21754	164.032	LG 3	T	C	118	TGCTCCACCTCATTTGACGTGATCTTGCGCACCATCCAACGGGACTACCTTAACGGCCTCTGCGCCATTCAAGCCCATTACTTCTCTCCTCTATCGGACTCTGATGAAGACCAACCACCGTCGCTCGATC
442	EgSNP 21669	168.615	LG 3	T	C	62	GCCACCATGAACAGCCTGAGATTCATGTTTTGACTTCTCTTTCTTTGATTTCTGTTTCTGAACCTTCCTAACACAGGACTCAATATAAACCAGATGATTTAGTGCAACATGGCTTATAATAAAAAGAAAT
443	EgSNP 21674	172.233	LG 3	C	T	64	TTGGACTTTGAGATTCGGAGTTGTCGCACAATGAGGAGCACGCTCTCCCACCGCTCCACCTGCCTGCTTTAAGGCGGCAGCACAAAGGGAGAGTAGAGAAGGAGCTTCGCAATCCCCCTATGCTTCTTTA
444	EgSNP 21660	172.233	LG 3	A	G	58	ATCCACTGTACTAAACCATGACTGGTACAAAGCCCATCCTTTGGTATTACCTTGTCTCGGTCCTTAAACCTGGTTAAACCCTGACATCTCTGTTTCATTGGGCACAGCCCTATTTGGTTTCTCCTTTTCT
445	EgSNP 21636	173.557	LG 3	A	T	84	TTGGTTTGGAATATGGCAACTCTTGGTAGAGTTCACTTGGCATCCATGTGACAACAAGGTTTTAATTTTAGATTTAAAAAAGTCAATAATTTTTCAGCTCAGACATAAAAAATTTCCTGAGTCAAGCAGA
446	TLL3eg08	177.407	LG 3				AATTAGAAGCAGTTGATTTGTACATAGAAAGGTTGCATCTGTCACCTACAACCTTTGTGGTGGCACCAAGTATGATAAAATGACCGTCTTCAGGACTGGCCATATAGAGATGTTGCTGATGTTCTATAGTGCAGCTATTCATGAGATCCCAATGGTAAAGACTTATAAAGGTTTCACTTGAGCAGATGAGTACTAGTTGCAAATGTCACATGTTGCCTTTATCCATTCTCTCTTTGATATAGAAAAATATATGTGATTGTATTTCACCTCTTCCAAAATTTCATGCATGCATACATGCATGCACATGCTTATGCATATATGTGCATGTGTGTGTGTGTGAGAGAGAGAGAGAGAGACAGAGAGAGAGAGAGAGAGAGAGAGAGAGAGAGAGAGAGAGAG…
447	EgSNP 21612	177.929	LG 3	C	T	22	AGAGAATTAATATAACTTGTAGCGATTTGTGGGCTGGTTGAAGTATGAATTACACAGAAGTGCAACGTGGGTATGAGAGACCTTCTTGTGTGAATGAGGCGCTTCAAAAGCCTTTTTGTTTTGAAAATAT
448	Eg714	194.362	LG 3				ACTTCGTCTGCGTCAACGGCCACCTCCACGGCTTCTGCTGGCTCGCCCATTTGTCCTCCTCAGAGGATGATGAAGATGAAGGCGGCCCCGGTGACAGCGACGACGACGAGGATGACGACGGTCATGTTGCATGCTGAGACAGAGAAAGAGATTGGACAGAGAGAGAGAGAGAGAGAGAGAGAGAGATAGACGTTTAGTTGCTGATTGTTAGGTTGGTAGATAGGCGATGTGGGACTATTTGTCTTCACAATCTTCTTCTTTACTTCTTTGCTTTGCCAGCTCTGTTTTGTTCTCCTGTCTCCTGTTCCCTTCGTCCGTCCCTTTCTGCTTCTTCTGAGTCCAAAATAAAAAGGAGCCTCGCGTG
449	TLL3eg06	221.452	LG 3				ATCCAAGATATGAACTGTTGATCTTAGACATAACATACTGTAGAGAGAGAGAGAGAGAGAGAGAGAGAGAGAGAAGAGAATCTAATATTTTATTGGACAAAACCAAAACTAAGATAAGTATTAGTGTATGGTATAATAATAAACTATGAGATTACGCGCTTTACCTCCAAATGTTAGATAAATACTGTATAATATAAATCAATAAGATTTGGGTTTAATTAGGTGGAATCACCTCTTTAGTCAAAGTCAAGCCAATGAATAAGTTTTTTTAAAACAAAAGTTGAAATTAAATGAGTTAACATTACAACACCTACCGAGCTAACCTGATGAAATCAATCAGCTTGGTTTGGTTCTTGAGGTGATGTACCATCTCGTCTTGAATCATCTTGCATGCATTGC…
450	EgSNP 56039	0.000	LG 4a	T	G	102	GATTGGAAACAGATGGTTTAACGATCATCCTTGCCCGTGGAACCTTGACGACTTGACCATCAAATTTCTCTCTCCGAAGCTATACATTATGGGATGAAAAAAGAGACCAGCAGTATCAGCTGCAATGCAT
451	EgSNP 56374	1.406	LG 4a	A	G	126	CACACCCTTGGCTTTCAGAGAAGGAGAGAGTGCAGCTTTGCAGCATAATAGACTATGGGAAGCTTTCCATTGAAGCGTATGCACATGCATCGCATAATGAATGCTTGCCACTTAGAATCATTCTCCAAGT
452	EgSNP 56322	1.891	LG 4a	A	G	75	TCGTCTTCGGAGCTCAGCGTCAGCTGCTGCTGCCTCCCTCTGGCGCCGTAGGGGGTGTAGGAGGAGGAGGAGGAGGCGTGCCTCATCTGGTGGTCGGCGGCGTCGCTGCCCGACTGGGGGGTCTGGAATG
453	EgSNP 55994	2.508	LG 4a	G	A	12	GATCAGAATGGTAGTTCCATGGAAAACGCTTAAAAATTATTCCACGGTTTGGAGCAGAGTGGAAGGCAGGGCAAAGTGATCCATCAGGCCTGGCTTACGGCTCAGGGTTACGAGGGGGATAGGCTGCCTA
454	EgSNP 55997	2.556	LG 4a	A	T	125	TGCTGCTGCCCTTTTATTCCTAGGTGCCTTGCTAGCTGGAAGGTGCAGTCTTGCATAAAGAGGCTTCGGTGCTCTTGTTCTTCGGTCAAATCCTCTTACACAAACAAACCCTACAAAACAACAGTTCCAG
455	EgSNP 56066	6.243	LG 4a	C	T	106	TAAACCAATGCCAAACAAAAGTGGGGAACATGGTCAGACTTCAAATTGTCTTTTCAAGTGTGGGTAATCCTCAGCCGTGAGAACTGCTGAATTCTCCGAAGCAAAGCAGCAAACGTTCTCCGAAAACTTG
456	EgSNP 56097	7.295	LG 4a	C	T	94	GCAGGTTAAATCCATGATGAAAATCATCTTCCTTTCGAAAGAACTATTAACATGGTAATGCAGTTAAAAAATACATACCTTTCAGTTCAATCATCCAGTCACTACATGCAATAGGCAAAAAAACAGAAAA
457	EgSNP 56306	8.154	LG 4a	C	T	42	TGAGACCGCCTCCTTCGACCCATCCCTCGACCACATGTCCCTTAACGATCTCGCCGCCGCCACCAAGGGTTTCGCCGCCGACGCCATCATCGGCGATGGAAGCTTCGGGTTCGTCTACAAGGCCCGACTC
458	EgSNP 56126	9.122	LG 4a	C	T	49	GTGTAAAATTCTTTGAGAAATTTATACAATTGCACTATAATTAAAAAAACATTTGAATCATGCATCTTCTGTTGACTTCATATACTTCAAAGAGACCAAACCTGCTCCTTCAGTTGTTTGTTTGTGTCCT
459	EgSNP 56115	9.293	LG 4a	C	T	94	GCCTTCTCTCTCATTCATAGTAATCACTTTCTACCTCTCTTTTTCTTGCTATTTGTTAGTGATTTTGTTTAACCAATAGCAAGAAATGAAACCATCATAAAAGAAAGCCACTTCTCCATGAGAAACTGAC
460	EgSNP 56135	9.638	LG 4a	A	G	6	GTTGGTACCTCGGAACTTTTTTGTTGGTAACAGGCAGAGTTGAGCTAGAGCACTTATTTGAGGGAATTTGCTAAAAGTACATTGGAGGGATCTTTATATTGCCTCCGAAGGATTGAAATCCCGTCAGTTC
461	EgSNP 56185	10.367	LG 4a	C	T	37	CAGAATAGGTCTTTGGTCCAGAGTCTCCATGACCAGTTTCCTTAGGTTTTTTGGGGCAAACGTCCAAGGGTTATTCAATTAGCGATACCGTACGAGCTAGAACGTTAAATATGTTGTGGTACGACCAGTT
462	EgSNP 56175	10.654	LG 4a	A	G	5	GTGGTGTTGCAGCTGAGGGCAGTGGTAAGAAGGGGGCAATCTTTAAGACAAAGAATTCTACAATCAGAGGGAAAGCGGAGCCTGAAATGACAGTTGAAAAGCCTCCTCAGCTAAAACAGAGCTCTGTCTA
463	EgSNP 56171	10.657	LG 4a	T	C	82	CCATCTGCTTCAAGATTAGCAAATTACGGGAGAGCAGATATACGCTATGCTTACCCGCGAGGCAGAGGAAAGGAGGAGACGTTAAAGAGATAACATTGGAAGCTCCATAGCTGCATGCAGCGAAGGGTAT
464	EgSNP 56180	10.698	LG 4a	A	G	10	CACTCTCCCCGCAACCCTCCGCTTGCATTGGCAGCAGTGAGCCGATACTTATCTTCAATTTCTTATGACCAACAATCGCAAGTGAATTTCCTGCTTTTCTCGGTCTCTTTTGTTTCCTCTTTTCTTTTCT
465	EgSNP 56212	10.759	LG 4a	C	T	77	GCCATGTGCAAAAAAGGAGAATGTCCTCCGCTCATAGTAGTTTATGATTCACTTGAAGGGTATTTTTCTTGATTTAACGCTGATCTGGTTTAGTGGCCAATCACCAATTATTTGGTCGATGATAATTAGA
466	EgSNP 56213	10.812	LG 4a	G	T	113	GCTCTAGTGTTTCTTTATCTTCTTTTGGAAGGACCTTCAAGAATGTGCAAAATAAAATAAGCACAGACCAAGGTAGATGAAGTAAGAGAAAATTTTCTAAAATCTAAGGATGAGTCCTAAACCTGCATGC
467	EgSNP 56170	10.819	LG 4a	A	G	101	TGTGACCGAGTCCATCTGATCCAACACGAGTCCGCGGGTTAATGTGACCAACGCGGACTAGGATTTCAAGTGTAAAACAGGAAACATCGTATGAGGACGGCGCTCGTGTTGGATTAGATGAGGGCTCATG
468	EgSNP 56162	11.038	LG 4a	C	T	1	CCGATGCCGACTATTGGCTTCTATCAGATGCTGGAGTTAGCATTACAGATATGTGGAAGACAGCACGTATCCTTTTCATGATTGTGCTGCTCATCATATCCTCTTTTCTTGGTTTATCCCAGTTCAAATA
469	EgSNP 56222	11.561	LG 4a	G	A	108	GGTCCATAGAAGATGCATGGACCGCGACTCCCCATACAGTCCACGGGGGATTGTGACTCCCCACACAGTCCACGGTGGACTGCATCATAAACTGGCTGGGCCGCACACGTCTATGCGCCCACGCTGGGCC
470	EgSNP 56219	11.742	LG 4a	C	G	94	AACTGATAACTCTTCTAACATAGTTTTTCAGAGGACCAAGGTGATTCAGAAACCAAAAGGCAATTTTTTAGGGAAATACCAGAGCTTTCATACAGGCACACAACGTCTGCCCCCATATTAATGAATGCTG
471	EgSNP 56231	12.161	LG 4a	T	C	114	TGAAGAATGAGATGAGCCAGCCCACAGCCCCTACATTCTCCAAAACACCATTAGTAACAGATTCAGCAACCTACAAACCAGGTAAAGATAAACCTTGAAATAGTTACTAAAAGATCTTAAGTGCAATCCG
472	EgSNP 56262	12.440	LG 4a	C	T	77	TGTGCTAATGAATTATTTTTGATGCATTCCAACCAGGCATTCTTAAATCATAAGTAGTTCGATCATATTTTGAGAACTAGTAGTTGCAGGTATTGCCATATCCGTTGAAGGCATTTGGTTTTTAATCCAT
473	EgSNP 56253	12.599	LG 4a	C	T	74	TTTAAACTATCTGTTGGATTCTGGGGTTCAATGGGGAGCAGCAACTAATGTGAAGGTAAAAAATGTGGGAAATACGGGGCTAGTTTATTCAGATCTTTTATCTTTTGAATAGAACATCTACTATAAAGGA
474	EgSNP 56251	12.776	LG 4a	C	A	60	ACTTGTCTCTTGGTGAACCCGTGAAAGAAAAACCTTGGGATCAAAATTTGGAGAAGAATACATTACTTTTTCTGCAAAAATTAAGACACGAGCTTTTGTTAAATAACAACAGCAGTGAAGTTGAAATCAA
475	EgSNP 56258	13.099	LG 4a	C	T	51	AACAATTCATCAAGAGGCTGCATATGGATTAATGACAACATACTGAATTCACGAAATCTCTGAAAAGAAACCAGGATCTTTCTATGCTTTTTGCTTGCTACCAAAATTGATGCAATAAAAGGAGAGATAC
476	EgSNP 56089	13.587	LG 4a	T	G	34	TTTCACCATTAAATGTCATGTTATTTAGAGTTATTCTTGTCTCTCCCATCCCAGGCCTACTACAAGTGCATGCACTTATCGGTTATTATTTGTGCTCTCTAGAGCTTTTTTAAAATTGTTAATTTCCTGA
477	EgSNP 55996	14.291	LG 4a	G	A	69	ATCTCAACAACGGTGCACCAGTGGCATTGGGTTTTGCAAACCAAGCTCATAATGCTCAAGTTTTCTATCAAAATGTCGAATCACGAGCATTGGCCCTTGGTAATCCTGCCAAAAGGTGGATTCAAATGCC
478	EgSNP 56283	15.252	LG 4a	T	G	90	GATCGAACGCCCTTCTATTGTGGAAGAGGTATAGATTCTGGAGGTGGTGTTTGTGCCTGAACACTAGAGTAGAGGAGCTATGAAATTAGTTGAAGAGAAATAAGGAAAAATGGGGCACACATTGCGCAAC
479	EgSNP 56282	15.470	LG 4a	G	A	64	TTCTCCCAAGCTACCCTCATCTACGATGGCAGCAAGTCCACCCATTTCACGGTACTCTCCTTCTGCTCTACCTTTCAAAACATAGAGTTCTTTCGATTTAATTGTCGCTAGCTCATTTTAATTACCTACT
480	EgSNP 56281	15.663	LG 4a	A	G	66	TGATTGGTGCATGGATGGTGGCTGGTGATTGCAATGGTTCCTCTAGTTTGTAATTAATGCAAAGTCAAGCAATGGTAATATGCAAGTAAACTACTTTATCTTATGGGAAGAATGGGAATGGAGAAAACCA
481	EgSNP 56280	16.060	LG 4a	T	A	37	TAGAGGATAGATGGCAGGTTGTATCATTTTCAGATGGATTCCACAGATGCAGCAATAAGCAGAGATATCAAGCATGCAGCTGATTTCATCCCTGTGTAATAAAACTTAAACCACATTTCCATGATATTTA
482	EgSNP 56316	16.898	LG 4a	C	T	32	GAACATCTCGATGCATTTATTCTCCTACTCTCCTTTCTCATTATTTTAAAGTTCTGATTGACTTGAGCAAGGAAGAATTTTCTATCAAAAAAATTTTAAAGAATATGAATTTCTCTTATAGATTCTTTTT
483	Eg2046	0.000	LG 4b				CACAGTGTGCATGCAATTCAAATCATAGTTTCATTTATGGTTTATACCATTAAAATTCTTGACAACTTATGTGGCCAATAACAGTGTTATTCCCTAAATGATGAAGGCCTAAATTATTTGACTAATGTCCAAACATAACAAGTGCAATGTTGCATCTCAATCTTCTTATGCAAATACTTAATATGACCATGTTGAACTAATCCAATCTCTTGTTGGAACCACATATATCTGATAAAGGTGCCATCACCTTTAAACTTTAGATGGCTTTTCTATGTTGACTCAATTAATAAGTCTTTTGTAGCCCAACTCCTCTTAGCATTCCCTACACACACACACACACACACACATACATATATATTTTTAAAATCCATAAAGTCTGCTCCAATGACATCTAGTAGT…
484	EgSNP 57091	7.638	LG 4b	T	A	82	TTTCGACGACCATTGGATTCCTACATCCTGGTTTTTATTCTATAGAATATATTTCCTTCTAGTCAATGGAAAGAATTTAGTTTCCTAGCCCTTTTTTTTGTTAGATTTACAGATCAAGGGGTTTTGGCTT
485	EgSNP 57073	8.090	LG 4b	T	C	10	TGAGGGCTGGCACGCATCTGTAGCCCTCTAGATACACATCTAAATAACACAAGGAAAAAAACTAGTAATGCCATTTCATTTAAACCACTTTTGTTTATTTTTGATGTGCTCAATTAATCAATGGTCACGC
486	EgSNP 57050	9.589	LG 4b	T	C	77	ACTGTTGGGTAAGAATGCACTGCTTTGTCACCCCAGTGATGCATACATATCTCCTATGGTTTTCCATACACCATTATCAGTAATAAGACTCCAGAAGAGAGAAATCTAGTCAGACTAAAGTGATCTGACT
487	EgSNP 57015	12.764	LG 4b	T	C	11	GTTGTTTCAGGTAAATTCTTTAGAGAAGGTGGGAGGAACAAACTGTTTCGCAAATTGGTAAGGGAGAATTCCGCTCTGCTTGGAGGGTTCCATTTGGGAGACTACTTCCCTTCGTTGGAATGGATGGACG
488	EgSNP 56958	14.998	LG 4b	T	C	30	TCAGAAAATGTCTCCAAAATAAATTTGTGATTCAAAATTCTAGTTCAATATTTTCATAAAAGAGTTTCCTATAGATTTCTTTTTAAAAGAAAAAATCGTTGTGTCTCAAGAGTCCTCTGCCTTCTAGATT
489	EgSNP 56881	25.312	LG 4b	T	A	14	CATGGCGGTTCTAGTGTCCAGTCTTCTCTCGGAAGAGAGAGAGAGAGAGAGGGAAATCAAATGGAATTTTTATTTGGGGAGCTACCTCTTAATTTTCTTGGTCTCGAATCGCTTGTTGATAAGAGGCGGG
490	EgSNP 56941	25.611	LG 4b	G	A	118	GATAGAGAAAGTTGTTCTTCTACCGTCACAATTGCTCCTTCCTCTTCCGCAAATCCCTTCCTCACCATCTCTCCTCTGCCGCTGATGATGACTGAGGTGACTTCCCTGATGAGGGCGCGTGCAGACCGTC
491	EgSNP 56681	31.522	LG 4b	G	A	38	CTTTTGGTACCTAAAGTTTCCTCCTCTCTTCAAATCTAAGTTGATAGCAATCATGCCTGGTCTGAAATCAAAATTCTCCTTGACCAAAGTCAGTATCTGTTTGTCAGGTATCTTCCCTGTCTTGTATGTA
492	EgSNP 56775	33.955	LG 4b	T	C	22	ACTGTCCCAAGCTAATAGCTCTTCTGGAAGGTCTGGGGCATGCCACCAACTTGCAGATATTGTACATTGCGGGCGCGCACAAACTGAGAGAAATCAAAAGCCTCCCCTTCTTAACTGATAGGCTCTATAT
493	EgSNP 11261	35.722	LG 4b	T	A	84	AGAAAAAAACAAGAAAAGGAAATGCTGAAATAAGCCACCAGAATCACAAAGACATGTAAAAGGGACAACTAAAATTTTTGCACGAACAAAGAAATAAATCTATTATTTAACTGATATTCTCCAGTCAAAT
494	EgSNP 13666	37.649	LG 4b	G	A	71	TCTTTCAGATGAGAAAACAGAAGTTGAGAAAGTCATGGATGATGGTAGGAGTGGGAATTGTAAGAGGAAAGACAGCACCCAAAGCGTACAGAAGACTGAGCTGGCAAGACAGATTCTATTAAACTTCATT
495	EgSNP 11087	37.897	LG 4b	T	C	56	AAGAACCTGAACTCAGCTTAGAATCCACATGAAGGCCTGATTGTTCAGTTTTACAATGTACTTTGCATCATTCCTTGGAAAGTCTTACATATCTATCCATTGGAAAGTTGAAGAACCAAGCAACAAAAAT
496	EgSNP 234	38.603	LG 4b	A	G	26	ACCTATGTGAGTTGGATCTCTCTGAAAACCAACTCAATAGAAGTCTTCCTTTATCTCTAAAGAAACTAGTTTCTCTTCAATCTTTAGATCTTCCTTACAACAACATGAAGGGTAATATTCCACCATGCAT
497	EgSNP 11092	38.956	LG 4b	C	A	46	ATCTCTCATTTGCAACAGCAACTTCTTACCAAGGGAAATAGTAACACCCTACATAAGCATGAATTGGTTTAAGAGGAGAACCCAGAGTCTGAATGCAGAAGATCCTCATCTAGGAGTCTCATCTTGGCAG
498	Eg3347	49.639	LG 4b			80	CACCCTTAGCTGGACTTCCCACACAACAAGCATCATCACCACCATCTCCTCTACTTTGCAAAACAATACAAGAAAAGAAAACATGGTGGGTTTTGTGTTTTGTGCACTTCTGCTATGCATGCATGGGAGCTCATAGAAGAACTAGATTCAAGGTAAAATAATATGTGATCCTCTTCCATTCTTTTGAGGGTATATTATCACTACCAAGGGGGCTTCAATCCCCATACTGTGCTTAATATTGAATTTTCAATGGAAGAAGACTCCACATGTATCAACATCCTTTTCTAGATAAACTGCAGTAAGTCTAGTTTCTCAAAAGGGGAGAAAGAACGTGAGAAGAAAGAATGGGGAAGAAAATCACATCTTTAGATACTTCCAACTGTGAACACTTTTGTCAGC…
499	EgSNP 16532	0.000	LG 5	G	A	13	CTTTCCATGAAATGGTTAAGAGAAGCCCTTGAAAGGCGTTTCCCAGTCCTGAGAAACCTCGTTAGGATTTCAAAATCTAGCACTCCAAAGAGAGAAGCGCGCAAAAAGAAGAGATTTCTCGAAACCCTAA
500	EgSNP 18968	1.728	LG 5	T	C	15	TCATGGGTCTTCGACTGCAAAGATTCTGATCGCTGCTGACCGTGAAAAGCTTGTGGTTTTGGGCTTCGACGATGGGTACATCGGGATATATCGGTCGAATTTTCCCGTGTTCGAGGTGGAGACCAATGCC
501	EgSNP 18392	6.462	LG 5	C	T	34	TGTTGTCTTAGGAAAAAAACAAGAAGATCCAGCATGCAAACCTAGAAGAACAACTAACTAACCACCACATCAGGAGCTCATAATCAAAGTTTTACCAAATGAAGCACCTATAAACAGGGATCCATAATAC
502	EgSNP 18397	7.991	LG 5	A	G	23	AATAATCTCAAAGCACAAGAAAAGGAAAACAGTCACCATTCAAATGGAGACCAGTCGCCATTTTTCTCCAAATAGGCCTTTAAAGTCCACTTTATCCTGGGGCAAAGACATTTTCTGATTTAACCTTTCC
503	EgSNP 18406	8.030	LG 5	C	T	30	CTTTCCAATCCTCTTCCTTCCACTTCTTTTCTTCCCTTCATCCTCTTCTACCACCTCCTTTGCCAGTCCCCCCATCACTAAGATTGCATTCATATACATCTCTTTAGGCCTCATTGTAGCAGGGGATAAC
504	EgSNP 18667	10.606	LG 5	A	T	71	AGTACTGCACTCTAGAGTTAAATCATATTTAACTTAAAATCAATTTATTTTAACATTTTAAGTTGAGTTTTAGGAGTTTTAGATCAGTTTTAAGGGTCAAATATTTAGTTTCTTCCCTGAAAAACTGCGA
505	EgSNP 18446	13.460	LG 5	C	A	55	ATCCACACATCAAGATGATAAAACAAAGGACCATACCTTTTCCAGCAGCTCAAGGCAAGCAGCTTCAGGTGGCAGTCGGATATTACATTGTCAAACGTGCAATGAAACAGGTCATATGACACAATTCTGC
506	EgSNP 18466	14.519	LG 5	T	A	22	ACCCATTTGGCCCACCAAATTTAACAGAACCGAATCCGCAACAAGGTCTCGAACAGCAAAAAGATGCAACCGAAAACGTCCGAAACCGTTTCCAACGAGGTCTTGTAGTCCCCATGAACCCTAGATCGAT
507	EgSNP 18473	17.326	LG 5	T	G	9	AATCACTTGTTGCATTGTTGGATTACTAGAGTATTTTTATTCTCTGGAATTTTTTCTCAGAGCACCCAAACAATGCCTAAATCTTGTAATGCCAATGAGTCCATAATATTTGCTGAGCAAGGTCCAACAT
508	EgSNP 18475	17.615	LG 5	G	A	82	ACAATCTAACAGCTAAAAATAAAGCTGTTAGATCCTGAGACTTGAGTGAAAGTCCTGTAGCATTTGAAAATTATGGATTAAGGAAGATAAATCCATGGAAATGGGAGCAGTTGCAACACAATCAGTAACT
509	EgSNP 18533	19.000	LG 5	A	C	54	ATTCATCCAGCTGAATATTTATGCAACCAAACTCAATGAATGGCAGAAATCCCCAACACCAACGCAAAGCAGTGGTCCAACCATAACCAGGACCACTTCTTTTTCTTCGATGAACTTCCGNNNNNNNNNN
510	EgSNP 18564	20.658	LG 5	A	G	54	CTTTTGATATTTATTACCTCTCTCCCCCTGACATCCATATCCTACCAACAAACAGCACACATTCTTCTAATTACATCTCTCCAGTGATAACAAGTTATAATTAATCTAATTTATCTCTGGTTCTTTAAGG
511	Eg0357	22.750	LG 5				CAGAACAACAGACTCTCCCCATTCTCTCGCCCTCTCTCTCGCTCTCTCTCTCTCTCTCTTTCGGGCTTTAAGAACACAAAGGTGGAGGACTGGACCAGTGGAACAGACTGCATAACAACAGTTTTGAACAGAGACATGGGTGTTGGGTAGTGTGCATGAGATAGGTGTGCTGGGGAATTCTACATTACCATAATACCCCTGAACTTCCACAAAATATCTCGCGAACCAATAAATTTTGCCGTTTTTTTCGAACCGTTTGGGTGAATCAGGGGGGCCACTGTAGGGGTATGTTGGACAATTAAAAGATTCAACGGGCGTGTGCTATATTTAGTTAAGGTGTTTAATGGGACTGGGGCGTTTTCGTTATTCTCGGTTGGTGTGTAGGGGT
512	EgSNP 18595	26.087	LG 5	A	G	17	GCGCGAGTTCAATGGGCATATAATTTTATTTGATTTTGACGTGAACCACGCTGACCGAGGAAAGCGGTACGCGTGTTGTCAACTGACAGCTGGAGGATGTTCGAAGATTAGAAGATCCCCCACGTCATTG
513	EgSNP 18639	26.406	LG 5	T	G	75	TAAAAAAGCTGTTGCTCTTTTTATTCGGCACTCCTCGAGGAAATGTGAGGTGATTCCTCTGCTGTTTTTCTAATCTCTCTATAAAAGTAGATGGCACCATATTTGAATGATTTTGTAAATGCTCCATCAA
514	EgSNP 18632	28.768	LG 5	T	C	33	TGAGTTGGGCTGCGATGGATATCCCAGGGAGCCCATATATGACAAGTGCAAGTGTGCAACTCCATTTGGAGGTACTTATCGTGCATCAATATTCATTCTATCAGGTACATTTAATTGCTCTTAACCATCA
515	EgSNP 18633	29.948	LG 5	T	C	1	GCCATCAAATGTTCCTTCTTGGAGCTCGGCTCGTCTTTGTCTCTCCTCATTATTCTTTGCTTTGCTCTTGCTCGGTGACGCCGATCCTCGCTCCCCTGTGACAAAATCGAAGTATCTCTGGAACCTACTC
516	EgSNP 18661	30.954	LG 5	G	A	67	ACAATGCCTGATGAACAAAAGACTAAAATCAGAATTGATTTCCATAAATTTTGAAAAGCAATGAACAGAAAGTAAACAAACCTCTGTTTTGCAATGATCGAAAGGCGAACCACAATCAGCTCACAGAAAA
517	EgEMS0195	31.021	LG 5				GGGGTTTAGAAAGTGAGACGGTGGATTTGGGCAGCAGCAGCAGTAGAGAAGGCGAGAGAGAGAGAGAGAGAGAAGAAGATGAGCCGGAGCCTGGGGATACCAGTGAAGCTGCTGCACGAGGCGGCGGGGCACGTAGTGACGGTGGAGCTCAAGAGCGGCGAGCTCTACCGCGGCAACATGGTCGAATGCGAGGACAACTGGAACTGCCAGCTTGAGAATATTACCTACACCGCCAAGGATGGAAAAGTATCACAACTTGAGCATGTTTTCATCAGAGGCAGCAAAGTAAGGTTTATGGTCATTCCTGATATGCTGAAAAATGCCCCAATGTTCAAACGTTTGGATGCAAGAATCAGAGGCAAGGGCTCAGCTCTTGGAGTTGGACGTGGCCGTGCAGTT…
518	EgSNP 18657	31.330	LG 5	G	A	42	ATTCCTTGCCAAACAGAACTCACATCCATTTGATCAAACAGCGGCTACTTTTGACACCACAGCTTACAGTCTCAACAAATTCAACAGGGCAGATGGACTGGAAAAACAATCCTTAGATTCTTCCACTCAA
519	EgSNP 18662	31.365	LG 5	G	A	28	TAACCAAGTAACAAATAGAGGACAGATCGAGAGCGAGAGGAAGAGGGATGGGCGGCGGCGGGGGACATGAAGGAGGCACGACGTACAGGGGTTACACCATCCACCACCCCAAGCGCTGGCATGTCCTCAC
520	EgSNP 18669	31.921	LG 5	T	C	20	CAATATGGCTACTGTGGTTCCACCTCAGCTTACTGCGGGGATGGCTGCCAGAGCCAGTGCAGCGGTGGTGGCTCAACTCCCAGTCCAACCCCTCCAAGCCCAACACCTAGTGGTGGCTCGGGTGTCGCCT
521	EgSNP 18660	32.617	LG 5	T	C	52	AGCTTGAGCAGCTGAAGCTGCATCCTTGAACTGCATGGTAGAATCTTCCCTGTAATTGTTAGATTTTATTCCAGAAACAACAGGAAATTTTGTAAGTGGTGAAATTCTTGAGAACCAGTCAGTTTGCGAA
522	Eg2130	34.563	LG 5				TTAAACAGAAGAAAACTAGCTTCTGTGCCTGTCATGCATCTTTTCTCAAATCTTGTCTGTTCTGACCATTAACTTCCCTATCCTTTTTAATCTGAACCATTAACTTCCCCATCATCAGCTTAATTTTCTAAGCTTCTACTCATTTGACAATCTTCCAGTCTGAAAGAATGTCTTAAATTGGATTCTCTCTCTCTCTCTCTCTCTAGCTTTTTTTTAGTTTTTTTTTTTCTCACATAACTACTACTCTTTCCACCACATACATGATTGATCGAACGAAAATAATACGTCATATTTTGAGTCTATGAGATCCATCTTCTTTCTTATGATCTAAATTCTGAAACATCTGAATCAGCTGACTAGGAACATTAGGATGCATGTCTGTGAGGTACCAGGGATTGA…
523	EgSNP 19111	35.970	LG 5	A	G	27	TATTCACAAAAGGGATGGACCAACGCAAAGCACAGGCTTTGGAGAAAACACCGAAGATCCATCTTTCAGCAGCATAACTCACGAGTAAATTGCCTTAACTGATTTTTTGTCTACTTGCATTGTCTTTTGC
524	EgSNP 19379	36.368	LG 5	G	A	127	CCAAAAGGGGAGTTCAAACGCCTTAATTTAATGTTGTGCTAACTCCTAAAATCAATATAAATGTAGTTCCTTTCTGGCTATCAGTTTCTGTAGCTACTTGAGCCTCTATCCCCCCTCCTCACCACCTATA
525	EgEMS0023	41.703	LG 5				GGGGGTGATGTGCGGTGTCAACTTCAAGGTCAACACCTATTCCAAGATTAACAACATGCCACGAGTCGGCAGCACCACCAACTGGACCTTCTGGGACGAATCCATGTTGTAGCTTAGCTTTCTACTCTTGGCAACAACAACAACAACAAGAAACCAATCCTATCTTAAGTCTGCCTTTCTTCTGCCTCATCTTCTTTGTTTAAATGGGTTTCAAGTTCCCTTTGCATTGTACCTACCATCCATGGAACAAAGGTGTATAGGTGTCTGGATGTATATTTAGTGTCTACCTTGTATATGTATGGGAAAAAAAACTGACTGCTGATGCCAGATATCGACTC
526	EgSNP 19089	42.522	LG 5	T	G	96	ACACTGAGACTACCATGAAAAAGAGGAAGTGATAAGTAGAGCAAGCATGAAAGTGCAAAAAGAGGCTGTGTTGAAATAACAACTTGCACTGTTGCAGACTCTTCAGCAACTTATCCAGGCTCGAGGCCAC
527	EgSNP 19114	42.890	LG 5	T	C	43	AATTCCAACAGCAGGACCTACTTGAAACTCCCACTGTCCAATATAATAAAAATTCCATAAGGGAGGCTTCAAGTAATATCTAGGTTTTGAATGTCAAGGCATCCAGTTATTCATCACATTTGACAAGAAC
528	EgSNP 19076	43.494	LG 5	G	A	53	TTTGGGATTAAATGAATCTACCTAATAATTTCATCTTCAGATGAAATAAATCCACTTAGGATGATTCTTCCTTGGATTCATAGTAGACTTGGTCCACTTGATAATTTCTTCATGAATATAGGTTTTTTGT
529	EgSNP 19145	44.249	LG 5	T	A	4	TTATTTTTGTAGCCTCCTTTGGTCTGCACACCTTCCACAAAACACAAATACTTTCAAGTTCAGTTAAAGTGTCCATTCATGTTCTTAAGCAGATCTGATGAAGTAATATGTATAGTTTATTACTTACCAT
530	EgSNP 19110	44.285	LG 5	C	A	119	GTGGCAATTCGGTCACCAAGTTTCTCTTTTCGGATCTGGAAGACCAATACAGCAGGGCAGTTATGAGTTCTTTGGCTTTGTACATACAAGATTTTTTGGGGACTGACCTTAAGTGGTGCAATATGGGAGG
531	Eg1993	45.445	LG 5				TCATCTGTCCCAATAGAGAGAGAGAGAGAGAGAGAGAGAGAGAGAGTTGAAGTGAAAAAGGAAGTCCGATAAATCATGGATATATTGTCCACTCCATTATCCTTTTTAGTATCATCTATTCTCTCTCTTAATCACTAACTGCATAGCCTTTCTAATTGCCAAAACCGAACTTCTGTTGATCCTAGACCCACTGAATTTACCACTTTTTTAAGAGCCTACGGTAGGGTTTTGGACTTGTCCAGTCCATTTGAGACCTGTCATATTCNAGGTCAGTCCAATGGAAACCAATGTAACATGTGATTTCTTTGGCTTACCCAAGTCACCTCGATTATAAAAGGCCTCAATAAGCCTATTTATTTTGAGCATGTTGGCATGTTTAGGTCAAAAATTGTCACCCTA…
532	EgSNP 19191	46.612	LG 5	G	A	97	TCTCTCTCTTGACTCCTTATATCCAGGTTAGATTGCTGTCCCTGACTCTCTTTATCCTTTGATCTTTGTTTTTGGTAGATGCACTAAGATAGACGATAGCGGCCTAAAATTATAACAAGTTAAAATTATA
533	EgSNP 19179	46.744	LG 5	A	G	127	GCCTATCTGGCCATACAAGTGCGGTTGAGTCAGTAAGTTTTGATTCATCGGAAGTATTAGTGGCTGCTGGAGCAGCCAGTGGCACAATAAAGTTGTGGGATTTAGAGGAGGCAAAGGGTATGGACCTATT
534	EgSNP 19169	47.137	LG 5	A	G	80	CTTTTGAAATGTATAACAAAGTTGGTCTGGTGCCTTTTCCATGCTATATACTTGAAAGAAGGTAAAAAAAGCAAAAAAAAGATCAACAGCCACAGCCAACATCAAAGTGATATTATAAATCACAGCCATA
535	EgSNP 19229	48.853	LG 5	C	G	102	TTCCATCCATAAGCATATATCGTCCGTGCATGATCTGATGTGTTCATATTGAATTGTGTGATCTTTTTTGGCTATATGGTGTTGTGTTTGTTTGTCCATATGGTAATTGGTATGTGGATAATGGCTTTCT
536	EgSNP 19209	49.597	LG 5	G	C	127	CTGTTCCCTTCCAGCAGCCCTATAATCTTGAGGGGATGATCACTTGATACGATCCAATCCCAATGTACCCTCTGTGAAGTTAGACAAGAAGAGAAATCAAGGAAGCGGAGAGCTAAAAACCTAAACCGTA
537	EgSNP 19252	49.884	LG 5	G	A	11	GTGGACAGTGGAGACGTTCTTCTTCCGTCAGTGCCCAGTCAAGTTCACAGATCCATTCGATCCCCGCACGTGAAAATTAAATCAATGATTAGGGGTGCTTTAGTAATTTAACAACACAACCGAAGGGTTT
538	EgSNP 19250	50.000	LG 5	T	A	58	ATGATGTAACTGAAACCAATGCTGTTGCACTACAACAATAACTATTTCGCATTGTATTATGTGGTTACTCTAATAAAGATCTCTCCTAATACTGTCTATAAACAATCTCAGAGCTCTTGCCTTCTTCTCA
539	EgSNP 19298	50.428	LG 5	G	A	90	TAAATTTTGGAGCTTTCGGTAACAGAAATATTGTCACCTAGGGTTTCATCTCCAAGTAGAACGCAAACTAGTAGACGACGCTTTGAAGAAGTTATATTGACAATAACTAGAGTGCAGAGGGGGAGAACTA
540	EgSNP 19180	50.773	LG 5	G	T	120	GAGAGTGCGCCAATAATTGCAGTCTATTCCATAACTCTTCATGGTGAGTCTAAAATTTAAAAGAGTTCAGGCAACTCCAACAATAAAATGATTGAAGCAACTTTTGCAAAATCAAGGACAGAGAATTTTT
541	EgSNP 19348	52.012	LG 5	T	A	105	GGGATTTGTATAATGACACAGAATTAAATGGTTGATTGATGAATTGCTAAGACAACAAAAATTGCACCTCTCAAACTTTTCATGTTCAGAATCTAGTTTAAAGTTTAAGAATAAAATTGTAAAACTTTCA
542	EgSNP 19246	52.103	LG 5	C	G	18	AATGGACTCATAAAGATCGTAAGTGGCGTGGCTGTGGCTCTTGCCACCAACAACTATTGCCTCTTCTTCTAACAAACAACTCACTCCACAACACTGGGAAATTGTTTCCCAGGAGATCCCAATTGCCCTG
543	EgSNP 19340	52.176	LG 5	T	A	25	AGAGGACAACGTATAAAAGGAAAAAATCTGGACGGTGTGGGAAATAGATTCGGCCAACACCGACACAATCTTGTGGAATCATGCCAGACTGTTCGCAAAATAACTGTCAAGTTTCAGTGTAGCCAAAATC
544	egEMS0218	54.144	LG 5				CTGAATGGGATTCTATGGAGAAGTAGGCAGATCCATTAATTAGAGTCCTTTCTAGAGATGTATAGATAGATATATGGATACGTAGATACACTGAATTGATGAAATGTGGCCTAGGCTTCACCCCATCCTCCTCTCTTCTTTCTCAGCTTACCTTATCATGAGGGTGAATTTGTGGGAAAGTAGAGATTTGAGGCAGTGTTTTCTGACTTGGTTGATGGAGGGAGGAGAAACAAAAGGGAGGTGACGATATCTTAAGAGAATTTCAGGATGGAGAAGGTAAAGAAAAAGCAATCTCTCTCTCTCTCTCTCTGTTTCTCTCTCTCTTCGCTGTATGTTTTGAAGACCACAAGGTGTTCGC
545	EgSNP 19431	57.130	LG 5	G	A	53	AGTGCTTTATTAAGTAAAATGCTGCTATTTGAGATGGTAAGTTTTTGTTTGTCGGCATTGTTTGTTAATGTGCTAAATTGTCATGGTTATGTGGGTGATTTACCTTGTGATGCAAAAGCATTTAGGTCTA
546	EgSNP 19332	57.525	LG 5	C	T	123	TTCTTAACAGATAAAGAAATGAGGAGGAAAATCTATCGTCAATAAAAGAATTTATTTTTTTCAGAAATGTATTATCAATAAAAGGATACCGACCAGAAGAAAATTGGGTCAGTCGTTTATGTCCTTGTCG
547	EgSNP 19439	57.697	LG 5	C	A	60	TGCTACCAGTGCCTGCTTAATACAATTTAAAAGGCCAAGTGATTCAGTAGGCTACTCAGTCACAAATCCAATGCATATCACTTGTACCATGAGTCATCCAGGTGCAAAGTCATCTATAAGTACATTACAA
548	EgSNP 19594	60.740	LG 5	T	C	44	TCTTTCTCTCTCAAATAAAAGAAAGGAAAAAAAATAAGATCAAATGTATAACTCACTACTATATCCTGCGAAGGATATGATAGTGATTTTTCTGCCACTTAACATTTTTCTTGATTCACTAATGGTTTTT
549	EgSNP 19485	61.322	LG 5	T	C	47	TCTTGCCACATCTGTTCAAACCTGCTCAAAAAACCAAACAAAAAATACACCTGTAACCAAAAAAGACAATTGTAGCAAGAGATCTCTCTCCATCCGCCTACTTCAAGATGGAAAAAACTGGATCAAAGAG
550	EgSNP 11848	63.152	LG 5	G	A	45	AGGAACCCTACGGTTCTTGGAAGTTTCAGCCAGCTGCATTCATTCATTTTATTTATTTATTTATTTATTTAAGCAGGAGAGAGGAAAGACTAAATGCATTTGTCGAATAATTAATTAATTACCATACGCA
551	Eg2209	67.145	LG 5				TCTATGCCGATCATGTGTGGATCATCATCAATCTAAAATTTTATGATTTTCAAGGAAGTTATGTAACAGGAAAACAGACTGTAACAGTTCACTATGGCCAGGATAGCTAAAAATAAGAACAGGCCCAAAAGGCGTGACAAATGTGTGTCAATGCCCCCCTTCCCATAGCAAAAGAAAATTTGGGTGCGTGAACATTTTCAGCAATCTAATATATATATATATATATATTAAAATGGAGGCCTCTACGTTGGTAGGGCCTCCATTTGCCACGTTGCAACAATGCAGAGGCCTTCGTCTGCCACGTCGCAACTCTCATGCGGAAGTAGTAGGGGCTCAGCAAGATCCTCCTATAGCCCGCTATCACCCGATTCAGCACGAGCCCGATGTTCTTCTTCAGGG…
552	Eg1990	69.424	LG 5				ACATACACGTATGTGTGTATGTATATGACCATGGTTTCCATTCTTTGTGTGTGTGTGTGTGTGAGAGAGAGAGAGAGAGAGAGATTATGCAGCTGGCAGGTCAAGTGATTCCAACTTAGTCCAAACGTGAGCTTGGACCCGGATCCAAATCCATGGCTCTACGTGCAGTGTGGTCTAGTGGTATCCTTTCATGTCAAGTTTGTTTCAATTTTGAGTGGTTTGATTTGAAGTTGACTTCTAGTAGAAATTCCAAGCAAATTAGTTTCAGCTCAAATCACACCAATCATTTCCGGGAGCGAGAGCCGCAGTCTTACCCGGATGGGCTGACCACCTTGATCCACCTCACAGTTTCCATACAACTTCCTTCTCTTTGGTGAATAATAATTAAAATAAAAAAAT…
553	Eg2178	71.738	LG 5				CCTAGTACTTCGTTGCTGAAGCCATCACAGTTCCACACCCACCCAAACACACGCCCCCTACATAGGTTAAAGATGTTTCATTTTGCAAGGTAGTATATGAATATCGTGTTACATTGTTTCTGAAGCCATCATAGGCCCTTGCTCGCTCACACGCATGCACACATGCACCCACATGCGCACGTGCATGCGCGCCTGCACACACATACACAAAGAGAGAGAGAGAGAGAGAGAGAGAGACCTATAAGTAGACCGGTACTCACATAACATCAATGTGCATGTATGTTTTAGTCGAAAATACATAGAAGCCTTTAAATTTCTGCCAGAAGAAAATTTACCCGCTATAAGCATTCAAAAAGAGTCCATATAAAAATATTCTCATGGTGAAGCCTTAAAATTCTA…
554	Eg1960	78.963	LG 5				TCTTCTTTTTTAACCCTAACCCCCTTGCAATCAAGTCACCATTGAAGCCCTCTCTAGCTCCTCACTATTTTTCTCATCTTCGACGGTCGGCGAGCTACCTTGCCAAGTACTACCACCACCTAAATCCCCATTTCTCCTACAAAAACCATCGATTCTCCTTATTTTTTCTTCCTTTGTTCTGAGATTGATTAGCCTTCCTTTCCATCGGAATCAACCACCTTCAGCCATGACTTGCCGCCGCCGCCACGTCCCATGTCTTCCTCCTTGTTGTTTTGGCCATGGATGCTGCCACTAAGGCAGCATGAGGCAATGCCCCTTTCTTTATTTCTCAATTTTTCTATGCACGATCGAACCACCGTCCCAAGTTGTGGCCACTCCAGCTGCGTCACTATCCAACCA…
555	EgSNP 18645	80.692	LG 5	G	C	5	ACAAGCAAAGCCCCCCCGCTGATTTCACCACGCTTTATTTGTTTCACAAACAAAGGTAAAAATAGATACAAACATATATAAAATATCAAACAAAGTCCATTATTTGTCCGTTTCTGTGGGGGCCATGCCT
556	EgSNP 18671	83.138	LG 5	T	C	128	CAATTTGGCTCCTGTGGTTCCACCTCGGCTTACTGCGGCAATGGCTGCCAGAGCCAGTGCAGCGGCGGTGGTGGTTCAACTCCCAGCCCAACACCTAGTGGTGGCTCGGGGGTCGCCTCTCTCATCAGCT
557	EgSNP 19515	87.263	LG 5	A	G	124	ATTACAACATTATGCAACACTTGAATTTACAATAAGTGGTGGGAGAGAGAACTAACCTTCTGCCAGAGACATCCATAAGCCTCATGGCAACAGCTATGCATGGGAGCATTAACAATGTAGTGAGAGCACT
558	EgSNP 19106	90.855	LG 5	A	T	66	CAGCCTTATTTGCATATGATTTGCAGCTCACCAATGGTCCTTTTCAGCTCACCTTGCTCTTCACCGTAAGAATTTATTTTGCCAAAATGCTAAGCTTTATTTTAGGAACTTATAATGATAATTTGCTAAG
559	egEMS0150	128.345	LG 5				CACACACATCCATTGAGGATCTTGATGAACTGTCTACGCTTCTTCAAGTCCCCCTTGTTGCAGGGACTGTGAACAGAGGCAGCGAGGTCATTGCTGCTGGTATGACTGTGAATGACTGGACTGCATTCTGTGGCTCAGACACCACTGCGACTGAGCTCTCTGTCGTCGAAAGTGTTTTCAAACTGAGAGAAGCCCAGCCAAGCTCAATTGTTGATGAGATGCGGAAATCACTTATCGACAGCTATGTTTAGGATTGTAAGATTATAAGTGATTTTTTTGATCCAACTTAATTTGTCTTCTGGCCATGCTAACATTGTTTTCGTTTAGTGTTTGATGTTATGTTTCATGTCAGTGTGCAGCTATGCATGCGCTGATGTTGTCTATGCTAGTTTTGCCACA…
560	Eg2017	0.000	LG 6				ATTCCCAGTTGCGTCTCGACTCTTCTTCTCCGAGGCCCCCTTCCTGCCAAAGAAGGGGAAAGGAGCCTCCACGCGTTAAATGAAATGGTACGCACGGGATTTGTATGCGGATAAAGGATCTGCCGTCGAAATCGGCTCCCTGGCAGCGAGGGGTTTGTGATTGGAGTCAGAACGTCTCCAGCCTTGCTGGCCTTGTAGCGTCAGTTCTAACTTGGTTGGGGCTGTTAAAAAAAAATATAATAAAATAAAATTATATATATATATATATATATATTAAAACAATATTATTAGAAATCTAGTATAATGACAATTCACGTTCTCTTGTGACATAAAT
561	EgSNP 37008	8.471	LG 6	T	G	90	NNNNNNNNNNNNNNNNNNNNNNNNNNNNNNNNNNNNNNNNNNNNNNNNNNNNNNNNNNNNNNNNNGGCTGCCCTCCCTACCAACGCATCAGAAAAATCTGGAAACCAGAAAACCGNNNNNNNNNNNNNNN
562	EgSNP 37058	13.055	LG 6	G	A	12	TTTTTGGCTCTAGTTGGACTGGTTAGAGTCGACCAAAAGTCACTGGCACGATGAGATTTACAAAACAAGTCCTGACTGGAGTTGGCTCCGATAGAGACTCTCCAACGTTAAGTCAAGAAATAGAACAGAN
563	EgSNP 37001	14.423	LG 6	C	T	118	ATAGTTAGATATCTGTCACTACTTAGATCGAAGGTAGAATTCATATGCCTGCCATCATTCTTTTATCAGCAATTTTTCCAGAACAACATGCAAGCAAAAAGCTCATGGTTTTTGAAAGCATTATTGATGA
564	EgSNP 37254	18.015	LG 6	G	T	21	CCTCTATAAATTGTTGTAACAGGTGCAATAGATTATTCTGATGCCAAATGACCAGTCATGAATAACTCACAAATAAATCACAAAATTTGTATATAATTTGAGAATAAATTGAACCGTTCCGAATTTATTT
565	EgSNP 37270	18.205	LG 6	C	T	88	CATGAAATGGTAGGATTTCCAGTGAATGAGATTTAAACTTCCATCCCCTAATGGAACTTTAATTGTTTGATCGAGATCCTAAACCATGCCATGCCCCAAATCCACCACAAAGGTCCATCACGTGACATGG
566	EgSNP 37156	19.610	LG 6	G	T	107	CTCTCTCGCCATCTATTTATACCCGATTGCGTGCTCGCTTGGAATTTTCATTTGGAATCGGATCCTGATTCTTCTCTCTCCTTCCTTCGCCCACTCCCTCCTCCCAATGGCCTGCCGCTCTTCTTCGATT
567	EgSNP 37411	20.122	LG 6	T	A	95	CAAAGCACCTCCTCTTATTGTAAAACTATGTCCAAGTGAGATTTGAGTTCTGCTCAAAGTTTTCGTTCTTTAGGAATAAGGTTTTGTTGTTCTTCAATCTCGTCCAGACCATTAATTTGAGTATATAAAT
568	Eg311	21.759	LG 6				aactaattaagcttattctcctataacttattccattcatcgtcacttggttatcctagcacacgagttagttccctgaccatctttgagggaagtatacaaaacttggggaatcaaaagattcctcacttactgacatcccattggatatgtttgctttgttttaatatttgtcttgagagagagagagagagagagaagagagaggggggtaggaatggatatattattccacgatcagaatttgttccctagttggctgttcacactgaagtgaatctaatcaatcgccgaccaaactagaaagaatcaaagagctactccctgttgtagttatattcttcgaaatggatcgtt
569	TS1MS104	22.703	LG 6				AACTAATTAAGCTTATTCTCCTATAACTTATTCCATTCATCGTCACTTGGTTATCCTAGCACACGAGTTAGTTCCCTGACCATCTTTGAGGGAAGTATACAAAACTTGGGGAATCAAAAGATTCCTCACTTACTGACATCCCATTGGATATGTTTGCTTTGTTTTAATATTTGTCTTGAGAGAGAGAGAGAGAGAGAGAGAGAGAGAGAGAGAGGGGGGTAGGAATGGATATATTATTCCACGATCAGAATTTGTTCCCTAGTTGGCTGTTCACACTGAAGTGAATCTAATCAATCGCCGACCAAACTAGAAAGAATCAAAGAGCTACTCCCTGTTGTAGTTATATTCTTCGAAATGGATCGTT
570	EgSNP 37188	23.603	LG 6	A	G	9	CTTAGATGGGCGAACTACTTGAGGCCAGACATCAAGAGAGGGAAGTTCTCCTCTGAGGAAGAGCAGACCATTCTCCATCTCCACTCCATCCTTGGCAACAAGTAATAATTCTCTCGCTTTCCAACATTCT
571	Eg501	26.026	LG 6				ACCAGACTGACAGCGAACTAATAATCAGCATGCCCCAATACCTATTTTAGGTGCTGGACTGGCATTCCGTACTGACATATGGTATGCCTACACTTGTTAGGTGCCGATATGGATAGTGATACTTAAAACCTTGGTCCTCCGTTAGATAAATAAGTGTTATTAGGGATGAAAAATTTATATGTGCAATCCTTGTCAAAGAGAGAGAGAGAGAGTGAGTGAGAGAGAGAGGAATGATGAAATACCATGTAATGGCAATAACAGAAGATGAAATAAAATCACGATATCATACTCAGCTTTAACTTATTTCTGAATAATAATAAGAGGCATGTCACGTTATGATCAGAATGAACAAACATTTGAGATGAACACAAGCCACTCAACATG
572	EgSNP 37196	27.112	LG 6	A	G	61	ACGAGGCAAAATCTCGATAAAAACCTGTCTGAAACTATCGAGCCATATCCACCTAATACAGGCAAAACTCAGCAACACTCAAATAATAATCCAGTTTCTGCAATGAATGTAAAATCCCTAAAAAAGTAGC
573	Eg0501	27.925	LG 6				ACCAGACTGACAGCGAACTAATAATCAGCATGCCCCAATACCTATTTTAGGTGCTGGACTGGCATTCCGTACTGACATATGGTATGCCTACACTTGTTAGGTGCCGATATGGATAGTGATACTTAAAACCTTGGTCCTCCGTTAGATAAATAAGTGTTATTAGGGATGAAAAATTTATATGTGCAATCCTTGTCAAAGAGAGAGAGAGAGAGTGAGTGAGAGAGAGAGGAATGATGAAATACCATGTAATGGCAATAACAGAAGATGAAATAAAATCACGATATCATACTCAGCTTTAACTTATTTCTGAATAATAATAAGAGGCATGTCACGTTATGATCAGAATGAACAAACATTTGAGATGAACACAAGCCACTCAACATG
574	EgSNP 37244	28.668	LG 6	T	G	45	CCAAGCCCACATGGTTCCCACACGTCTCTGAGAGGGTGATAAATTTGGTGTTCGCAAAAATTGTGGGCTCATTAGGACTGTCAATTCTATTTGTCGACTCGGACCAAAAGAAGCCCAAGCATTTGAGTTT
575	TLL6eg05	30.289	LG 6				TCTCCCACCACCCCTAGCTTCTCTTCTCTCTAAGAGGAGGAGAGAGTGGGAGAGAGAGAAGTCATGAGAGGAAGGAGAAGAGAACTAGAGAAGGTTAAGGGGGAAGAGAGAGAGAGAGAGAGAGAGAGAGAGAGAGAGAGAGAGAGAGGGGGCACAAACTACTTTGGGGAGGGGAGGGACGGGTAGAGAGAGAATTCTATAACAGATCAAAAGGCAGGGGGAGCGTCTGTCAACGGCCGGATTTTATTTGGACCGGGGTGGGAGCCTTAGGG
576	EgSNP 37260	31.469	LG 6	A	T	58	GGGATGCTCTTTCGCCTATGGATGAATTCATATCAACTCCTTGGCCTTCTAGTTTCCCTTGCTTCCACACACAGCAAAATGCTTTTATCAGAGCTTGCATCACACTGGTGAGTTATCCCTTCTTAATAGT
577	EgSNP 37264	32.008	LG 6	A	G	17	GTTTTCACTTACCTATCGGTGATTCTTAAATGATCCTCTAGGTTGGCGAGGCAAAATATGTATTTGAAGCCAAGACAATACAAAGAATGGAGCTTTTAGTTCTAAGCACCCTCAAGTGGAGGATGCAAGC
578	EgSNP 409	32.574	LG 6	A	G	69	AACTACGGGCTATCTATAAGAATAACAAGGAAAAAAATATCGAGCGGGATAAACTATTAGTTGGATACCAAGATATCTGGAATCGATCTAGAATCCCCATGCGAAATCTCAGGATACATAGATAAAATGA
579	EgSNP 37339	33.748	LG 6	C	G	35	AACTCTGTGCATGTATATTGTGCTATTTCTTATTTGGCACCATTTGAATAATTAAGAATTTTGTTTCAGTGAAATATATTTGATAGATTTGAATAATAATGTTTCATAAAGATCGTTGTAAATGGTATAT
580	EgSNP 37369	35.139	LG 6	T	C	13	AGATCAATATGTACAAGGCTCCTAGAGACAAACTTGTTTGTATCCTGAATTGTTGTAAAGTCATTAACAACTTATTGCTAAATGCTTCTATTGCATCAAATGACAACCCTCCTGGAGCAGATGAATTCCT
581	EgSNP 37402	35.293	LG 6	T	G	22	GTAATTAGGTGTTCCATTCTCGTAGCAAGAAGAGATGGAGCTTTAATCCACTACTTTAAGAACACAGCTTTCGTTTCAGATAAATTAGAGCACAACATGCATTAGCAATTTTAAAAGGTGTGCTTTCTTA
582	EgSNP 37364	35.471	LG 6	A	G	117	TTTAGTGGTTCCAGATGCTGGTTCTTTTTCTCTTTTTGTTTCGAATTGCTGACTGTTTTGATGGTGGAATGCTTTTGCACCTTGTATTTCTTGCTTAGAATGTAGTCAAGCACAGGTGGCAAGTTCAAGG
583	EgSNP 37462	35.826	LG 6	G	A	20	TTACGATGGAGATCAGGATGATGGAGGGAGCGGGGATAGGTGGCCTCAGAGGAAGAGCGTCGGTTTGGCGGGAGCTGCCAGGTTTACAGGGGAAGGCTAGTTAGAGGAGGCTCGTTCGGCCTTCTACGAT
584	EgSNP 37440	36.279	LG 6	T	G	15	TCAACTTCACCACATTCTACATCTCTGAGTCTGAGGACCAGATCTTGAACAACCTCTCCATCAGACCAGTAGATGGGACTCTCTTTAGCGATGCAATTTTGCCTATTCGGTACCACCTGAGTTATAATGG
585	EgSNP 37821	37.845	LG 6	A	G	52	AGAGAGCGTCATAGAGGAAGCCATTCCTCTCTTTCTCCTTACTTCTCTCCTAAACAAAAGAAAGGTCGACCTTGCAGCAGGCTTGAGGCCTTATCTCTCCAACACCATTCCTATATGTAACCTGAGAACT
586	EgSNP 37717	38.208	LG 6	G	A	38	CCACACCTCATAGAGAAAGGATAAACTGGAGATGCATCGGCCTTCCAATCAAATACTACCAATAGAAGAAAACAGCCAAGAATGAGAGGGAATCATAGAAGAGTGCAGAAGCCTCTGAACTCAACCAATC
587	EgSNP 37549	38.515	LG 6	T	G	3	CTCGTGCTTCCACTCCGCAAATGTGGTAGATGGAGAAGGAATGGACACGGTAAGATCAAGGTTCAAGTCGGGCAACACGTAGGCATTGTCCTCCAGGCAGCTCGCAGCACCTTTTTTCGATGGTAGGCAG
588	EgSNP 37801	38.764	LG 6	C	A	71	TTGTTTCATCAAGACATGCAGATTAATGATTTGAGACTTGATTTGAAAAGATAAAATTCCAAATTTCAAATCAATCTTATCTCTGTTTTGTTTTTGATGCAGACCATCCTTAATTGCACTTCATATTGAT
589	EgSNP 37794	38.765	LG 6	A	G	57	TCCATGGGTCACAAAGGTGGATGGCACGCATGGATGAGAGAAAAAGAGTTGGGTCCAGCATCTATTGGATCATCTGATGGTCCAATGTAGCTCTGGCCCTTGATTACACTTCAAGATTCATCAAAATGAG
590	EgSNP 37614	38.786	LG 6	T	C	76	AACAAGGCCATGCACGCAATTCTGTAAACCATTATGCTGGTGCTTTGGATTGCACTAAGAAGGTCTTCCGAAAGGATGGCATCCCTGGCTTTTACCGTGGCTGTGCCACGAACTTATTGAGGACCACTCC
591	EgSNP 37805	38.786	LG 6	C	A	95	TGGGTGTTGGGAAAGAGGGTAGAGTGATGGTTTAGAAGAGGCATTTAGGCAATGGGTTAGACCATGTGGGGCAGCCCTCCCCCAAATTCACCTAACCCTCCAAACCATGGTGAAGGGGGGATTTGAACAA
592	EgSNP 37806	38.971	LG 6	T	G	40	CATCTTGATAATAAGATTGAAAAAAGTTTTATCTGATGCAGATAGTCTGTGTGAAACAGACATGGGTGTTTACTGTTAGTTGAAGTGATAAGTTGGCCAAAAGAAAGTAAATTAATGTTATGTATTAAAA
593	EgSNP 37757	39.355	LG 6	G	A	16	TGTGAGTGTAGGAGCAGCATTGTTCTTGTTTCAACAGTTGGCTGGTATAAATGCTGTTGTATACTATTCTACATCTGTGTTTCGGAGTGTGGGAATTGCTTCTGATGTTGCGGCCAGTGCTCTTGTTGGG
594	EgSNP 37613	39.750	LG 6	C	G	37	GCCATAAGAACAAATGATTGTGGTTGGTGACGTGCAACGTCACAGAGAGTATATAGTATAGGAAATAGTTTTTCATGTATCCCTCCATGACTGGAATCTAGAGAAATGGATAGTTGTGATTGGTGGCTGC
595	EgSNP 37714	40.430	LG 6	C	T	104	CTGAAAGGCCACCATATTGCTCGTTCAATCATTTGAAAAGAGACAAGGAGACCAATGAAGTACGGTTGAGTGCAGAAAGGGAAGGGAAGGAAGGTTGCAGGTGGTATCGTCTCTTTCTTCTTGTTTTGGT
596	EgSNP 37595	40.824	LG 6	C	A	129	GTTCACCAGCCTCGCAAACTTCGCCACATCGGTGTGCATGTCGGCCTGGCCGATCCTCACCTCGAACCCCAAGCTCATCGCCATGTCCACCATCCCCCCCTCATTCAAGAATCTTCTTGTCTTCTTACGC
597	EgSNP 37712	41.562	LG 6	C	T	116	GCGCTCGATGTATCTTTGCATCCAAGTTTGGGAAGGAATTCACTACTGCCGCAACGGAGCTGCGGAACAATTGTGGCGTCAATCCCAAGGTAGTATCGATTCGGATATTCCGACCTTCTGGATTTCTTCA
598	EgSNP 37721	41.813	LG 6	A	G	6	AAACACGGAGCTACAGCGAGAGACCAAATGGCAGGAATGGAGTTGCCCAGGGAATACGGATACGTGGTGCTGGTGCTTGTCCTCTATACCTTCCTAAACTCCTGGATGGCCTCCAAAGTTGGCAGAGCCC
599	EgEMS0298	43.604	LG 6				ACATCTTTACTCTGTAGGCTTAGCTCTCTTTTTCTAATTTGGGTTGAGAAAATATAGTCGTTTTCTCGTGAACTATTAATGATGGTCTTTGAGCAGGAAAGAAGTCTTCATTAACCTATTTCCCAACAGCAGTCTCAATCAGGCTTTTGAATCTCAGGTGCCCTGCCTACTTCTCTGAAGCAATCTTGTTTATGTCACCTTTAAAACTCTGAAGACAGGAAAACAAGAATCTGATTCTGAAACTCTGAAAAATTTGGCAGATCTAAAAACAGGTTATTGGTTAAATATTGAAAGCAGATAATCCAATTTTGTGAACTCGTTAACTCTGAAAATTGATTTGTCTTAAAAATGGTGACCATTGTTAGGGATTGGAGAACATTTTCACAACTTTAGCTTCCA…
600	EgSNP 14262	46.357	LG 6	C	G	67	TTTGAATTTTGCAACCTACAATCTTATATCACATAATTCTCAAATTTTCCAATGTCCTCACTCTAAACATTTTCTTCGATAAAAACCATAGAAAATAATTTAAATAAACCGCAAGAGAGAGAGGATGCAA
601	EgSNP 37777	46.673	LG 6	T	A	105	CTGAATGACAAGATATATAGCAAATCATACTGGTTCTGCCTTGTCTACAGGTGCAACAACTCTTCCTACTGAGCTTTTAAATATTTTATTTTTGGATTCCGCATATATATTCATTTAAGATTGATTTAAT
602	EgSNP 14272	46.988	LG 6	C	T	32	TGCTTGCTATGCTGATGGTGCCACAGCGGTCCCTTCCTCTGGCCAAGCTCTGACAGGCATGAAGCATCATGAGTTTCCTGGGCCGCTTAATGGAGTTGAGTTCCAACCCTCTGAAACGTGTCCTAAGAAC
603	EgSNP 14278	47.069	LG 6	T	C	48	TAACTATGGTGTATGTGAAATCATAGCATTTTTTGAGGAAGTAGATTGCAGTCAGCATTTGAATGCAATCAAATTCTGTTAGTTAAGCTACTGGGTTCACTTCAAACACATTTTAGTCATATTTTCATTT
604	EgSNP 14288	47.611	LG 6	A	T	26	TCAGCCTACTAGAACTTTTTATTTTCATATGGGAAGCCAGAGTGAGCAGGCTCAGGATGGAGCCAAGAGAGAGCAGTTTCATGGCACAAGAAATAGATTCAAATCTCATATTAGATTGATTTCGATTTTG
605	EgSNP 14311	48.686	LG 6	G	C	78	TCAAGAAGTGAATCAGTTGTTACTTTTCCTTTGGCACTTTTCTTCGGATCAACCAGCTTGAGTTCCAGCCTGTATAAGGCACAAGCATCACAGTTGTTGATCTCATATTCATACAGATGCCACTCATAAT
606	EgSNP 38101	51.291	LG 6	T	G	118	AAATGTAGATCATAGGAAGGCACATGCTCATGTTGATTAGATTCTTCTAATCATCCAGACATATGATCCTTATACAGGCTTACAATTTACTGGAAGCTTATGCTAAGCCATTATAAGCTTATGTGCTTTC
607	EgSNP 37964	56.552	LG 6	T	C	128	CAAAGCAGCACGACATGCTCCAACTGCAAGCTGAAACAAAATGATGTTCCATGGATTAGAACGCCATAGATGAAGTAAGAATTTTACGAAATAGAGAAGAATGGAACAGATAGCTAAGAAACCGTAGCTG
608	EgSNP 37937	57.983	LG 6	A	G	50	TGATAAGCAACCTTCCAAGTCATCTCAAAAGATACAGGAATTTAAGGTAGATCTATGGCATAACTATAAGCCAAATAGTCGCACTGAAACACAACCCATACAGCTCCTAGAAATATATGTTCCAGGAATA
609	EgSNP 37899	59.502	LG 6	G	C	18	AATTGTCTTGTAAGGTTGGTGCTAAAATGTGGGCGGTAATGGAGGTCAAATCCTCTGCCTTTTCTATCTAACTTTATCCTTCTTCTTGTTCCCGTGCCAATATTAATGGGCTAAGTTGTATTTCTTTCAC
610	EgSNP 37884	60.008	LG 6	C	T	24	TGAGTCGACCAGTCGGCGGTTTGTTGAGCGGGCATACAAATACCGTCCTTTGAAAGTGGTGGAGTTTGATAGACCCCACCCACAATGCATAGTCTATCTGGACCTGAAGCGGGAGGAGTGTGCCAAACTG
611	EgSNP 37881	60.286	LG 6	A	G	39	GGAACAGAAAACAGAGGGTGGATGGGAAGTTTGGGTGGTAGGATGTGCTGGCGGTGTAGTTGGATTGGTCCTGGTGGGTTTGGTTGGGCTGGGAATCTTTAGGTTGGGAAGGAATAAGAAAATGGAGGAC
612	EgSNP 37829	61.364	LG 6	C	A	15	GAGATCCCATGCTATATCGGTCGTTAAAATCGCGGGAGAGGATTGAGGACCTCTCCTTCAGGCTCGCTGGGCGCACTGAGAGCGAGCGTCTCCACGCTCGCCCTCCTGCCCTGTGCCAACGCCTCTTCGC
613	EgSNP 782	61.705	LG 6	G	C	14	GAAGGAAGAGAATGCGTGTGGGAATGGGTTTCGTCAGTGGTAAGGTTTTCTGAGGACGGTCTTTTGTAGGCCAAAAGGGACAAAATTTGGTTCCGATTGGCGTATCATGGTGGTTTGGATGGGGACGGAA
614	EgSNP 71	62.385	LG 6	C	G	0	GTACTAGGATTAGGGCGAGGACCTGGATGGGGAAGCTTATGGAAAGAGTGGGTCACTAAGCCCAATTCTTGTAGGAATACCCAATGAGACCCTGAGTGGCTGAAGAGGAGGGATCCGCGAAGGTCGCCGA
615	EgSNP 37856	62.504	LG 6	T	A	41	NNNNNNNNNNNNNNNNNCAAGTCTGCGAGGGATGCTTCTCAAGATGTATTCTTGGGCACATTTGTGAGATTCTACATCTTCCTCTCCTGCTTCCGTGTTATTGTTTATCTGCTACAGAATCATCTACAGT
616	EgSNP 38158	63.284	LG 6	T	C	22	TGTACAAAAGTTCTAACAAAGACGACTACAACCAGTTCGGATGCCTGAAGAAGTATAATAAAGTGGCCTCCTACCACAATCAGTTGTTAAAGATCAAACTGCAAGAGCTCCAACAGAAATACCCGNNNNN
617	EgSNP 38165	66.658	LG 6	A	G	24	ACTCTTTCTGGCGCTGACCGTCACGTCTCTGGCCTTCTTGGCGCCTTGCTTCGCATAATCCGCAGCACTTTCACCGNNNNNNNNNNNNNNNNNNNNNNNNNNNNNNNNNNNNNNNNNNNNNNNNNNNNNN
618	Eg2156	66.866	LG 6				CATGCGACAATCTTCTTTGTTGCGGAACCAGGACTTACAGCCACGTTGGTTCGGTCCGGTTCAACAGTTGCGGGCTGGAAATGGGATGGACCCTTGATAGTGGGATCCACAGAGTTTGAGACTGAGCAACAACAAGGACCGGGTTACAATTTTGATTTTTGAATCCCTCTTGCCATCGTCATACATGAGACTGACCGGGTGGCCATTTCCTTGCTGGGGTGGCTTTTGACCATTCTCGGCTGGTCTTCCCTGGTCTCAAGGAGCGCTCACGGTCTCTTATTCNGGTTCCCAGCCACCTCCCTTTATATATATATATATATATATATGTACCCCTGGCTGCCACCACCAAAACAACATATAGAATAACCTTCCCATCCAAAATACATAAAGGGAGATTTC…
619	EgSNP 38215	68.368	LG 6	C	A	121	AAACGTAGCCTGCCGATCGGGGTTCGAAGCAATGGACACGACTACGAAGGCTGTCTTGTTGCTCCATCCAGGACAGCCACTTCTCTTTGGTCGATCTCGTGAGCCTTCGATCGATAAGCACCGATGTCGA
620	EgSNP 38147	68.922	LG 6	A	G	122	TAGTTCCACATGTTTCCTTATGATTTTAATATATGCACAAAAAATTCTATCAAATTTCTTTTATGTATGCATCAAGTGAAAAAAAAATAAAAAAGAAAAAGAAAAGTAGCTTAGAGATTGCAAGTGATTC
621	EgSNP 38287	72.260	LG 6	A	G	10	ACAATCTCTCGAGGCCTATCAGGTCAAAGATTTAACTTTTTTCAAGTTTGGTATTTTAGATATTGATTGTCGATCGTTAATATTTATCTTCTTTTTTCTTTTTCATTCTGTTTTCCTACTTTTAGAGTAT
622	EgSNP 38682	72.637	LG 6	T	C	15	ATGCTTGTATCTTTACATGACTGCCATCACAAGATAGATGACCATCAAATAACATGTATCATATATAATACAGTACATGCTCGTGGACCATCTTATTAGATGTCCGTCCTTCTCTTGATGATGACTACCT
623	EgSNP 38668	72.726	LG 6	G	A	53	TGAATGCATTCTTTTCATGCTTGTATTTTCATGAAGCAGTCAATCGGTTGTCAAAAGCAAAGATAGAAATTTATGAATTGTTTTCATTTGGACGAGGAGTTCGGGCATAGCCCAAGCAGATATTGGGCCG
624	EgSNP 3030	72.748	LG 6	C	T	5	CCTAACCTTGTACCATGTTAAGGGCTGCCCTTTAGATCCCTCTCCCCATTCAACAGAAGAACTTCCACTAAGTGAGTGAAGGCTCAGAGCTTCTCCTTTCAAACCAACCTGCATAAAATTATGAAAGTTA
625	EgSNP 38686	72.829	LG 6	G	A	65	TACGAAGCTACTTCATCCAGACGGAACCGTAGTCTATCAAAGGAGATCACGACTGGAGCCGTGGCATCTGTTTTCTTGGTAATGGACTTGCTATCTACCTGCAAGCTTCATAAGTTTGTTGATACCTGCA
626	EgSNP 38268	72.861	LG 6	T	C	39	TCCATGGGGAGATTAGCTTGCTTAAGTTCCCCGTCCATCTCTAATTTAAACCGCATAAGAGACCCAACAATTTCTTGGAGGACTAACGAAAGCTCAGCATTATATGTATGTGTTTGTTAGTGCATTTTCT
627	EgSNP 38646	73.263	LG 6	T	C	107	TATGTTATCTTGAAAAATGGAAAGCTATGATATTAATGCTTCGGCATTTTCTAACACTTTATCAGGAGCTGAAATTGTTATTTCTACCCCATGATGATTGATTGATACGTTAGATTCACATTACACAAAC
628	Eg0362	76.375	LG 6			15	ACATAATAAACTAAACAAACTGAAATGATAACGAACAGGCATGTTTGTGTGTCTTATATGTGAGAGAGAGAGAGAGAGAGAGAGAGAGAGATACCTGCAATGATGAGGCTAACTCAGCATTGGCATCAGGTGCAGGAATTGCTCTAGACTCTCTTAGTCCTCTCTTTTCAAGGTCAAGTCTATGCACCTTGCCTCCTGCAGCCCCTTGCCTGATAAAATCAAAATTGGGTAGGCTTAGTATTACAACTTTAATAGGACAAGGATGTAAGCTAATGCCTAATGAGAAATACTTTAAAAGTGCATATTCTACAAAGCTAGCCCTAAGCTTCAATTGGGTAGCCAAAGAATTTTGGAATTATGCTTAGGAGGGAACAATCCAAGTAATATTATCTATTAACA…
629	EgSNP 38337	76.608	LG 6	T	G	55	TCAAAATATCTATGAATGTACGCACCCTAGAAAGAGATGATTCGAGATCCCATTTGCCTCGCAACACAAGATGCATGTTGGTTGAACCGAAATTTGCTTCTTTCTGAAATTGTCTGCTGTTGGAATCTTG
630	EgSNP 38242	76.881	LG 6	C	T	7	TCATAGATCAGCAGTAACGATAGGTTTGCAGGTATCTGAGATGAAGGAGCTCCTTGGGTGGAGCACCAGAGGTAAAGGTGGAAACTGTTGAGACTCTGGAACATGCCGNNNNNNNNNNNNNNNNNNNNNN
631	EgSNP 38240	77.029	LG 6	G	A	22	ATGCGCAAAAATTTAATTGGGAGTACTTCCCAAATAAAACAAAAACAAATTATTACATCGACCAATCACAAAGTATCATAATCTATGAATGATTCAAGGTTGACATGATATCAAAACCAGCCTCTACTAC
632	EgSNP 38233	77.060	LG 6	A	G	21	GATCGAATACCGTATCCGTTAACTTTACGGCACCATTAATTTGTCTGGTGAAAGAGAGGGTTGGGAAGGATGTTTCTGATCCTGACCAGAGCGACTCCGTCGCGTGCCGCAAGTGCCAGGATGTCGGCGC
633	EgSNP 38238	77.097	LG 6	G	T	15	AGTTTGGACAGGGTGGTGGATTGCACCAGCTGGTTTTTATTCTCTCTTTACAGGCAAAGTACTGTTATATCAGGAGCATCTCTTCGCTAATCTTCACTGTTTCAGGCCGATGCTGGTGGTTATTAATTCA
634	EgSNP 38234	77.104	LG 6	G	A	25	TGGGCGGACCAAATTGGAATGTGCTACTGGGGCGCAGGGATGCGAGGACGGCGAGCCAGAGCGCGGCCAACAGCAACCTCCCTGGCCCAGGCTCGAGTCTGTCCACCCTTATCTCCATGTTCGCGGCCCA
635	EgSNP 38208	77.394	LG 6	C	A	87	ACAGCGCGTCAGGGCCAGCAGAAACATTTGCCAAAATATTTTTTTCGAGAAGGATGGCGAACAAACTCATATAGATCTAGCTCAACGCTGTGCCCCAGAACATATTTAGCCAGTCCAATCAATACAGAAC
636	EgSNP 38202	77.794	LG 6	C	T	42	AACCGACACAGCCCCACTCCTAAAACTCGAACCTCGCCTCAACGTGCTGGCCCTCGCTAATGTGCGATCAACAGCCCATCCACTTCCAAAGGCCATCACTGCCGTCTGGCACATCCTTCCCAGCAAGGCT
637	EgSNP 38372	78.374	LG 6	T	C	28	TTCTGACCTTCTTTTGCGTTGGGGGTTCTTTTCCCCCATTCCAACGACTTACACTTTGATAGGCCTCTCCAACTATTTTGGTGTATTTCGTGGGTTCTATTCCTGTGACGATTTCCATTCTATTAAGTGT
638	EgEMS0043	80.027	LG 6				CAAATGGTGTCGTAACTTTTGTCAAAGCCTATTGTAACGGCATGCTACTCCATACACAGCAGCAAATTTATTGCATGGAAGTTCTTAAAGCAAAAATGTTTCCAATCAACATTGTATTGCAACTGGATTGTGATCTGGGCTTGAACTCACGTGCTTGATGCATCCCTTCTGTTGTGAGAGGATCATGGGATCAAGTCCTATCAAGGCCTTTAATTATGATGCTGCTAGAGGCTTTCCCAATGTGATGCACACAGCATGGAGGCTTATAGAGCTAATTGATTGGACTTGGTGCTTGGTTCTATACCAAGGGACCTCTAGATGTAGCATGTACAGAAGGAAATATTGGAATGTCATCCGGCAATTATCAGGATACACACACAGGCGCCTGCGGATATGTAC…
639	Eg2224	83.401	LG 6				GAGAAGGGGATGGCATGGAGGGCATGACTTACAGACAGCTTGGAGGAGGATGGGGGGATCAATCAGAGAGAAGGAAGGAAGGAGGAGGAGGAGGAGGAGGAAGAAGAAAGGTGGAGGAATGGACAGAGATAGAAAGAGCTCCCATGGAGGAGGAAGAATATATAGATGATAAGGAGAGGAGGAAAGAGGAGGAAGAAAGAGGGATGCCGCGATGAAGGAGGGGATCAATTATGGAGAAGGGAGAAGGAGAAGGAAGGAGAGGTGGTGGAGGAATGGGGTGAAGGTGGAGAGAGTCGCAATGGAGAAAAAAAATGATGAGGAAGGGAAGGAAGAAGAAAAGCGAGCAAGAGGGATGTCGGCAATAAAGGAGGAGATCAATCGAAGAGGAGGCAAAAGAAG…
640	Eg2296	99.209	LG 6				TGAGGTGGGGCGCGGATGGTGTCGGGCTCGTCAAAACCGGCGTCGGCTTTTGTGCTCCGAGTCTGAACCAACGCGGAAAATCCCAATTTAAGAGCCAGCCAGCTGCCTCCCTGTACGTTTCTCAATTAATCTTCTTACCTCCTTTTCTGAATCTGAAAATCCGCGATCCAACGAGCCACTTTTCTCGATTTAGAAACCCTAGGCCAGCATCCTCTCTAACCCCCTCCTCCCATTCTTATTAAAAATTTGGTCAATTCTCCACCTTCCTTCCACCGAATCCTAACCCTAATAGGCTTCAGTCCCATCCCAAGAAGAAGAAGAAGAAGAAGAAAAGGAGGAGATTTTGATATTTATATTGGATTTGGAGCAGACGCGAAACCCTAGCGGCGGTCGACGAGA…
641	EgSNP 38196	115.142	LG 6	G	C	31	ACCAGAACAACAGAGTTCTGATGGCTTATTAGCAATCGGGTTCATGAAGGAGGAAAAGCAAGGCAGAAGGGGTCCAAAAACAGGGACGCAAGCGAAGGTGCCCATTGTCATGGGTACGCCAAAGAGGAGG
642	EgSNP 38226	115.977	LG 6	T	C	60	CACCACTGTAATCTTCTATCAGCCATGAAGGCTTCCAATAGCTTCCTCATACTCTCCCTCTTCCCTCTGCTTGCTAGTATAGCCCACGGGTGGGATTTGTCACCTACTTTTTACGATAACAGCTGCCCGA
643	EgSNP 1540	116.521	LG 6	C	T	7	AGAGAAACGAGTCCTTTGATATAAACGAGTCAATGACCGTGCATGGTGGGTATGTTTATCTGTATCTTCACATTTTTTTTCTTGCCTAAATTATGTGCTAAAATATTCTTACCTTAATTTGAACAGTACG
644	EgSNP 38325	123.447	LG 6	C	A	77	ACTAGTCTTTAACTCTGATCCTGGTTAAGATAGGGGAACAAATTTACCACCTAAGTGGGTAATTGAAGCAAGGAAGACGTTGGAGGCCATGGATCTTTTACGAGGAGAGAACACTCAAAGTGGACAACAG
645	TS1MS063	0.000	LG 7				GCATTGCTCGCACTAACTTTATCCTTGCTGATGCTGCTTCTACATTTGCAACTTGATTTGACAGAGCTTAACCTGCTTCTGTTACCAGTAGACAGATCTCTTCATATCAGTCCCAGCATACTTTCCATGCAACATCTTTGACAGAATCATCTGTCTTTCCGCAAAACAACTCCATTAAATCATGATTTTACTATCCTTTGTAATGACTGCGTCAACATTATTTCTGCAAAGATTCTGGTCTTCATCTCTACGGACTCTCTTATCTTTGTTAGTTTGTGTGTGTGTAGGCTTGTAAAAGTCACAAAAAGTTGCATGTATCACATTATGAAGCATGTAAATAATTTGAACATCAAAATCATTTGCCTTTTCAGTTAATAATCATTTCATGAAGACCCTTTC…
646	EgSNP 32106	4.277	LG 7	A	G	49	CAGATATGTGACATATCGATATGTCGTGTGAGTCATGCCATAGCTAGAAGTCCTCTGGTGATGCTCCTGTTGGTAAACCCAAGCTAAAGACTTACAATATGTAGCTATTTATGTGCTCTAGCCCGATGAT
647	EgSNP 32105	5.214	LG 7	G	A	92	GCACCTGAAACTTTGGCCAGGGATTTTCCAGTCAGGAGAGGCCTCTTGGAAGGGTTAAGGCTTAGAAGTAATCAGCATGTCAGTGTTTCAATAAACCAAAAAGCCTTAGCAGATGAGTACATTGAACTGA
648	EgSNP 32299	6.294	LG 7	C	G	43	GAAAAAGAAAAGGATAATCTTTCAGATAGTGATTGTACATATACGATGACATGGAACCTAAATTAGGCAGATACATATGAAAGGACAGATACGATCCTCAAAGGCTGGCTTCAGTTTCAAATTAGAAGTA
649	EgSNP 32367	6.861	LG 7	T	C	25	GAAGGTGCCGTTTCAGTCTGTATACTTGTCTTTGTTCTCAGATTTCTGATCAATTTAAGTTGTTTTTCGCTTTAAGAATATGTGCCTATGATTGCAAGTTTAGAGTGATTTTTAAATTGCCCTCCAGCCT
650	EgSNP 32347	8.189	LG 7	A	G	118	AGATTAGCTGAGCAGCTCATTGTAGGGCGAGGTTTTGGTGGTCCTACAATAATATTTAGCATGTAATCTAATCAAGGTTTAGACAACAGCTCTAATAACAGTCTCAGGATGCCTCCACAATGTTGTAGTT
651	EgSNP 913	8.201	LG 7	A	C	96	TTGCAATCGACAAGTTTGAAGAATTGAAGAACAAGGAGGAGGCCGAAACAGCTGCCACACCTCGGTCTTAAGACTGACAACTGGCCTTCCAGTCACAAAACTTTTCTTATTTTACCTTGTTGGTGTTGTA
652	EgSNP 32441	8.912	LG 7	A	G	122	AGACTCTTGCAGCCATGTCAAAGGAAAAAGGAAGTTGAACCTCCAATACGATAGTCAAAGAGACACCTCAGCTGACCTCCTCCGCAGTGTGATGCTGGAAGCAAACGCAAGCACTACTAAAGGAGCAAAA
653	EgSNP 32420	9.129	LG 7	C	T	19	AAGGCCAATTCTATCAACCCCACATTTCAATCATGGAAGTCAGAATTAGTCTTAAGATTATATATCCACAAAAATGTACCAAACCAGAAATAGTTTGCCATTTGACTTAATATCACATATGATCCTACTT
654	EgSNP 32478	9.416	LG 7	T	C	72	GATCTCTTCGTATCCTCCTAGTTATGCTCAAAGTCATAGTGGTTCTCCTAGAAATAATGATGGATTGCCAGTTGGAGCTATAGGTACTCCACCGCATCATGTATCTGAATATGAGATGGAAGATATGGTA
655	EgSNP 32393	9.497	LG 7	G	T	113	AGCACGTTCAAGTCCTTCGGCTGTATCTTCCACATAGGTAATCTTCCCATCCTTTATATATTGTACGATCAAATCCTCAAACTGATGATACTGGGGGTAGAAACTAGCTACATTGAAGCCTTCCATCCGA
656	EgSNP 32459	9.701	LG 7	G	T	56	TGGTTCCAGCACGGATTACTGCACCAAGGTGAAGGTCGACTGCATTGCCATTGGCAGAGCCAAAGTTGTCGCATAATTAAATTACTAACGCTTACTTATAAATAGATATCTTCTCCATGGTAACGTCTTT
657	EgSNP 32100	10.195	LG 7	T	C	17	ATAATGCAGTCCTGAAGCACTAGGGAGACATCCAAATTCTCAGAAGATTATCCAGAGTTTGAGATTCTTGAATAATGTACTTTATTATGAATAAGCAAATCATAACAGCAGAGAGAGAGAGAGAGAGAGA
658	EgSNP 32532	10.896	LG 7	C	G	48	CCTGCATGTTCTGCCATATGAGGCTTGTAGTTGGCGAGAGGAAGTAAGGAACCAAGCAGCCAACTACCAAGCAATACTTGCTCATGGATAGGCTGGTAATTTGGGTAGACCATCTCAGATTCCTCTCCCT
659	EgSNP 32503	11.454	LG 7	C	T	27	AAACAGCAATAAACAGGGGTACACATGTGAATTCTAAGTGAAATACTTCAATTATTTAACTGTTTTAGTTGCAAGAGTCACAATACATTTGCAGGTTCCAAACTTGCCAAGTCAATCTGACACATGCTAA
660	EgSNP 32525	11.501	LG 7	C	T	75	TTTTTCCCCTTGTCACTAGGGCTTGTTGGCACCTTTCTCTTAATCCTCACAGCAATACATGATTTAATGTTCATTTACTTTTGAAGGTGCCAGCATCGGGTACATAATCTTCTATTGGAATCTCTTGGTG
661	EgSNP 32500	11.540	LG 7	C	G	25	AGCGATGGCGGACATTAAGGAACACGTTTGTAGAGGCAGCACCCATGGCATCATTGTAAGCAGTAGTGATTGATACTGGCCGGCGTCCACTCATCAATGCAAGCCATGTCTCAAAAAGCCACGTAAATGA
662	EgSNP 32002	11.707	LG 7	G	A	56	AAATTTTAAATATAAACTGCAACCCTTAAAAATTTCAGCTTCTTAGAATCATCTTCAGTTACTCAATTTTATCAGTGTTTTCAATTGATGCTAGAAGTACATCTAGCGTCTTGACTGCATCTCCTTTTGA
663	EgSNP 31663	11.835	LG 7	G	A	26	TTACATGATATCGCAAGCATTATGTCAAAGAAAACAACTTTAAGAAGCACAAACAATGGACAGACAAAATATTCAGAATTAGTAATTACTGGGTTACCTAATAAAAGAAGGAAGTACCTGAGAGTCATCA
664	EgSNP 32537	11.866	LG 7	G	C	31	CAACAGACCAAATTAATGAGCAATTTCCCCTGAATAGATTATAATACCAAGATAAAACAGAAAACAACAAGAATTCCTACAAATCACAAAGGCTTGAAACATAACAAAACTAAATGAAGTAAAATAAAGA
665	EgSNP 32527	12.251	LG 7	T	C	118	TTCAGCAAAAGTTTCCTCCAAATCAACAACATTCAACAGCCCAATCCTAAGTAAATACTCAGGCTACGAATTAAAATTTATAAATCTGGACAAAAAGTGTAACATTTTTAGATGCGCCTAACCCAAAGAG
666	EgSNP 31666	12.375	LG 7	A	G	69	ATAAAATCCATAAGCATCACCATAAATTTATAGAATCTGCTGTATATAAACTAATAAGAGGTAATACATGCTTGACCATAGAGATTAAAATAACTATACATATTATCTGAATCAGGCATGAAACAGGGAT
667	EgSNP 32581	12.410	LG 7	G	A	76	GCATGCACTAAAGTTGACAAAATGAATATAGAAAGATGGCATTATTTACTTGATCCAAAGAATAATTCTGTAAAGTGATTATTCTTTATTGGGTGAAATAGCTATATTTTGAATTAAGACTGTCTTCATC
668	EgSNP 32042	13.053	LG 7	A	G	43	CATTTCACCAAGCTGAACATTTCCATTTACTTTACAAGCATTTGGCATTGTTGGCCAAGCCAAAGAACAAGGATCAAATGGAATGCTTTCAATAAAATCCCTTTGCTTCTCTTAGTTTTCCTGCTCGACA
669	EgSNP 32587	13.480	LG 7	T	G	40	GAAACAGTTGGAGACGATCGGTTAAAACAAAAGCTGAAAAGATCCAAGATACACAAGAAAAAGCTGGAAGAAATCGAGCGGAAATTGATCGTCAATCTTACTATTCGTTGCTCATGTCGACGGATTTGAA
670	EgSNP 2099	13.878	LG 7	C	T	11	ATATCTTCCCATTTGCTTTGAGATCCGTGCACGTCTCCATCACCGACAAGAATTATTAGTAAAAATAATTCTCCACTTATCCTGCTGGTGCGCGTACACCTAGAGTGCGGACGACCAATCAATTTTCGGC
671	EgSNP 31674	15.085	LG 7	G	T	57	TAGGATTTGATTTAATGATCTCTGGTAGCTTCTTCCTGTTTTGGGAAGTCAAGTGAAGGGTTTTGAACCACTGTACCAAAGAAATAAAAAGGTTTTGAAGGGCAAGAGTTTTTAGTTTTCTAATTCAATC
672	EgSNP 31652	15.478	LG 7	T	A	20	ATAGCCTATCCAATGCCATCTACCAGATGAAAAGAGCCACTTTAGGATGAATCCTCAAGCTCCGCACCTAAGCCAATTTTTAAGGATGAATCGACGGTCCTGAGCAAAGCATATAACTCATTGATCCTCA
673	EgSNP 31701	16.263	LG 7	T	C	84	TATAGTGGGGTCAGAGGAGGAAGCCTCCTTCACAACTGAGCTGACAATGGACTCAGCATTTGGGCATGAATTGGAGTAAAAGCCTACATGAAGTTTCCCCAGAGACAGACATTGAAGAGAGAAGAGCACA
674	EgSNP 31700	16.887	LG 7	A	G		GCGGCCTGGCCCAAAGCATTTCTGACCCTGAGAACTGGCAGACAGCCCCGNNNNNNNNNNNNNNNNNNNNNNNNNNNNNNNNNNNNNNNNNNNNNNNNNNNNNNNNNNNNNNNNNNNNNNNNNNNNNNNN
675	EgSNP 31723	18.379	LG 7	T	C	47	GGATCGAAATGTTTGTTTCCTTCTATCATTGCATATTTACAAGATGTCCTTGAGAGGCAAAATACCCACCTAATGACAATTACAAGAATTAATATACCTGCCTTCACAGGCATAAAAGGCTTGTTAAGTT
676	EgSNP 31732	18.728	LG 7	T	C	30	CATCTAGTGCCCCATCTAGATTTTGTTCTATCTGATAAGTGCTATAACCATATATTCACCAATTACCGCTGAGAAGTGACCCAAGTGTAACAGCAGTCAGCTGATGAGTAATTATCTCTCTTTAGCTTAT
677	EgSNP 31722	19.264	LG 7	G	T	29	AGTGGAACTGACAACAATTTCTACGTTCATAGACGGCATTCCAAGCTTCTACTTCTGCATTGTATAGCTTGTGAAAATGATGTGCATGGAAATGGTGACGAATCCAGTTGGGTTGCATCGTTTCTACGAG
678	EgSNP 32063	21.725	LG 7	G	A	30	TTTAATGCATGGGGTAATTCAAACCATGCCACACCTGGCTCCTCCAACACGGTATCCATCTGGTTCTTTCCCAAAGTCATCGATGTCATCCCCCTCGTCAGATAAACAAAAGGGCATCTGTGGAGAGAAT
679	EgSNP 31782	22.735	LG 7	C	T	51	CTTGTTTACAGCATCAGAGTTACTCTGAAGACTTTTTGAGGGGTATAAACTTACTTGTATCTCATGTTGTTTCTTAGAAATATGGCAGTGACCATGGCAAGATCTTTCCTCAAAGAAGCTGGCCAATTTG
680	EgSNP 31749	23.033	LG 7	C	T	70	TGGAGGAGAAGAAGGAGCTGGGGATGGTGGTGAGGGAGTTCTGAGAGAGGTCGAGGGACTTGAGGTCGTGCAGGCGGCAGAGGAGGTCAAACAAGCGGGCGACCAAGGAGGAGTTGGTGGAGAGGCCNNN
681	EgSNP 31762	23.476	LG 7	T	G	1	TTGAACATAAGAAGTTGATAGTGTCATAAAAAGGGGTATCTAATAATTGTTGCCGATCACAAAACTAGCAATTTCATAAGGCATATTTGCCAAAAGCAACTAAGAGTATCCAACACAGAATATGAAACCA
682	EgSNP 31786	24.719	LG 7	T	C	36	CAGGAGCAGTATATTTATAATTATATCACGTTTGCACCTCAGAATCCACTTCATAATAAACAACAGTACACCCAAGAGCTTCCCNNNNNNNNNNNNNNNNNNNNNNNNNNNNNNNNNNNNNNNNNNNNNN
683	EgSNP 31804	25.108	LG 7	C	A	82	TTAAGTTATAACAATATTATTACAAAATATAATTTCTGATAGAACTTTCCAAGGTTATAATCTAACATAAAAAACAATAAAAACTAAAGTGGCAGGATAAAACACAACCAGCGAGTGTGCAATACAAATG
684	EgSNP 31818	25.510	LG 7	G	T	61	AATCAGGATTGATTGTATTTCTATAGACAATGTATCAACAAAAAGGATGCTAATGCTTTTTGCTTTAAATCTTTCCATTTGATTATAAGTTGCTGGGACCTTTCAACATAGCTGTTTATTTTGAACCTAA
685	EgSNP 31819	26.087	LG 7	C	T	54	CATTGATGTTCTACCCACCCAAATCTTACCACTCATAAATGTGCCCGTTGTCAGTACAACAGATGGAGCGTAGAAGTTCATGCCAAAAAATGTCCGAACACCTTCCACATTGTCATTCTTGCCTACCAAG
686	EgSNP 31790	26.800	LG 7	C	G	85	CCTTTGTTTCAGATTTCCAATCCTCTCTGCCCCTTTTCTGCTATTATCTGGAATTTCCATGATCTGGAGATCATTTACTATAGAGGCCCTTCCCCCCAACTTCTAGTGTTCTTGATTTTTTTAATTTTTA
687	EgSNP 31834	27.987	LG 7	A	C	118	GATAGGTGTAACTGATATCCTCGTTGCTTTGATCTATGGACCATATAGTTGTTTTTTTCTGATCTCCTCTGATAGAAGAGAACATCCACACTCCCTAACTATTGTAGTAATCCGACCACAATTGTAACAT
688	Eg0517	27.988	LG 7				CATGCCTAAGCCATTTTAGTTGGAGCTCATACTCTACTTCTACCTACTGATTTCTTTATCTCCGTTCTTTTTTTTTAGTGTGTGTGTGTGTGAGAGAGAGAGAGAGAGACGGTTGGGCAAGTGTCATGCATTGGTCTATATTTTCATCCTAACTGAGCTCATCTTATTTGTTGGATTATTGGAGTTCTCTTTATTTTCCAACATGTTGATCCATGTGGCATCTCTAGCCTTGCCAGCATTGATATATTTTCATTTATGTAACAAAAGCATGCTTGATCGCATACAACACTAGAAGTAACTTTGTACTAAACCTCTTTTGGAGTTTTTCTTGCTCAACCTTTTTAGT
689	EgSNP 31873	28.461	LG 7	T	C	129	TGTAAAAGGAGAAGAGAAGCCAGTCATGGAAAACCCACCTCATGGCTTCTCTCTCTCTTTCCACCTCTTTTCAAGAATAAAAAGAGAGGGAGAATCCTAACCTTGGTATTGGGCTGGTGTTGAATTGGCT
690	EgSNP 31862	28.555	LG 7	T	C	7	ATATCTGCGTCCGAATTGACCAAAGAATTTTCCTTGGAGCTGGGTACGGGCACCTACACGCAAGCACCTGCGGCTCTGCCCAACCCCGTTCCCCACCTGACCACTCCTGTCTTCTAAGAGATCACGGCCG
691	EgSNP 31847	28.621	LG 7	G	T	43	CCAAGTCAATATTTCTATACCTTCGTGGAAGTAGCCTATATTTGTGACAAGGAATATTAACAAAGAACAGAACCTTCCAATCAAGGATCAGCACCTGGGCCAGCCTTTCTGTTTGCTTTGCCTTTTGGTG
692	EgSNP 32686	29.268	LG 7	C	T	103	CTCTTTCTGCTTTGTGCTCTGCACAAGAGAGCAGTCCTGAGGGATATACATCTGCTTCGTCTGCTGCTTGTTCCCCTTCTTAACAAGCACCTTCACTCTCACCCTGTTGTTACCTCCACCGCTGCCACCC
693	EgSNP 32330	29.748	LG 7	C	T	87	TAGTGCAGAGGTTCCATCCACAGCTGTTTGATAGGTGATCTCCTCTGTTACCCTAGTTTAGTCTCCTCCTGTTGTGCAATGCTATGGCGACAAACATAATGACATAGATCCCTCACAATGCTATTCTCCT
694	EgSNP 31918	29.777	LG 7	C	T	58	CTAAGGGTCCTTAACTACAACTTAAATGGGGTTTTTAAACATACTATTAGGCTATTAGTAAATTAGGACCCCAAAACATTGTCAAAGCAGTCCTCCAAGACCTCCAGTAATAACTGGCCTTTCTTCCCCA
695	EgSNP 31860	29.873	LG 7	C	T	122	CTGTGCTAGTGCAGCATTATCTGTCTTGACTAAAGAGGGCCACAGGTTAGAATATTGAGCTTGTACTAGTGATTGGATAAGTACATGATGAACAACTATTTCCATATAATGTTTCTTTGCAATGGCATTC
696	EgSNP 32690	31.389	LG 7	C	T	125	TTAAACCTTAAGCCCGAACCCAGCCTAGACCAGGGCCTGTTTCCAACCTGACTCGGTCCAATTCTTCATGCAAGGCTGGGGCTCAACATGGCCTCTTGCCTGACCCAGCCTGGATTCTACTGAGCTTCCT
697	EgSNP 31925	31.737	LG 7	T	A	13	AGAGATGCCAGCCAGTTGACTTGATAAAGGTACAAGAGCTTCAAAGTTGCTACTGTTAAGAGTCAAGCATTGAGAGTGTTACTACAATTACACAAAAAATCCTAACTAGTTCCTCTGACACTTTTCACAT
698	EgSNP 32681	32.037	LG 7	A	T	69	TTTAGGAGATGTCCTATGGAGGATGGTAGTCTCTTCAAACCAGTGTTTCTCAATCCCAGGTATCGTAGAAGAATCATGTTGCCGATCTGTTTTGGTAACTCCTCAAAACATCTTACGCCCTCCAAATCCA
699	EgSNP 32679	32.642	LG 7	T	C	80	TGTTGTGCCGCAGCGAAAATGACGCCCACAGGGCTTGATAATTTTGACCAATCCAGAGAAAAGGAGACTAGGCTGTCCATCTTCTCGAACGCTTTTCCGAGTGATTCTGCAAATGTTCTTTCATACATTC
700	EgSNP 32735	32.685	LG 7	A	G	58	CATCATCTGACCATCTTATGCTATTAGGAAGCAAAAGGAAACTGGTGCAAATATCATTACAGGGACCCGTTATGTTAGAAATGGTGGTGTCCATGGATGGAACCTTATGCGCAAACTGACAAGTAGGGGA
701	EgSNP 32704	32.955	LG 7	T	C	23	TTCAATCTCGGTCTCGGTAGAACTCTCTTTTCCATACAAGATATTATCCCGAATGGTACCTGCAAAGATACTAGGCTCCTGGCTGACCAATGCTATGTGGGACCTAAGGTATTTCAAGTTATAGCTTTTG
702	EgSNP 31515	33.801	LG 7	T	C	13	TTGGGAAGGTTGCCAAGGATATGTTCACCATGGATTATCGGTACCCGCTTTCAGCTTTCCAGGCTTTTGCTATCTGCTTGAGTAGCTTTGACACCAAGCTGGCTTGCGAATAGCGCACCTGGAAGAATGC
703	EgSNP 31517	34.710	LG 7	T	G	12	GATTTGTATCACGTTTGGTGGTACCTGAGATCTTGTCAGGACTTTCAACTTGTAATAAGAAGGTAAGAGAGTTGCTTCTCAATAGTTCTTCTTTCAAGACATGATTCAGTGTAATGCCTTGAAAGGTGCT
704	EgSNP 31530	34.813	LG 7	A	G	108	ACGGGAAATTGTCAGGGACATGAAGGAGAAGCTTGCCTATGTTGCCCTTGACTATGAGCAAGAGCTGGAGACAGCTAAGAGCAGCTCCTCTGTGGAAAAGAGTTATGAACTGCCTGATGGGCAGGTGATT
705	EgSNP 11182	35.253	LG 7	G	C	29	AATCTGCTGCACACATCATAATCTTGCTAGACACTTCAGCATGGCATACCCCTATAGTTTGTATTTTCTCTAGAGATTTGTGATAACTTGCCTATTATTGTCTTTTTTTCCTAAAAAATATCGTCACTTA
706	EgSNP 31552	35.445	LG 7	C	G	45	CAAACCATAGATGCTCGGGTGGAACCAGAAGAGATTGTTCTCACAGAGTGGGCCTATAATTGCCTTCAAGCAAGGGAGTTGGAGAAGCTCTTACGGGGTGAAGAAGCGGAGATGGCAGAGTTGGAGAGGC
707	EgSNP 101	35.742	LG 7	A	G	123	AGGGAAATGTATGTCATGCTATCATTGACCAAGTAGCAACCCGCAGTGGTCGTGGTGTTTCTTCTGCATCTGTTCGATGCCCTGCTAGCATCAAGATAATCGAAACCAGGCAGAAACATGCATACCGCTA
708	EgSNP 31553	36.134	LG 7	G	A	2	ATGCAAGTTCTAATAGGACAATGCCAAAACCGTAAACATCTACCTTTGCTGTTATCGCCGTGTCCCCATTCCATTCTGGTGCAACGTATCCTGGGGTTCCTCTTCTATCTGTCATTGTTCTTGTCTGAGT
709	EgSNP 2843	36.630	LG 7	C	G	2	TCCTCATTTCTCCCGCTTCCGCTGGGGACTCATTTGAATTAATGGAGCTGAAGTGTGATAATATGAGCGATTGCTGATCTATATTTTGCTTATTAGATTTTAATAAAAGATAAATGCTACTCCATAGTGG
710	EgSNP 31348	37.499	LG 7	C	T	27	TGATGGGCGTGGCAAGGGCTTGTCCAACAGGAGATTCACCGNNNNNNNNNNNNNNNNNNNNNNNNNNNNNNNNNNNNNNNNNNNNNNNNNNNNNNNNNNNNNNNNNNNNNNNNNNNNNNNNNNNNNNNNN
711	EgSNP 31346	37.595	LG 7	C	T	42	AAACCAGCACATGCCTGGTCAATTTTTGACGCCCTTGCTACACTGGAACTGGAAGGTAATCTGATGGAATCATTAAATCCACTTCTTCCTCTATTATCCAAACCACTAAAATTTTTGTTCTGCGAACTCA
712	TS1MS101	38.939	LG 7			70.4	AACACATGAAAATGGCATCTTTCAGAAGACATGCACGTAAAGAAAGTGTTTTCTCTTTGCATCAACCGAGAGAGAGAGAGAGAGAGAGAGAGAGAGACATTTTCTTTTGGCACCCCTCTCTTCCTTTATTACGTCTTATAAAAGTGAAGGCTTCAATCTTCACTATTCGCGGTGATATTGTCACAATATTCTTAGGGTGCATTTGGTTCATCATTGAAATTAGAATTCAAATAAACTAGAATGAGAATTAGAATGATCACATTCTTTGGCGTGTTTGATTTGTGACAGAAATCGAAGTTGGAATCAGAATGACATTTGAATATTAAGAGAAAGTAAGGGTTGAGTTTTGGGGAATTTGGATATTTTCTTTTCTCTCTAAAATCAACATAAGAATAAAAT…
713	EgSNP 31377	39.172	LG 7	G	A	73	CCAGTGTCAGTCTCTGAAGAGTGAAGCAGAGGGGTTAAAAATGATTTATGGGTGTCCGCGGAGAAGCAAAAGCGCCGCTTCTTGTTTCGAGATGGGCTTTTCAAATGCAGATATCTCCTCAGGTGATAAT
714	EgSNP 31369	39.325	LG 7	A	C	10	CAAAAGGTTTATCTTCTACTTCAACCATTGCAAGGAGCTGCCTGATTTTATTAGACAGGTCTGGTACAAAATCAAAGGTTCCTACACTTGCTTGAATTAGTTCTAGGGAGAAATCGGCACCCGTGGGATC
715	EgSNP 31367	39.332	LG 7	A	G	67	TCTAACAATTCCACTGTTCTGTAGGTGCAACACTAAGCAAAGGTCTGAACAGAGCTTTTGCCACACTGCTGGCTGGTTTTCTGGCGGTAGGAGCTCATCAAATTGCAATCCTGTTTGGGGAGAAAGGAGA
716	EgSNP 31380	39.632	LG 7	A	G	27	AACTAAGTTGAATTCAGGGATGTTTTCGTTCGTGCGACCTGTATTTGGTTTAATAACCGCATGGAAAACTTTTTGCAGAAAAGATCTTATCCATCCACGTGGCTTTGCTCGGCTACACAGACGGCAGATA
717	EgSNP 6896	40.447	LG 7	A	T	22	GAAGGACTGAAGGTTGCAATCTAAAACATGTTATATTACTAATGTTTTATAGTCTGCACATACATAAGAAGCAAGACAAACCACTTGACATAGACGAACTACTTGACCTAACAAACAAAACTTTTGCTGC
718	EgSNP 8046	40.740	LG 7	T	G	35	TTGGTTTCTTAGTGGCTTCTGTACATTCCCAATGTGTCTTCTAATATGTTTTAGATGACCGTTTGCTGCCTCTGGAATGCAAGTTTCTAAGCCTCATGTCCCACGTCTTGCTCTTGTGTTTCTTCCTGCA
719	EgSNP 31420	41.401	LG 7	A	C	39	GCCAGAACATGATGTAAGTCAGATATTCACTTTCAACTTCGCCGAAAGTTAGTAGACCGAGAAATAGAGGTTGAAAAAGGAAAAGTAGACAACTAACCATCTCCCAAAGATGCCATGGTGAGCGGTGAAG
720	EgSNP 31424	41.441	LG 7	A	G	9	TCTACAGGTGTAGGCATTGATGCTCCATATTTACAAGGGGGTTGGGACTGAAATATTGGAGCCAACCAAGCTTCTACGGGCATACGTCATAAGAAATGAACACCCATTAAAGAACATTGAAGGCCTTCTT
721	EgSNP 31441	41.644	LG 7	T	C	40	TTCATCCACTGAATCCCTAAAGCAAAACTCAAAAGCTTAACAAGGAATCATTTAGGAGAGACTCAAGATGAAGTAATGAAAATGCTTGTGCGCCCTTTAGCATACCCCAACTTGGTTTTCCATGAACTGC
722	EgSNP 26754	42.005	LG 7	T	C	112	NNNNNNNNNNNNNNNNNNNNNNNNNNNNNNNNNNNNNNNNNNNNNNNNNNNNNTGTTGGGTATAAAATATCCACAGCCGAAGTCCTCAGCAGGATCAGCTCCAGGAGGTCCGCCCGGACTCCTNNNNNNN
723	EgSNP 10553	43.191	LG 7	C	T	24	TTCAGAGCATGGGTATTATACTTACTAGTCAGGAGAGAGTTTGTAAACGTTTGGGAGGAAGCAGGCATTTGTTCTCATAAGGAACTAAACCAGTTTTTGGTAAGTGGTTGTGGTTCAATAATGGTTGTCA
724	EgSNP 31332	43.348	LG 7	C	T	14	ATCTATCACCACCACTTTTTCTAATGTTTAGGGGAATAAGCCCTTATTCCACCTAAAATAAGGACATCCAAACACTAAAGCTGGAGTATCTTCATGAGAGAGACAGAGAGAGAGAGACAACGAAAAAAAG
725	EgSNP 6937	43.875	LG 7	G	C	39	CCTACCTGTAGCTGCTGCCACTGCTCTTTCGGCACTAAACACCATAGAGACCGAGTTTGACGGCACCAGCAAAGCTGCTAATATCCTGATCACTGCTGCTTCTGGTGGTGTAGGGCTGTACGCAGTTCAG
726	EgSNP 58618	43.974	LG 7	G	C	17	AGCATTTGTCACATCGCGCAGCATCTCATGAGTGCTCGATTAAAATTATCCGCGGCATAAATTTGTGCACCATTCCATGAAACAAAAATAACATTAGATCTCGCATCACCACCATCTTTATGATATTAAT
727	EgSNP 58362	44.185	LG 7	G	T	128	TGAGATCGACGGTGGCGGGACCTCGAAGTTGGACGCATCTATCAGTGAGATCGACGGTGACAAACTCGTGGCAGCCACCAAACACGGAAGGAATGGATGGAGGCTTCGGAATTGCCTGTGGGCGAGTCTG
728	EgSNP 10539	44.189	LG 7	T	C	32	AAAAGGAAAGTTGCGGTAATAAGCTTGCTGTCCAAGGAAATGAATATCCCAAAATCTCCTTCCAAGCATCAAATCTAAAGAACAAGAACAAATCTGTTAGATTTCTTCTGCATTACCATATTCTGAACTA
729	EgSNP 58560	44.359	LG 7	A	G	57	AAGCTTTGCAGGCTATGTAATAATCCAACCTATTAGGCCCTGGATCAAGCCCATCTAAATTTAGGTGCACTAAGCCCGCCTAAAAAAAAAAAANNNNNNNNNNNNNNNNNNNNNNNNNNNNNNNNNNNNN
730	EgSNP 6939	45.111	LG 7	A	G	39	CTTCTCTAAAATTCCTCCAGAAAGAATTGTATAGGCTTCGTAGAGGTACAAATCAACTGAGAAAATTCTGCTAGCGCTCAAATAATTTGAGCCCTGAAATAATAGAATAAAACGTCATTCTGATCAGAAA
731	Eg0380	46.938	LG 7				ACCCCTGATCACTGCGAACTATCGGAGTGGTGATGATGTGCAACGCATGATGGTGCTTTCTCATATTGATTGACTTAAAGGTCATCATGATCATAAACAAGGACATATGCCATCAAGTGATGCATTTAAATGAACCTCTGCAGCTCTGCCAATAGAATCTTTAGCCTTGCAAGGTGGGATCATTAGATCATATTCCCCTCAAAACCTTTTGTCTGATAACTTTTACATGCAATATACCCTCACACAGAGAGAGAGAGAGAGAGAGAGAGAGAGAGAGAGGGTGGGGAGGGAGAGAACTTTCACATGCAATAAACAAATACAACCNTCTGAAGTTGGATTGTCTTTTANCNAGCAAAAGAACAGCTTCTGAGATCTGCNTG
732	Eg0992	48.604	LG 7				AAGCTATTTAGGTGACACTATAGAATACTCAAGCTATGCATCCAACGCGTTGGGAGCTCTCCCATATGGTCGACCTGCAGGCGGCCGCGAATTCACTAGTGATTCTCTTGCTTACGCGTGGACT:ACGTCCACGCATCAAACAACTCTATAAGATAACCATACGCCTCACCCTAATTGCCACACATGCCTCGCCCAGCGGCCACAGGCGCCTCCACGACATCATCCATCCATATATTAATCTAATAACACACGTATGATGTTAATATTATAGCTAGCAGGGTGACGGAGCTAAGAGAGAGAGAGAGAGGAAAGAGGGGCATTTAAGCTGTAGTTTAGACTATAAACAGTGGGATCGGCCTTAAGAAATAAGACATCAAAAAGTAATAATACTGTTCTTT…
733	EgSNP 33000	54.459	LG 7	A	C	31	AAAAAGGTGGGATAAAGTAGGTGAGGTAAGACAGGCAATGAAGAAGATGGGGATGAGGAAGGTTCCAGGTTATAGCTTGGTGGAAGTGAATGGGAAACTTCATGCATTCTTAGTGGAGGATAAGACTCAT
734	EgSNP 33011	55.125	LG 7	G	A	84	AGTCTAATGCAGGCAGATAAAATTTCATCAACAGGAGGCAACTGGACTGCTTCCTCTTCTTGGTCAAAATTCTTAGAAATTGCAACTTCATCTTCCTTTGAGGATGCATCAGAGTTCCCAAGCGACATGG
735	EgSNP 33019	55.464	LG 7	T	C	16	AAAGAGAATGTTATTTCTCTTGCTTTCTTCCATCCATCCATTTTGATCACAGTTTTTTCTTGAAAATTGATGTCTTGAATATGTTTTGATGTATTATCAAGTGTCATCTTCATTTTCCCCTCTAAAACTT
736	EgSNP 32952	56.638	LG 7	A	G	21	ACCACATTTCATGTAAACGTTAACAAGTGACGTCGATACAAAGAGATCTTCATGAGTTCCAGTCTTGATAATGTGAGCATGGAGGATCTCAGCATCAGGGAGCGACCTGTTATCGATGCATTGTTGGAGA
737	EgSNP 32976	58.670	LG 7	T	G	19	TCTGTTTCCCAAGATCAAAGTGCACAAATAAGTTACTGTTTTGTTATACCGAATGTATTAGAAGAGACATGAGATCACTGACAATGATATATGACGAGAAAAAAATACTAGGTTCAGTACTAGGTCCTCA
738	EgSNP 49030	68.688	LG 7	A	G	7	ATTTCCAAGAGTAGGACATCGGAATTACATATAGAACGTTCAGTGGTGCCATCCAACCAACACAAAGTTTATCCACCCATAAAAAAAAATAGAGACATACTATTAATAGTTAGCATGAGAAAAAGTGTCG
739	EgSNP 49031	69.394	LG 7	C	T	60	CTGTTCAGATTGCAACCAGCCTCAGTCGAACTTGATGCATCTAGAGGATTTAGAAAATAGTTCTGCCTGTTCTTTGTTGCTTTAGTGAGCCTTCTTGAATCCTATCATTTCTACCTTTTTGAGGATCATG
740	Eg316	0.000	LG 8				AATTTTGAATTTTTGGGTCAGCACGTGGATGTGTTTTCACATGCATGTGATTTTATTAGGTGAGAGAGAGAGAAGAGAGAGAGAGAGAGAGAGAGAGAGAGAGAGAGATGGGGCTGAGAAAAAAAAAAAAATTAAATTACCTTCCTTCCCTCACCTAGATTTTGCCTTACTGATTGACTGAGGGTCGGCTGCAAAATGGAGGAGGAAGAATCCATTTCTAAGTCGATCAATTTAAGTGTTATAGTTTTAAGGAGAAAAAGTGAACAATAGTACCTTCGTTGGCTGGAAAAATTCACCAACTACATCTTTCACTTTCAAGTCCCCAGAAGATGTGCAAACTTCAGAAGATTGCACCATCATGTTCGTACGTGAGCTTGCATTAGCATGAGCAGGCAATGG…
741	TS1MS103	12.665	LG 8				AACATGACGCCGACATCCTCGTTAAAGAATTTCAGACAAGGCCAAGACTAGTAGATCTTGACAATACCCTGAGTAGTAGAAAAACAAAAAAAAAAAATGCTCACGATAGGAGAATCTTATTAAATGAGATGGTGCAAAACAAATGAAAAAAGAGAGAGAGAGAGAGAGAGAGAGAGAGAGGTTGAGGAGGAACTCGCAAGGGTTACTGGCTACTTGGAAGGGCAAGTCCGATAGGCACAGCGTAGAGCAAGAGACAGACTCCGATACGGCGGGATGAGTTGTGTTCTAATGAACCTTCGGAATTAATCATCTTAACGGTGTTCGATCGGGGTTCGGGTTCGTGATGCACGCCCTGAGCGCGACCAGTTGCTGACAAATCTCATGTCCACCGGCCATCAT…
742	EgSNP 11915	14.677	LG 8	C	T	27	TCATGTTTAGTTTGAGTCAAGACCCCTCAACTTACTTGGTCATAGGGAAGAGTATATATGTAATAGTATTTTTTAAAATAAAGATATATAACTTTATGTAGTGAGTGTCATGAGCAGCGTTTGCCATACC
743	EgSNP 62610	16.396	LG 8	C	G	29	CTTCATGAAAAATCCACTTAGGTCACCTCCTCAAAATAGTAGAATTGGGTTATAAATCGGATCGCACCAAAATTCAAGTCTTACTCAACTGATGATTGACATGAATTTTAAAATTCATGATGTGCAGGAG
744	EgSNP 14060	16.439	LG 8	A	G	81	AGCAGTGGTTGCGGCATTTGTAGGGCTTCATGAAAAAGGACTTATTTATCAAGGTAAAGACATGAGAATGGTAACTTTCTTAACTGCAAAATCACCTTATAATAGCTTCTTAGATTTCAATTGGACTTGC
745	EgSNP 11898	17.402	LG 8	A	G	7	AGATTTAAGAGTTTGTGTGCACCATAACAATATGTAAGAAAAGAAACTAAGCAAAAAGTGATGGATCATTCACATCTTTGCATTAAAGAAATATGGTAATCATGGAAATCCATGACTTCATTTCCGTAAA
746	EgSNP 7938	18.060	LG 8	C	T	6	CACACACCACCAATTTAATGCACGGGAAAGTGATTGGGGTTTCACCTCGTTTATGCCTTTAAGTGAACTCTATGACCCAAGTAGAGGATATCTTGTGAATGATACATGCATAGTCGAAGCCGAGGTTGCT
747	EgSNP 5068	18.105	LG 8	A	C	101	CCATGCCAACCCAGAACCCAATCTTCCAGTAAATCTAAACAAGAATTCATCCACCTCTGCTCCAAAGGCTCCCTAAGGGAAGCCTTGCTAGGCTTCCTTCCCGAGCTATTTGCGGATCCCAACCTCTTCT
748	EgSNP 3475	18.115	LG 8	C	T	98	TCACACATTTTGCCCATACATCAAGCAGCTTAGTGCTGGAGGGCAACCATTGTCTTTGCATCATTTTCTCAGCACAATTTACTGCTAGTAGCTGCATTCATTCTCAGGAGATGGAAGGGCGTGGAACAAG
749	EgSNP 3838	18.141	LG 8	G	T	11	CTGTGTATTGTGGTCGTACCTTGAACGGCACCAATACGTACCTTGAGCGGCACTGGAGATGGAGGACAGGAAGAAGGGCTAAGAAAGACTTGTTTTGGCACAAAAGCAACTTTTCTCCATTTCTTTTATA
750	EgSNP 14066	18.184	LG 8	T	A	67	TCCACTCCTTGGATCATATCGAAGCAGTTCAACAAACGAGAGATATGCTTTCCAGGTATTTTGGATCTTACTGTTTTTGTTAGTTGATTTAGACTTTCATTTCATGTGCTTATATAATCATGAAAATATG
751	EgSNP 62698	18.189	LG 8	A	C	1	CAAACACTGGCTCTCGGCATTGAGCACCGCCCACCTCCAAACAACATGCCTCCACACCTTGTCTCTCGAATCTAATTCCAATTTTATGAATCCCTTCCGATCTCCGTGATCTCCTTCCTTCCTCGCTCTC
752	EgSNP 7942	18.195	LG 8	A	G	42	CATCCAGTCAGAACCATCCTTTGCTGTTGTGTGGGTGCCTACATATTAGCTCTACTCTGGCATGCATCAAATTCTCACAATACAAATGACAATGTCATGTGTTGATTTTGTAGCCATACAAATAAATGCC
753	EgSNP 6495	18.208	LG 8	A	T	69	TCCATAGACATCTTGATGGCAGATAAAAATTATAGGCTCTAGTTTTTTCGTATTTCTAAAACTTTTATTTGGATAAATTATAAAGTAGGTTTTAGAGTCCTATTTTAATGGAGAGAAAAAGTCCTATTGA
754	EgSNP 21207	18.235	LG 8	T	C	103	AAATTATTCACATATTGAACACCATCCAAGTTATAATAGAATATCATACTACATTCATCAATAAATCTAAAGAGCAATCCTTTAACTTTTCTTTTTGTTTTGACAAGGACGAGCAGTGCAACGTTAAAAA
755	EgSNP 9069	18.333	LG 8	C	T	50	CCTCAATAGCTTGAGCATAGCGTTGTCCAACAACGGTGGCTGGCGATGACTCGATGCTAATCCTACTGAAAAACCAAGCCTTAGGAACGGAGAAGAGAGAAAAAATAATGAAAATCCTTACTTCATCTCC
756	EgSNP 10129	18.824	LG 8	T	A	111	CCTTGACAAGATTCTAGGTTTAGACAGTCCCAACTAGCCCTGGATAAGTGTTAAAGGGAGTTGGCAATCCTTTGTAATGCAATTTTTGTGGTCCCAGCATCTCTCCCATTCTTGTCCTCTTCCTCTACTT
757	EgSNP 9257	18.890	LG 8	T	C	5	GAGTTCTTCGAATCTCTTTCTGTCTCTGATTCGTCTTCTCCCTCTGTCATTTTTTGGAGGATTTCTTGGTGGTTGCTATTGCCTTTGATTTGTCCTAAAGAGGGGCGTATTAGGTGGGATTCCGTGAGCT
758	EgSNP 3203	19.234	LG 8	C	T	36	AACATCAAGGCCTAGATGGTCTTCGTACCTCTCTGATTCACCTTCTGCTATACTCCGAAGTATCATCGGCTACCGACTATCAGGCGGTCTCCACCTGGCATGAAAGAGGATGACCTCTTCCCAACTTGAC
759	EgSNP 62677	19.270	LG 8	C	G	44	ACTTGAATTGGTTGGTAAAACCATGAAGACTAAGATTTCATGAGCTTCATGCCAGTGCCTGGGGGGGGTGCTTGTGGTCCAATCTTATCTCTGGCCTCGTTTATTTCCTGCTTAATTTTATCCGAGTTAT
760	EgSNP 6434	19.570	LG 8	A	T	19	TTCGACTGGGAATCAGGAAATAAACGCTGATCAAGGGATCTGGGATTGGACGGACGGGTTTCAGCGCTGTAGATAATATGATGATGGGAAAGGCGTTGAGTTTAGGGTTGGATCGTTCCGCTGATAGTGG
761	EgSNP 62705	19.645	LG 8	T	C	21	GCCGAAGTCTCTTAGCTCAGCTCGATGTTCTCAACGACCAGCTCGATGTTCTCGAGTAAAGAAGAAACACTTTGTAGAAGAGACAATCCGATCCCTTCACTTGAGTGTGCATGCGGCTTCAACAATTCTA
762	EgSNP 8978	19.939	LG 8	G	A	42	ACAACCTTGCCAACTTCCCCTACCCAAGCCCTTCCTTCTTTCACTTCCCCTCTACCATCAGCCCTCAGCCTTTCAATGCCTTATGCTTCCTCCGAGAGTACATCCAGTCCCTCATGAATGGCAGCATCAA
763	EgSNP 62719	19.974	LG 8	C	T	5	AATTCCCAAATAGGCCCTCAGTCTTTGACTAAAACAATCTTGTTTGAAGGGCAGATATCAAACATATGCATGCTTCATGAAGTAGTATACACAAAGAGGGAAAGGAGCAGGCAGGGGAGAGATGAGGCAT
764	EgSNP 9121	20.286	LG 8	G	A	50	TTGGGTTTTTGGAGAATTTATTTTGAGTGTATTTTCCCCTGTATGATGCGGTTTGAACATTATAATTAAGAAGTTATATCAGCCTAGCTTGGAGAATCTAGAACTTGAACCCAGACATAAAAGCATTTGA
765	EgSNP 7615	20.531	LG 8	C	G	87	ACCAAATGCTCAGCGGCCTTTCTGAAGCTCTCTCCCTTAAGCTCACCAGAGGCCACAAAAATCTGGTCACAGAGCTCCCCCTTCCTTCGAAGCAAAACCCTGACAATAAACTTTAATATTCAAATCCACT
766	EgSNP 62716	20.627	LG 8	A	T	5	GAGGTAGCAGTAGAGAGAAGAGCATAGATAAATTCGGACCAACATCATAAGTATGATAAATTCCTGAATGAGAGAAGAATGCTTCAGGAGAGTGGAAGAGCTCGGAGTTGAGAGAACATATCCTGTCTGG
767	EgSNP 8466	20.717	LG 8	A	G	59	GGTTTAATGCAAAGTTGCAACAGTGAATTCGATTGTGCAGTTGTTGGGTCAATGCCTCTGGCAGAGTCCATATTCATTGGTCCATATGGCTTGGTGACAAAAGGAGCCCTTAAAACAGAATAAAAGGGGT
768	EgSNP 62723	20.720	LG 8	A	C	83	TTCAGTAACTTTGACCATTGGCTCCTCTATTTCCTCAGCATCTATCTCTGCAAAAGCTGTCAGTTGACCTTCATAATACCTGTAGATGTTTCACACACAAAAAGTAAAAACTTTAATATCCCAAATCACA
769	EgSNP 62735	21.077	LG 8	A	G	76	GGAGAGGGAAGTCCATCCGAGGGCGGTATCGCGGAGAGGAGTTTGGGAGAGTATGGGCGCTATCGATAAAAACCCCAAGTCCGAGTCCCGTTCTTCCCTCTCTCGTATTTGAATTCCAAGAAGGTACGTA
770	EgSNP 62797	22.563	LG 8	G	C	51	TTCTTGTGGTGGTTTATGCAGCGACTCTGTTAGTTACGACATGGCTACAGGCTGCTCTGATGGCACTTTGAAACTTTGGAAAATGTCTTATGCAGAATCTCCTCTTCATTCTGAGCCGGAGAGGCTCCTT
771	EgSNP 62872	23.100	LG 8	T	C	33	TTGTGATATGAAACAGTTTCCGATACTGTGTCATCCAAATGCATGGCCATAACAGACTTCCTACTTCTCTAAACCAAAGCATTCATAGGGTAATCGTAAGGTATGTAAGAGTCCTCATGAATTCGGTAGA
772	EgSNP 62869	23.114	LG 8	G	A	46	TAGTAGCTGCCCAACTGCTTCCTTTCTCCGATCACGGCAGCGCCCTGGACTCTGGGTAAGCAAAAGAATGTTAATCAATACAAAATTAAGAATAGACTATATTAATTTGTAGTTTATTGACATATATCTT
773	EgSNP 13193	25.721	LG 8	C	T	76	GAAGTCCATGTGGGCAAGGTTGCTTTTCATTCTTCCGTATTCAGTTGATACTTGCTCCTTGTTGGCCATTGCACCTTATCCATCAGAGTGCCTTATTGCTTTGGTTTTGCCAAAAGAAACAAATTCTGAA
774	EgSNP 13170	26.203	LG 8	A	G	112	AAACAAACCCTTCAACTTCTCTGTTGACAACAACTGGTTGAGAGTTGCTTTACTAGACAACTCACTGGATAGACTCTGGCATATATTGGCTGAAGCAATCAGTAAGCCATCAGTCTGATCTAGATCAAGA
775	EgSNP 13165	26.308	LG 8	A	G	98	ATGCCCCTTCCAGCCCAATACTCCAATATCTGTATTCAATACGGAAAAAGCATACATTAATTAATAAACGAACCAAAAAATAAATTAAAATTGAAGTCATATCAAATTTAAAATAGCTAAAGAAAAAAAA
776	EgSNP 13163	26.475	LG 8	C	G	94	AAGGCACCCGTCGCACTGATGATCTCGACCATCCATCCCATGGTCCTCATCAAAAGAACCGTTGGATTAAACCAAAGATGGCTTGCGTTCAAGGCAAGAACGATTGCGCTTTCTTCCGCGGCATCGCCCA
777	EgSNP 10253	26.510	LG 8	T	C	10	TGGTTGGCTTCATGGATCATGGCACATTCTTTCAAATTTGAGAATTGGAGCAGACCATGCAACTTAATGATTCTCGTCTGTTGCATATCATGGAGATTGTCCTTGTGATACATGGAGTTTACTAGAGCCA
778	EgSNP 13176	26.566	LG 8	T	C	4	TATCCCTCTCCATCACCATAAACTCCAAGTATAATTTGATCCTACGATATTTCGCTGGCCTAGTCGCTATATATTCTAATGATGGCGTGTAATCTGGCCATGAAATCTCAAACCTCATAAACCAACAACC
779	EgSNP 13184	26.756	LG 8	A	G	70	AAATTTGATCCAGAAGGACGTTCAGGTGTAAAAATATTATAAACTATGTTACAGATTCGATGAATCTACAGATCATATCCTACTTATCTGTTCATATTTTCATCCATTTGGTCAATCCTTACCAAAGGTA
780	EgSNP 62377	27.203	LG 8	T	C	84	ATGAACCAAATTTTTATTTTCTCTTATCGAATTTGGGTTTGAGAAGGATTAATCCAAAAGAAAATCCAGCCAGGCCTAAAAAAGTCAGAATATCAAGTTTGAAGTCTAAACCGACATTGATTCGGACTTA
781	EgSNP 62371	27.378	LG 8	T	C	108	GAATGCGAAAGACGATTCCAGAAGTCTAGAACTACGTTTTGACAGCAAGCCCTCAGGACGTGCCCAAGCTTCACTTGAGAGCAAATGTTTTGTTGTTTGTCTGGTTGACTCCCATCCAAACACTCAAGTT
782	EgSNP 10251	28.196	LG 8	T	A	8	CAATCAAGATTCCATTGTTAAATTTTCTTTAATATTAAACATCATTCTTCAACAAAAATTTTAATACGTTCAAACAATTAAAGCCATATTAGTAACTCATAAGACAGGGAATCATGCTGTTTGGTAAAGT
783	EgSNP 62215	28.300	LG 8	G	A	112	ACGACATTTTTTTTCTGGGGGCCAATATTTGTGTCACGACTCAAATCCACCAGCTGGATGAAAACAACTTTCACAATATAGTTTATCAATCAAGAATACGACAAATAACGCCGATTTTATTGAATAATAA
784	EgSNP 62223	28.956	LG 8	T	C	85	AGAGCGCGCCCTTCTCCAACGTCGCCACCTCCTTCTCCATCGTCGATGTTTGATTTGCCGACATCGAAGGAACCCGCTACAGTTTTGCCACCAGTGGCCCTGGACAGCGGTCCACTAAATGTGATATATT
785	EgSNP 58696	29.820	LG 8	A	G	123	ATTAGAGTTATGAACGTGGAGTTAAAACGGTGTCAGCTACATGGTGTTACCGTACGATCAGGATAATGGTGTCGAGCAGGGAATTATTTTGTGTCGAGCATTTGTCTGGTTAAACGTTTGACCACCTCCA
786	EgSNP 58695	29.885	LG 8	G	T	59	TGTACAACCTCTACAATAAAATTCGTGATGGTAGAACGGGTCTCGTAATCCGAAGCTTTTGTTGATAATGGCTGGCATCATTTGTAATGACACGAACCTCAAAGCCCAGTTGTATGGTTTTCGGGTCCGA
787	EgSNP 62252	30.247	LG 8	T	G	33	TTATAATTACTTTTAAAAAAATAGATATCTTTTTTATCCGCCATCATAGATGTGAAGCATGAAATTTCATCAAAATCGAACCAGAACACAGGCATGATTACTTGTGCATGGCACATTAAATTACACGAGT
788	EgSNP 58732	30.356	LG 8	C	T	10	TTGCAAACAGCAGTTGCCAATTTTTACCTTTATTTGTCTTATGCTGCCCGCTGTTTTCTTTTGTACCGNNNNNNNNNNNNNNNNNNNNNNNNNNNNNNNNNNNNNNNNNNNNNNNNNNNNNNNNNNNNNN
789	EgSNP 58730	30.618	LG 8	C	T	124	GAATAGCAAAGAGATTAGTGAGAGCTGCCCTTAATGAGGCTGCAAGAAAAAGGGAAATGAGATATGATGATATAAAACGGATAGAGAAGGGAGTGAGGCGCCATTTTCATGATGACATCACTGCTATAGT
790	EgSNP 62254	30.661	LG 8	T	A	129	TTTTAAATCGAAGCCCATCCTCACCGCTAATTCTAAACGGATCGAGTAAAACCCATCCAATGAAGACTGGATTGGGTCGTATCTGATGGTGCAGCTTAAATCGCCACCTGTACAGATCAGATAGCATATA
791	EgSNP 62251	30.753	LG 8	G	A	60	TCAGCTTTCCCCATTTGGTTGAAAAGATTGCACTTACGAAGTAGATTGTAATCACACAACAGTGTTTTTCTCCATAACTGATTTTTCTTTTCTTAAGTGACTAAATCATATATTCTCTATTTTGTCTATC
792	EgSNP 62098	31.713	LG 8	G	A	43	NNNNNNNNNNNNNNNNNTCTCTTTCTAGGAGTGGAAGGCTGCTGCATACACAGCAGCAACCCCCCTCTCAAATCGCTCCCTCAGATGATGTTTTTTGGACTCACTGATGAGAAATTTTTTTTTTTCTCAT
793	EgSNP 62088	31.963	LG 8	G	A	71	ATTTTCTACTGGTTGGTCTTCAACCATAGGCTTTCTGACCTGTAGTGTACTAATTTGCTGGTAGATTTCTAGTTGGTGATTTTTCACTGACTTTTGAATTTTCAGTTGTAGGATGTTTGGCTAGAGCAAG
794	EgSNP 62051	32.499	LG 8	T	A	74	AGCTTTACAGTAACTAGTCACACAATTATAGGTGCAATTATGAGCTTCGTCAACCACACAGCATCATAAATATTTGTTTTCTATGAAATATATTATTTACTTTCTATGATTAGAGAAGCAGATTTGGTGG
795	Eg0227	32.564	LG 8				ATCTCTCTCTCTCTCTCTTAAGGGTCCGGTTTCTCCCCTTCCCTCTCTCTCTCTCTCTCTCTCGTTTTCACTTTTTTCTGACATACCAAACACCTCCGACAACGTTAAGAACTCTGCCAACTGATCATAACTGGTTATTTCAATCCTTTGTTGGCATCCCTTCTTCTCCGCCACCCTTCTTTTTGAAACAAACATCAAGACTTCAAATCTACTCGAACACGAGGTTTTGTCTCACCGCAGACTGCCTTTGCCTCCTAATATCACCATTCTCATCTTGTTGATGATGATACCATGAGCAATAGATTATGCTCATCGTTGAGGACCTCAAGCTTGCATGGGTAAGANGTGCGTATTGCTTGATATATACTATGTATTAACAAAAAAATTACATGCTCTGCA…
796	EgSNP 62072	33.027	LG 8	T	A	60	AAAAGCAAATCCCATCGCTGCTGGGCATGTTTTCACCATTTGCTGACCTCCCCCACTTGAAGGAAAGTTTACCTCAAGCTGCGAGAAATCTATGTAAGTGTGACGATACTCAACCTTCCCCTTTACTTGC
797	EgSNP 2598	33.611	LG 8	T	A	89	ATTCTCGGTCCAATGCCATGGAAAAATTCAGACAGGTCCCCAGTTGTCTCTTGGATCTTCAAATATCCCTTCCTAAACGAGTATGCGCAACCTCTGCTGCTAGATATCTGACATCTAAGACTGGGCCTTG
798	EgSNP 62019	35.059	LG 8	G	A	28	AGGAGAGGAAGTGGCGGGCATAGTCGAAGGTGTGGAAGCCAATGAGGTCACAGTTGAGCAGCGCCTTGAGAATCTCCTCGCGGACGGGGAGCGTCCGATAGATCTCCGACGAAGGGAACGGGCTGTGAAG
799	EgSNP 61998	35.165	LG 8	C	A	14	TGCAACACCACCACCAAAATATGCCACGTGGTTAGCATGTACGCTCGTTTGCTTGGAAAAGATCTCTCATTTTCACTGCTGTCTATCTAATCCTTTGTGGAAAATTAACTCAAAAATCTGTTGACTTCTT
800	EgSNP 58863	35.242	LG 8	A	G	4	GCCCGACTTAATGTGTCTGTTACTTTAGCCCAAAGGCCACAGGTTTATTGTTATGGCTGATGGAAATTTTGCAGTTCAGAATCTTTCACATTAGCTAGCAGTAAACAGTTTCATCTTTAATTGCTACTTG
801	EgSNP 61984	35.856	LG 8	T	C	3	ATATGGGCTTTTACTGGTGGTGGGGTGGTGGTCTGGTTGATATTGTCCAGGCTTTCCGAGTCCCACAAATCCAGTGGGATCACCCAAACAGGCCTTTATTGGGAATAGCCAGCTAATAATTTCCATAAGA
802	EgSNP 59122	36.067	LG 8	C	A	11	TACCAAAGGCTATAAAATATTCACTGCCCAAAATTCATACAAGTTAATGCTCAGAGACGCATTCGGCAAGTTCTTAAAATTGTGTTGAGAGTATATTATACCTAGGATGAGGAGAACCCTTGATTGGTTT
803	EgSNP 61949	36.772	LG 8	T	C	10	TCACCATGCCTAAGATTAAAATTAACCATCTCCAAACTGATGTTCCAAACTTAGAATTAACTCAACGTTGCCAGCAAACTTAAAAATGTCACATACTAATTGTAAGATCTGGTAATGCTAGGAAGCTTAG
804	EgSNP 58895	37.866	LG 8	A	T	53	CTTCTCATAGCAGTATATATATAAAAGTTTACCAAAATAGAATTAAACCGAATAGCTCTTAATTTTGATTATAGATCGGCCAAAAGTGTTCCTGTCAGAATTAAAATTTTAAATAAATGGTCAGGCAGCA
805	EgSNP 59116	38.302	LG 8	T	C	121	TGCTTTGTTGGGATGGCTTAAAGCTAGATCCTGGAAATGAAGAAGTCAAAAAATGCATTATGGTATCTTCTCTGTTTGTGTGGAGGGGAGCTGGGGGAAGGTTTATTATTATTATTTTTAACATCCTCCC
806	EgSNP 58793	39.148	LG 8	A	G	29	TATGCAGCGTTACAGGTTAGTTCACTTACAGCAACTAATTCAGTTGCCATCATCACTGACAATAAACATCATGTTTTCTATGTTATCAGGGAGATGCTAGACTTTGTTATGCGCATTATGTTAACTTTTT
807	EgSNP 58779	39.425	LG 8	G	A	71	AAGTTTCGGACCTCCCTGCGCTCACAACCCTCGAGGTCGACGATTGCCCGAAATTGCAGGTGATGGAGAATGTTCAGTCTTTGAAGAGGATGAAACTGGTCGACCACGAGATGAAATCGCTTCCGTCATA
808	EgSNP 59114	39.632	LG 8	C	T	47	CTTCTCTGGCACCCCGTCTCCATGATTGTCTTCCTCATCGTCTTCGTTGCCTGGTTCTTTCTCTACTTTTTCCGCGATGAGCCCATCGTGTTCTTCGGGCGTGAGATCGATGACCGCTTGGTCCTCTTCG
809	EgSNP 1193	39.870	LG 8	G	A	94	AATCACACTTGTTTTTAATGTACATATCTTTAACTCTTGCATGGATACCGTACATATTTCTAAAANTCCATGCCCATTAAAACCACTGCCACTAATTGAAATGATGGGCAGTCCGATGGCAACAATACTG
810	EgSNP 12395	40.475	LG 8	A	G	83	GCATGTACATCAAATTATCTTGAGCCAGTTAATGAAATCTCTGTTTCTTTCCAAATTAGGCATTTTCTCTAAAGGAACATCCAAAGCATGGAGATATGATATCTAAACAAAATATTTCCTTCAACATCCA
811	Eg2168	40.730	LG 8				TACTTTAGCATCATCTGGTGATACCTGCAGGTATGTTCTCCTAGGTAATCATCGTGATGCATGGACATTTTTGGAGCAGTTGACCCTAGCAGCGGAACTGCAGCTTTGCTTGAGGTAGCTCTAATCTAGAAGCCTCTTACAGTCATACTTCATCCAAAAGCTGTATCACTTTGGGCTAAATAATATTCTCAGGATGAATCATCAGCTCATTTGGCTGATTAATGTGTTGTTTTGACATATCGCATTCATGCATCTTGGTGACCAACTGATAATGCACATAAGCTTGTTACCTAAATTCTTTTTTCTAGGTAGCTCAGAGGTTTGGGAAACTGCAAAAGAAAGGATGGAGACCTCGACGAACCATTATTATATGCAACTGGGATGCAGAAGAATATGGCT…
812	EgSNP 12411	40.969	LG 8	T	A	33	AGAATCTTCAAGAGAACCGCTCGCAAAAATTCCTGCACGAGACAACAGCTCCTTGCACCATGGCACAGAAACCGTTGTTTGGATGGTTGGCAGGAGAATGAGTCGCAGATATGTTATTCTTTGCTGGTGA
813	EgSNP 62159	41.418	LG 8	G	C	69	ATATGTCTAGAGAGATTTCAGGAGGGCAGTGTGATCGGTATCCCACGATGTGGCCGCCGCTGCCACTGGCACAAAGTGGCCAGTGACCTCTTCCTGTGCACGGAGATTTTGAGGGTGAGGGCCTTGGGGG
814	EgSNP 12391	41.449	LG 8	G	A	10	TTAGAGACCTATTTCCAAGCTTCATTCAGTTTAAACTAGGCATTGGCTCAAATATATCGTTCTGGCATGACTCCTGGCTGTTACCTTAGGTCATTAAGGATCATTTTCCTTGCCTGTTTACCTTTACACC
815	EgSNP 59020	41.669	LG 8	C	T	55	CACTAGGATCTCCATGGAGACTCAGATGTTTCGCTCTAAGAACATCAACAGAAGCTTCATATCACAAAACCTCATCTTTAATAGTCATTGCCATCCATGTGCTGGAGACTACTATCTCAGAACATACTTA
816	EgSNP 62149	41.744	LG 8	G	A	112	CAATTGGAGAATCAGATCCACAGTCAGGGGATCATCTAAATCAGTATCATTGATATTTCCTGGTGGACCAAGATAAGTAATATGAAGTACAAGGCTAGAGGCTCTTTCCACCATCATAAATTTGGTGTAA
817	EgSNP 62152	41.792	LG 8	T	C	111	CCAAACATCGCTCTCATTTTGGAAAAGCATGGGATGCATGGTACGTTGGTCTGAGCACACCCTTCCAAGCTGACAGTGCATGCATGATATGCATCTGTGTGCTCTGAAGACCCGCAATACAGCGACTCAT
818	EgSNP 12430	41.950	LG 8	T	G	57	ATCATGTTTATGTTGCAGCTGGAAGAACCATAGATGCTAACTGGTGCAGTTACATCTTACATGGCCAGCCTTTTCCTTTTAAACTACAAGTGGTCAACATTCACTTTCAAATTGTATTGTTTCCATTGTT
819	EgSNP 59067	41.982	LG 8	T	C	35	TGGGATGATAAGGCCCTGATGTTTGATCATCAGCATCGGAAGAAAGCTATGGAGAAGCAGCAGCAAATCAGTTTAAGGTTGATTACCTTGATCCTTGTTACTGGCCATCACAGTCATTTGCAACAGCTTC
820	EgSNP 61829	42.082	LG 8	T	C	61	GTCCTTATCACAGCAGACCAAAATCATGCCCAAGAAATGGATTAATAATTGACATCTTATATATTAGGAGACACATCTCAATTATCGGAGCCTTCTAACTTCAAAATGAGTTCAATGAGTTGTAGCTCCC
821	EgSNP 62150	42.088	LG 8	C	G		GCGGAGAAATAATAGGATGATGCTGGTTTTCTTTATTCAAAAAATCTTGAACTGCCTGTGGAAGCGGTTTGATCATTCAAACCATTGCACCAGTTGCTCTCGACCTAGTGACTCCAAACAAGCGGGGAAA
822	EgSNP 62196	42.095	LG 8	T	A	84	GTTGCTGTTTTCTTTGCAATATGCCTGATGCAGAAAAGAGGGTTCTAAACAACTAAGATTTTTAGATATATCTTTGGTACCTATTGACTTTATCTGCTGATTCCTATTTCCTGCATATGTCATTTGTTCA
823	EgSNP 62192	42.098	LG 8	T	C	44	ATGTTTGTCTCTGCTGTTAAGAGGTTGAGGGTGCTGAAGAGTTCTGATCTTTCTGTGCTATCTGTAAGCTCACTCTTTTCTCAACTTTCATAAATCGTGATCATTACCTTGGCTGATTGAAATAATTCAT
824	EgSNP 58982	42.265	LG 8	G	T	6	CGTGGATTTGCTTCATGAGACATCTGCAATGCTTGAGGGAACTGAATGAAATTTCCCGNNNNNNNNNNNNNNNNNNNNNNNNNNNNNNNNNNNNNNNNNNNNNNNNNNNNNNNNNNNNNNNNNNNNNNNN
825	EgSNP 61840	42.277	LG 8	G	A	3	ACCGTGGTGCACAATAATGTCATATTCCAGCTAAGGATAAAATCCATTGATGGAACAGATGTGGCAAGATTTAGCAACACAAGGACATACCTCTTTTGGGCAATCCTCCAAAACATTGTTCCAACTAGTA
826	EgSNP 59005	42.525	LG 8	T	C	112	ATCATGTTACCATGCATGACCTGCATAGGGTCTATTTCTCAATGTCAAGAAACCATGTCAAGTACTGTGTTTTAATAGCAATGCCAAAAATATTAACAGGGCTATTCCATTACGACCAAGCATCTTTTGC
827	EgSNP 59010	42.809	LG 8	T	C	24	CATTTGAAATTTCAGAACTCGGCACACACCACAAGGATCCAATTCCAGCCCAGCCCATATTGTACCCAAACCTCTAGGCCTACCAAAAACCCGAACCGTGCTGTGCTCACTTGCTTCTTCCTCAAGGAAT
828	EgSNP 61850	42.810	LG 8	T	C	2	GCTTCCTCCACTTGAAACAAATTGCAACTCCCCCATGCATCAAGGACCTCCACGATCCCTACCATCCTTGCTCCTCCCACTTGATGGATGATGAATTCGGTGTTTTGCTACCAAGTCTAACGCTATGTAT
829	EgSNP 59004	42.939	LG 8	T	C	103	AGATCTATGGACAAAAGTGAACCTCATGTTGTACAGCATTCAATGCTTTTAATCAAGCTTTCACCATACTAGTTGGTATTGTACTGTACCAATACTGAACCAACATAAAGTTTCATACTATACCAACACT
830	EgSNP 5169	43.524	LG 8	G	A	35	ATCCATGAAAACACAAGGATCAAAATAAAATGCAAGTATGATAGGCTCCATGTATATGGTGAAAATTTAATCAGGTGCTTAGGATCACAATATATGAGCAGCATAGGCAGATCGAGATTTAAGAATCATG
831	TLL8eg06	44.022	LG 8				AGGGAAGAAAGTGCATGAGGAGCATTAACCCTCCCAATAAAGATATGTGCCAGGCACTATTCTACTAGGTTAAAGCATGGAAAGAAAAAGATACCAACATAGGTAAGAGATGAGATGGGTTGTCATATGTTTTGGTGGACAAGTCAACTACCAACTTGGGATCACATGCCATCATAATATTACTAAATTGCTTGAGAGAGAGAGAGAGAGAGAGAGAGAGAGAGAGAGAGAGGCCATTAACTGATGATTTCACAACCCAATCATTACCACCCAACTTGAAGCTTCCCAAACCCAGATCAGCTATTGGTTGCTGGCAAAGTGGTTGGTTGGCACTGTTACATTTGCTTTGGTTCACCTACAACCCTTAATTCCTGGTTTCAGCAAAATGTCAGATCAGAC…
832	EgSNP 61696	44.101	LG 8	G	C	96	NNNNNNNNNNNNNNNNNNNNNNNNNNNNNNNNNNNNNNNNNNCACGTGCACGGCATGCCCAAAAAGAGGCTTCTGATAACATGCGCCATGCGCGATCGGTGCGTCAATTTAACGCGCCCGCCTGGTTCTTTCCTTTTTGCCCCCCACCGACTTTCCCTTTGGTTTCAAACCC
833	EgEMS0231	45.284	LG 8			34	ATTGAAGGGAGCAAGCAATGGGTTTTGGGCTGAGGAATTACTTCTGGGTTGTGGCGTTGGTCCTCTTCTTCGCTGTTGCTGCTGCTGTCCCTACTGGAGCTTCGATGGCAGCTGCCAACGCTTACAATGTCTCGTTCAGCATGCAGGGGCATCCAGTAGAAGAAGAGGAGTGGGCTCTGGATTCTGAAACAAGTAGAAGGATTCTCCAGGATAACAAGAAGTACATATCTTACCACGTGACAAGAAGCAGAATGCCATTAGGCAGTGCCCGGTCTGGGCTTTCATATAGACGTGGTTGCAAGCAGATCTTTGGGTGTAGAAATAAGTTTTAACTAACAGCCACCTATTTTAGGCTGGATTTCATTCTTCATGTTGTACTTTAAATTGATTTCATGTGCT…
834	EgSNP 61666	45.304	LG 8	C	A	12	CTACATCCCTAACATTATAATGCCCATGAAGTCAGAGGCATCATCTACTCTATAGCTACATGCACCATGTCTGCTGAGAATTATACTATCAATATAATTAAAAGAATTTGTGAATCAAGCTAGTGAAAAT
835	EgSNP 61662	45.792	LG 8	C	A	71	TGATCTGATACATGAAGACATCAATACGGAAGCACAGAGTCAGAAAACCCAAATAGACTGAACACTTTAGCCAGATGTGCTGAAGCACATGACAGAAGCAAGTTATTCTATTCATTGTTATCTTGACACA
836	egEMS0281	46.005	LG 8				ATTAATAAAGGCCATTGCATATACGGATAGAAACAAACTACGCTCACTCCCTTCTTCTCTTGCCACATCCACCGCATCTACCATTACCACTTCAAAAATTTCTTCTTATCACTTGTGTTGGAGACCCCCCAACCACCTCTCTCTCTCTCTCTCTCTCTCTCTCTCTCTCTGAGGGCTTCGTCTCTGTCAGCCATGGGTGCTCTAGTGTTTATGGTGCTCATGTTGGCTATGATTGGTGGATCGGATGCTGCTTGGTGTGTTTGTAGATCTGACCAGAGTAGCACTTCTCTCCAGAAGACATTGGACTATGCTTGTGGAGCTGGGGCTGATTGCAGTCCTATTCAGCAAACTGGGGCTTGCTACAACCCTAATACTGTTCTTGCCCATTGCTCCTATGCT…
837	EgSNP 61793	46.510	LG 8	T	C	35	TCTCACTGCATATTTTGTCTGTGAACACAACTTGATTTCATGTGCTTGATCGAGGTGTCATCTGAATTGGTGATGCACTGATAGTTGTTGGAATATTTTTAATTAATGCAATGCATTGCTACTAGTATTG
838	EgSNP 59277	46.586	LG 8	C	G	115	GATGGGATGCACCGCATGGGCACGGCGAATTGTGTCGGGGCTGGCCTCCGACAGTCCAATGTACTTCACTTTTCCCTCTTCCACCAACTTCTTAAGCTCCCCTATCTACCAAGTAGCAAAAGAGAAGCAT
839	EgSNP 58933	47.298	LG 8	T	A	93	TGACATTCTATCATCTTCTTCTGCCATGGATGTGTCTCTCCAAGTTGGAAGTTGGGTTTCTTGCTGAGTCTGGACCCTGATGAAACCTGAAGTTAGAAATCACATTTGAAGTTTGAAGACACTAAATATG
840	EgSNP 61668	47.571	LG 8	G	A	103	AGGAAGAACATTCGCTACAATTTCATGCTTTCTGGGCCCACTAGAGCCCATTTTACAGCTCCTACGACAACGAAGCAAGTTAGCTTCTTCATCGATCATGTTAAGATTTGATGCCTCGAGATTCAGCCCA
841	EgSNP 58960	48.020	LG 8	T	C	86	CGGAGAATTATTGGGGTAACACGCCGCTCCACCGAGCTGCATTCAAGGGGATGGATGAGGTGTGCTTGTTCATTGCCAGGCACTACTGCACCAAGGAGGTGGTGTGCTGCCGCAACAAGATGGGTGAGAC
842	EgSNP 59011	48.893	LG 8	G	A	60	ACCTCCTGCGTGTGGTAGTGCTGGGCAATGAACGAGCACACATTATCCATCCCCACGAATGCCGCTTGGTGGAGCGGCGTGTTACCCCAATCATTCTTCATTTGTAGAATGTTCTCCATTATTCCTTTGA
843	EgSNP 59306	50.472	LG 8	G	A	65	TGAAGTATCGAGTATAATGGTTCTTCTGGATGATTGCTGCTAGATTATCATATTTGCGCATGGCTGCTGCTTTATGGACTCATAGCTCGAGGAGGAAATTGTTTTCTTCTGGATTCTTGGTTGTGTTTTC
844	EgSNP 59049	50.983	LG 8	T	A	113	CCATTGACCTTATTCCCAAATATGACATACCGAATATACTAGGTTTTGGAACACACACACCATACTCAAACCTGCTGCAAGCTAGTTCGCTAAACATTTGCCTCCTGTTCAATTACCAGAATAGGCCTTT
845	EgSNP 59108	51.416	LG 8	A	G	72	CGCATGCATCGTTGATTGTTTCGGCCTCTGTATTGTCTTCTTCCTACTCTGCTGCCATGGTGAGGTAGGAGGAGGTTAGTGGATGTTCACACATGGAGAAAGGTGGTATCTTTATCGGGTTATCAGTGTC
846	EgSNP 59144	51.563	LG 8	T	C	51	AAACGAGATAAGAGCTTAGGAAACTTGGGTGGTGACCAAAGAGAGAGAAGCTTTAGATAGTTTTGAAATGGAAGGAGCAGCCCAGATGGCTTTGCCCATTCTGGGAATAGTTGCAGCCGCCGCTGTGACA
847	EgSNP 59131	51.785	LG 8	A	T	12	ATATTGCATCATAGAGGAAAATGAGAGCTTCACCTAAGAAGAATATAGCTCAGTTAGCCTCTCTGGTGGATCAAAAAACCCCAAAAAGTAGCATACGAGTGACCAAATTTGAGAGGCCAGTGAGCAAGAT
848	EgSNP 59159	52.135	LG 8	T	G	19	ATCCTTTAGTCAGCCTGTAGCTGATGGCAGAGCCTTGTTTCAAAAAGCCTGCATTGGCTGCCATGATATGGGAGGAAACATATTACAACCTGTGAGCCACTGAACTCCATTTCAATACCACAGAAAAACA
849	EgSNP 59107	53.135	LG 8	G	A	117	GCCTCACGCCAGAGGGGAAAGAAACGAACCATAAAAGAACCACCTTTGAAACCATTTTCGACGCTAGACCAGCCTCCAATCTCAAGAAACCCAGCGAGACGAAGGAAAACCCAGATCACAATATCGAAGA
850	EgSNP 59170	54.298	LG 8	C	G	80	ACTAATAGTAGGCATGTATATTGTCCGAATACAGGCAAATTTTACACTGTGATCCCCAAAACTAGAGGACATGATGAATTGACAAGTAATATTCTGTGATGTGAAAGCCATATGCCAAGCCAATAGGAAT
851	EgSNP 59169	54.385	LG 8	T	C	3	TTCTAACTCATTTTTTGAACTGAAATAATAGGAAGCAAGTGACCAGCAGGGAATTCATGCAAAACTTCCTCGATTGGCTATGGTAAATAGATCAGAGAGTAACTCAAAGTAATGATTAGTGATGAAATTC
852	EgSNP 59167	54.556	LG 8	A	G	69	TGTCACCAGTCTAGCATAGCGATACAACTCTTCATCACTTAAATTGGGATATTCTGCCTGTAGGAGAACAATAAGCGTACTACCATGTTAGGCATAGCTCAAAACTTAAGGGTGATAAGCTTTCCAAAAT
853	EgSNP 1810	54.862	LG 8	T	C	79	CTGATTGGAGGGGTGATCAAACGTGATCAGCCTCTAGGTACGGATGCTTTAGAATCCTTTTTGTTACAAATTTTTCAAGCTTTCCCTCTCCATTCTTAATTGGCGTGATGTTGGAGCCCTTTCATTTTTA
854	EgSNP 59174	55.101	LG 8	T	G	95	GCTGTGTTGCCACTCTTTGAATAAGAATGTTTGCATCTTTTCTGTATATGGAATTTTGTTTGCAGACATCCATAAAGCTATTAAAGGCCCACGGTTGTTGGAGGGAGATATTAATATTATTGAAGGATTA
855	EgSNP 59194	55.495	LG 8	A	G	81	AACGTTCATGCAGCCCTAACGTCTTCATAGACTGGTCAATGTGGATTCTGAGTTCGTAGTTTTATTTATGTTGATTTTTTCAGAAATGGATTCATATCCAACCCAGTCGTTTCATAGCGAAGATGATTAA
856	EgSNP 59202	55.668	LG 8	T	C	27	TTTCCCAAAGTTTGTGGCTGCAATGTCTGCACCATGTCTATTAGTTACACTTGTTTGTTATGTAAGCTCTTTTTATAAGCTTTCAGCCTAAACTATAATAGTGTATCATAATTATCTGTTTGGAATATTA
857	Eg3288	57.407	LG 8				CAATCAGTTGAGTACTAGATGAAAACTCATTAAAATTCTCTCTCTCTCTCTCTCTCTCTCTCTCTCTCTCTCTCTCTCACGTGTGAGAGTTCTTAAATAATTTGAGATGGTTCTTTTCTTTTGATAACTACTGATTAGGAATGTATACTCACTGAATCTTGGCCAATATCGAATCCATAAATAATTTGTAAACCTCATGGTAAATGATGTAATACTACCTATGTTACCATGGTTTCTGTTTAACAGCTGATCTGTTTATTCATCTTTAGCTATTTAGCCATATACATAATCAGGTGTGAGATTTCTTGAATCCTTCATCTCACTGATCT
858	Eg0985	60.481	LG 8				TTGAATTAAAGGGACTCAAATACTTGATATTATGTATACCCAAATACCCTCCATTTGGTATGGATTGTTATCTTCTGACATTTCTATGCACCTGGATGTTTTCTGTTCATATCATTTGGTAGGTAGCACAACTACAGCAATTAGGTTGCAAACTTCATCCTCGATCATGTAAACAATATAACGTGTATTAAATGCTTATCCTAGTAACTGCTTGGCTTTACTTTCGCTGGTGTTATTAGGATGAAAACAACAACAACAACAATTTTAAATTTTAGCCAACTTGTTCAATTCCACCAATTATTAGTATTTTTTTTCTTTTCGAAACTAATAGATTTTATTGACCAAATTAGTATTTGATTATCATCAGGAAGTTCTTAAACAATATCTTTTGAAAGATAT…
859	Eg0129	62.617	LG 8				GACGCTCGATCTTTGATCGAATCAAACTGGCTTTACGAAGAACGGAGCTCGCCAATGGAGACAACCACCTTAAAATCGAATCTTTTGGAGCCTTCTCGCCTTTTAATCTAAGCTCCTCCCTATAAAGAACGGAGAACTCCAGTGTGTGTGTGTGTGAGAGCGAGAGAGAGAGAGAGGCGGGAAGGAAAAGACAGGGGAGGAGGGGTGTCGGGAAACGCGGCATTGGGAATAAAACCCTATGGCTTGTTTCAGTCTCCAATTATAGGGTTTAACGCGGACGCGATTCCGGAAATGCCCTCCATGGCAAAAATTCCAAGAAAGTCCTCGTGCAACTAGAGTTCTGGCAGGTGAGTGGATAGGAGGT
860	EgSNP 59239	64.221	LG 8	T	C	67	TTTTCTTAGGCCAAAGTGGTGGGCTTGACAGTGAGGGCAATGAGCTTCCTCGATTAGTCTATGTGTCCCGTGAGAAACGTCCTGGTTTCCAACATCACAAGAAAGCTGGTGCAATGAATGCTCTAGTAAG
861	EgSNP 59645	65.844	LG 8	T	C	84	ATAAAATCAAATGTCTCAAATACAGATAGATAGGACTTCTTTTCTTTGATTACACGTAAAGCAAATGTGTCGATATAACACACACAGAAAAGAGGGATAGGGAGACAAAGGAGTCAAAGGTACAAGGCAA
862	EgSNP 59613	66.250	LG 8	T	C	26	AAGGCTATAGCGAAGTGGTTGCTCCCTGTGATGTGCAACACTTTGGGCATCCCGATCGTGTCTTCATGTTATGTCCCAGCATTGAGGGGATCTGACAGCAGTAAGAGCAAGTCTCATGATAAGCAAATGG
863	EgSNP 58955	69.196	LG 8	C	A	47	TATTGTAGGAAAAAAATGTCCCTACGAATCCTAGGAACTTGGAGACTCATCTTTTATATATAGGATTAAGGGCATCATAGGTTGGGAGGAGTTGGACTCTATAATGAAAATGAGAAAAAGTAACCCCTAT
864	EgSNP 59959	70.755	LG 8	C	A	11	AGAGCCAGCAACGATGGCCACTACCATCTCAAAACCCTCCCCAAGGCTCTCCAAATCTCCCTCCCAGTCCCAAAGCTCTCCCCGTTCCGTCTCCACTCCCAAGTCCTCCTCTTCTTCGTTTTCTTCTCAT
865	EgSNP 58915	71.709	LG 8	A	G	35	ATCAGAGATTTGCCATGCACACAAAATATAGCTGCGACTACTCTTCGGTGATCGATGCCGTGGATTTTCTTTAATAATGGGGGCACGTGGTGCAGGTGTGGCTAATATATAAAAAATATTTTAATGATTC
866	EgSNP 60061	72.384	LG 8	T	C	49	GCCAAAAAGTGGAACATCATTTATTAGAAGCAATTTAGAGTCCAACCCATCAACTAGACCACAAACGATCTATTAAGCAGATTCAGGCTTAACATAGATAGATTAGGGTTATAAATGGATCAACTGATTT
867	EgSNP 59943	72.575	LG 8	G	A	24	CTTCAAAGCCTACCTGCTTCTTTGATCAATTTTTCCACCATCAGAAGGCTGACTATAAGCTCCTCCTACATTAGCTCCCTGCCAGAGAATGAGTTGCCTACTTCGCTCGAAGAATTACGAATCATGGGAT
868	EgSNP 59026	72.842	LG 8	C	A	53	AAATGATGGAAGCCTTCTCTGCTTGTGTGTTTGGTGCCAACGGGGTTCCCCTGCTTTCTTCTTCTTTCTTTGCTTTGCTATTGAGTAGTAATTGAGACTGAAATCTGTGTCCCCCCTGTAAGTGAAGTTG
869	EgSNP 60033	72.908	LG 8	T	C	93	AGGATGACTTTGGATTGTGGTTTGAAGGCTTTTAGAATTACAACTCAAACTTAGTTCATTTTTAATCACTCCTTATTGCTATGGATTGATTTCCAAGAATCTTCAAATAGGAAGTTAAATATATCACAAT
870	EgSNP 60039	73.214	LG 8	C	A	61	TGGAGTGCTTGTCGTGGCTTGGTTGGGAGGTCGTGGAAGAGGATGCTTGGCGGGTCCTACTATGGCTGCTGCCTTTTGAGAGGTAAGATGCACAAAACCTTTATCATTGCTGGTTCTCTATTTTGACGTC
871	EgSNP 60130	73.705	LG 8	T	C	95	AAAAATCGTGGAGTCTTGCGATTATCTCTATCTAATTATGGAATTCATCATCTGAAGTTGATTGAAAGCACACATACTTCTAAAGATTAACTTAGCGGAAAACTAAAATTCCTATATAGAGTTCATGACG
872	EgSNP 60120	73.808	LG 8	T	C	52	CCACATGTGAACTTGGGATCATCTAGTTTTTGTAAGAAAATTGTGATCATGTCGTACAGGTGATGATCATCAGACCTGATAAGTGCACTTTTTTCATATGGGCATCATTGCATGGAATTCTGAGATGTAG
873	EgSNP 60107	74.007	LG 8	T	A	40	AACATTTAGAGATCCATCCAAGTTAACCTTCAGCACATCATGGGGAGGGGGTGTAACATAAATAACGTCCTTAGTAAAGGGATATCNNNNNNNNNNNNNNNNNNNNNNNNNNNNNNNNNNNNNNNNNNNN
874	EgSNP 60079	74.074	LG 8	T	G	16	TTAATCCAAAGAATTGGAGCCACCAACATTAATATGATTTTTGTTCATATATTTCTGAAAATGGGAGGGAACCCACTTGATGCAACGGTCCTGCAAGTTTCCAGGAGGGGTTGAGCCACACCAAAAAAAT
875	EgSNP 60145	74.460	LG 8	T	C	129	GAGGAAATTAACTAGGAAATCATGACCAATGGTGAATTGAGAGCTCAAGATGATCTCCATCATTAATCTCGTAATCTATCATTACATAACCAATTATCTGATCCTCTGGAAGCGGATAAGTACGTGAAGT
876	EgSNP 11693	74.480	LG 8	G	A	36	TTTAGAATAAAAACTTACTGATAAAGACATAAAGTTAAAATATTCTCATTTATTAACTGATTGCATTATAACCAAGGTATCTATTGCATAAAATTTTATTGGTCTGAGGTTATGGCATCAAAGCCAGCTA
877	EgSNP 58910	74.768	LG 8	C	A	4	CAGTATCTCTCCCAATTTGGCAGCTGGTAACGGCTCAGCAGCATTAGTAATCATTGTTATTTCTTTCAGAATGCCTTTGTGGTTTGATAATTTCCTCTCCTTCCCACTTGATAAAGATATCATATCAACC
878	EgSNP 60244	74.895	LG 8	G	A	1	CGTGAACATAGCCTCGGCCGCCCGAATTCCCTCCAGGCTCGGAGCCATGAAGCCAGGGTAAGGTGTTTCTATTTTGCATGACGAAGCTCTGCTATCCCAACCTCCTCCTCCACTCCTGCGGCGGCTTCAC
879	Eg2180	75.439	LG 8				CAAAGAAGGTTAATGGAAATTCCAGTGCAAAATTTCAGGTTATTTTGCATTTTCCCATCAACCATGATGCTTCTCTCTCTCTCTCTCTCTCTCTCACTTTTTGTTTTATTGGTTCATTATGGACTTGAATTGCAGATTCATTATGGGGCAAGAGCTATTATTTTTTCAGATACTCCTTGTCTGTCTCTTACACTTCGGTTGCTTTCACTTCAAACTAAGACGTGCATTCATGTAGAGGAGATTTGTGTATATGCCAATCATGTCGATTCCCCCAATCCCAATCCTCCTGTGTGTACTGAGGGAAACCTGGATGAAAA
880	EgSNP 12369	77.252	LG 8	C	T	29	CTCTAAAAACTTATGAAAATGTGGACAAGTTGCTTGTCCTATGGGATATTGTAGCAGCATTGCTAGCTTTTAAAAAAATTAATCCTACTTTTGTGGAAAATTTACTGTTCAAATGGATCTCAAGTTGGTT
881	EgSNP 58802	77.610	LG 8	G	A	14	CATATGATCAGTATGTATGCCAGATGCATGACCTCCTGCACTGTCTTGCTCGGTATCTGGCACAAGATGAGAGCTCGGTTGTCAGTAAGGTGCCCGAAGTAGGCAGCAGCAATGGGCCGATGAAGCTGCG
882	EgSNP 58809	77.965	LG 8	T	C	14	AGATTTCGCATGATCAACTCTCTGTAGTACTCTTTTGCTGTCTCTTCCATAGTCGAACTCCCCTCAGCTTTCACGAATCCCTCGGCAATCCAAAGTTGAGTAATATAATGCATATTAAGTGTATGGTCTT
883	Eg315	78.123	LG 8				atgcatgtgattttattaggtgagagagagagaagagagagagagagagagagagagatgggggctgagagaaaaaaaattaaattaccttccttctctcacctagtttttgccttactgattgactgagggtcggctgcaaaatggaggaagaacccatttctaagtagatcaatttaagtgttatagttttaaggagaaaaagtgaacaatagtaccttcgttggctggaaaaattcaccaactacatctttcacttttaagtccccagaagatgtacaaacttcagaagattgcacc
884	EgSNP 59001	79.688	LG 8	A	T	55	TGCCTCCTCACCAGTGCAGTATAGATGCCATTTTTACTCAGAAGTTCGTGGTGAGTACCACTTTCGGCTATCTGACCATCAGAAATGACAGCCACAGTGTCTGCACTCTTGACAGTCGAGAGCCTGTGTG
885	EgSNP 60214	79.948	LG 8	T	A	50	TACATCTTTTTGCTTGGTGGGGTACTATAAGCTCAGTTACAAGCCATGTAATTTATTTGCTTGATTGTCCATTTGATAATCAGGAGATTCATTTGTTGTATTGATGCACTTGAAAATTGAGTACAAATTG
886	EgSNP 60184	80.121	LG 8	T	C	73	CCTCTAGATGTACTACTGCTGGCAATAACAATAACAAGAATACTATTACTGCTAGTAGTACTTACAAGGGGTGCGGAGTGTTGTTTTATAGTGGAGTGATGGGCTACGATTCACTGTACGAGGATCTGAT
887	EgSNP 59160	80.577	LG 8	G	A	106	TCGGTATCTATAAGAATAAACTCGCAATGGGTCCAATTGGGTCACCATCTGCAAATCTTCCTTTGTACGAGAATCACAGTATTCAGACCTCTTCTCATATGCTGATACATTGTTTCTAGCCATCTCTATT
888	EgSNP 12377	80.852	LG 8	T	C	84	GTGGATATTGATTGTGTGGCGTGTGCACATGATCCACATCCCCCATGTATCAAGTATGTGAGTGCACAAACACGAGACATGCATTATACACAAACCCAGCAATCACCATCCACGCATGGTTATAGTTGCT
889	EgSNP 59339	81.162	LG 8	C	A	62	ATCGGTCCTCGTGGTATCATGGAGTAGCATCACAGGAGATTTACAGGATTTTGAGAGGTTGCCTGCGACCTGGATTGCTTGATACACGTGGAAGCATAAGTCGTCCATCATAGGCTTCATAACACATGGA
890	EgSNP 58976	81.920	LG 8	G	A	50	TGGCTAGCAAATGCTGAAAGCTACCATTCTATAGTCCAGTTGTCGGGAACGATATGCCATAGCAAATGAAACGCCATAGCAATGAAATGGTGATGGAATTTCCATCTTTTACATAGAAAAAGGAAAGAAA
891	TLL8eg05	87.025	LG 8				ATGCATGTGATTTTATTAGGTGAGAGAGAGAGAAGAGAGAGAGAGAGAGAGAGAGAGAGAGAGAGATGGGGGCTGAGAGAAAAAAAATTAAATTACCTTCCTTCCCTCACCTAGTTTTTGCCTTACTGATTGACTGAGGGTCGGCTGCAAAATGGAGGAAGAACCCATTTCTAAGTAGATCAATTTAAGTGTTATAGTTTTAAGGAGAAAAAGTGAACAATAGTACCTTCGTTGGCTGGAAAAATTCACCAACTACATCTTTCACTTTTAAGTCCCCAGAAGATGTACAAACTTCAGAAGATTGCACC
892	EgSNP 59211	93.884	LG 8	A	G	105	CCTATTTTCCTGACCAGGCACATCATTTATCATCAAAACTGGGACCATAGAAACTAGATTGTTCACAATGTTAATATTAAATTATAACCAAGGTTTTACGTCCCGACAGGGTGGGGGTTGTCCTCGGTGT
893	Eg506	98.325	LG 8				CTGAGTGTGACCAACATGAAAAGTCTCTGGAATGGCTACTCACTCGTCAATGACTTATTTAAAGTTGCGCTTATGTACAGAGCTGAAGAAAAGAGGGCTTTGCCTCCTTCCTTGGTCCATGTTAGTGAACTATTTTGGATAAGCATTCCTATCAAATATATGGAATCTCTCTTTCTCTCTCTCTCTCTCTCTCTCTCTCTCTCTCTCTCAACGTGTGTATTCTGTGGATTGGATCAATGTGATTTGTTGGAATTTGCGATCTAATCTATATTATCACATAGCAATATCTGCGGCCAGTTGCATAATATACTGAACCCTCAACCTGGGAGTTCCTTATTTATTAAACAAAAGGTGGATAATAGAAATTAGAAAGGAGCCAGTTAAACCAAATGCTTTAAA…
894	EgSNP 23958	0.000	LG 9	G	A	128	TTGGAAACCCAATGGAATCGATGGAACAAGAACTTAAATTGAGACAAATACTGGAAACGGGGATTTGGGGAAGAGAAGAGATCACCTTGGTTTTGGGAATCGCCGTTGGGAGAGCTCGGGGGAGGCGCGG
895	EgSNP 24125	1.198	LG 9	T	A	71	TTGTTAAATTTTATACTTTCAAGAATGTTGGTGTATCTGGATCCTGTAGCAAACCACCTGATGAATGCTGAACAACATCCAACACCGCACTAGCCAGAAAATCTTAGTGCGATGATGGTCAAACATGGTT
896	EgSNP 12126	2.546	LG 9	A	T	46	TTTCAACTGTGTAAGTTTATATGGTAACCAAGAGTGTAGCACAATTATGTAAGAATTCAATGATATATGTGTTCTCTGCTACTTATCATCAGGTTTTGCTGCACTCAGCCTCCATCTTGTATTCCTTATG
897	EgSNP 7725	3.596	LG 9	C	T	97	CCAACAGCTTGACAAGATTTTTGTGATCAATTTTACTCATCAAATTGACTTCGTTGAAGAACTTTTCCCATTGTCCTGAACGACAAAATAACCTCTTTACTGCCGCAACCCTGCCATCTGGTAAAACTCC
898	EgSNP 24183	4.098	LG 9	C	T	7	AGCATGGTGACCATGCACAGCACCATCAAAGTATACCATGGGCACACCATAGGGAGGGGGCTTCGATAAGACAAAAGTAGGATATGTTAGTTGTGTAGACAGCAAAGATAGCTCCAGTACCTAAATTGGG
899	EgSNP 24182	4.412	LG 9	G	C	77	TTCTTTTGTCCTCCAGTTACCAGCAAAATGGGTTCTGCAATGAAAAAGGTAAATGCATAAAGAAATATGTTGATGAGGAGGAGGGAGATGAATGCAGTTGCTAAATATGAGTAGGACCCCTTACTATGGT
900	EgSNP 24173	4.570	LG 9	C	T	11	ACTGCTTCCAACTTTAAGTTGCTAATGTGGGGATGGCTGCACTGTTAATTACGTCAATGTGCTGCAAGTGTTGCTAAAACTTTAGCTGGAATATAGACTGCAAGAAGTGACCTGTACCAATGTTGGGTTG
901	EgSNP 24286	5.222	LG 9	C	A	117	GATTCTTTGATGTGGTTCCCAAATGGATATTTGCGACCTGTTATTATTTCTATTTTTCTGGGATCAGCTTCCATCATACTTTCAAATGAATTAATTCCTGCTGAATTTAGTGCCTAGCATTGCAAATTCA
902	EgSNP 24199	5.385	LG 9	A	T	68	TCATTCAATTACATTGATGCATCTATGTACAATTTAATCAAGAATGCTAACAAAACACATGTTTCCTTAAGGTTATGGCTGGCTGCAAAGCCATATGAAATTCTTTTATATTTAACGTAAATTCACACAA
903	EgSNP 7710	5.477	LG 9	A	G	32	AGGATACTTGGATATTTGAGATAATAGCATGGATCTCACCGCTCCAAATCAACTTATTTTGATATTCTTGCTTATCTTTGTTGCCAGCAATGATATCAAGCACCAACCAAGGAATGAGCAAGTTATACAT
904	EgSNP 3786	5.624	LG 9	T	A	34	ATCTGAGTGAGCTACATGGTTTGTCAATCACCAGACTTTACTATGGGACCAGCGCAAGCATGTTCTTACTCAAATCTTTTAGAGTGCAAAACCACTTAGAGATTACCTCTTTCGATCATAAATTATGGAT
905	EgSNP 12603	5.659	LG 9	T	A	45	ACCCATTGATTGCAAAGCCAACAATCATTGAATTCCAAGAAACCAAAGTTCTCTTAGGCATTCGTTCAAACAGCTGGTGAGCAAAATCCACGCGCCCGCATCTCGCGTACATGTCTATGAGAGAATTTCC
906	EgSNP 24156	5.752	LG 9	G	A	64	CCAGCCGACACATTTAGACCTGGACTAGAATCAAGTTACGTACATATTCTGAACTTCCTTGCAGGGTTACCTGAATCCATGAGACATGAATTCAGGAAAAAGGGATACGAGGTTAGAAAGAAGGAGATCT
907	EgSNP 24135	5.809	LG 9	T	C	85	GCTGCTTGGCTCCTTATAGAAAATTCATGAATGGTGGGGAGTGGGGGGCATTATCTCCCTTTATTGGGTCTCTACCCACATCTATCGGCCAAAACTTCTAACAGATGCAGGGATTGGCATCATTAGTACA
908	EgSNP 24151	5.952	LG 9	T	C	75	TCTTGCAGTGGCTACTTCATCCACTTCTATTTCCATGTCTTCATCTTCCTCTCCCTCACTGTCTCCTCTGCACAATAGGGTTAACATCATTATTTAATGTGAACAGTATCACAGTGCAACAAAGCAATTC
909	EgSNP 24134	6.026	LG 9	C	T	44	TGCCATGAAAGTGCCACCTTGAGGTTTTGATTCTGGGGCACTTGCGGCTGAGGGCCTCCAATGCCAGGCCGATGTCCCGGACGTTGTGGGAGAGGTCGAGGGCGAGGTCCTCAAGCTCGGGGAATGCGGC
910	EgSNP 10829	6.657	LG 9	A	T	87	CCCACTGCAAGTATAAATGTAACTAGTATATATATATAGAATGAAAAGTTTATCTGTGAACAGTAACTCCATGCCGAGGAAATGCGAAGGAACAAGCATCAGCCAACAAAATACGAGCCAAATCAGGATA
911	EgSNP 13835	6.882	LG 9	T	C	30	AGGATCGATAAATGTCACACTTTGCACCAGTCCTGGATTCATGGAAACCCAATTGGCTCCAGGCCCCAATGCTGAATCATGGAGCACCAAATGGGCTGGCGCCAGCGCCATTGAATCAATGACCTGCCCT
912	EgSNP 15968	7.429	LG 9	C	T	115	CTCGAAAGAGATGATAAGAATGAGATGGGGGGATGGATCCAAATGAAAAGCAGCTATGGAGATCTCCCCACCACCACCACCACCCACTTCTACTCGGAATTAAAGCATCATTGCTCCTCTTTCTGGTCCC
913	EgSNP 31481	8.878	LG 9	C	A	42	AAAAGATTAGATAAAGTAATCAAGACAGATTCTACGAAGAATCGGTGCCCAAAAAGAAAGAATTCAGTCGTCAGCGAAAAATGAATACTTCCCCAATGTCTTCACACCATACTAAGAAAGTTACAAAACT
914	EgSNP 5266	9.613	LG 9	C	G	62	GAGATGCAACTTCTTTCTTTGTGTTAATCTGACATCACCAATTTGAAGTTCTGTTGAAAATACAGTAACTTTGGTTCATCAAATATTGTTTTTCCAGTCATGATAACTGGAAATATTTTAGGTTTATAAA
915	egEMS0287	0.000	LG10				TGCCGGAGCTTCTGGGACAAATGGAATGCATGGTGCAAGAGTGTTTAGCATATATATATATATATATATATATTGCTTTAATTCCTGTTGATGTATGTCGTGGTTGTGGTAGCAAGTGTTTTGGTTGGGACAATAAAGGGCGCCTTAACTGGCTCTTGTAGGAGCCAAAGCTTGGAGGTCATAACTTTCTGTTTAGTTTTTGCCCCATGTTGTTGGTGTTGAGAAATAAAGGGCGCCTTAACTGGTGGTTGTAAAC
916	EgSNP 38862	5.050	LG10	A	G	62	GCTTCCTGGCGTGCACGCTTGCAGCCAAACTGAAAATCGACCTATCAGAGATCGCTGCACATACTGCTCTTTTCTCTCTCCTAATTCTCCTTCGTAAAATTACTAAATTAGAACAAAATAAGGAGATGAG
917	EgSNP 38863	6.000	LG10	C	T	10	ATTTTTTCTATTAAAATGGGCGCTATTAGCTGGACTCCACGTTGTGTCTCCCCATCTAACTGTGTACCGNNNNNNNNNNNNNNNNNNNNNNNNNNNNNNNNNNNNNNNNNNNNNNNNNNNNNNNNNNNNN
918	TLL10-02	8.115	LG10				GTTTGTGTCATGATGAGAATGCTTAGGCGAATATAGTGTTTTCATTATGGATGAATCGAAAGGAGGGTTTAGTATATCCATTGCTTTGTTTAGGTATTGAAGATGAATTTAGGTTTCATATTTGAGTTCAATGAGAATCGCTCTCATTACATTCAGTGAGGTATGGTTGATTTAGACTCTTAATATTTGTGGTAATATAATGGTTAATTTTACACATGGGCATGGGAGCAAACTGCACATGTGTGTTTGAGAGAGAGAGAGAGAGAGAGAGAGAGAGAGAGAGAGAGAGAGGATGCGCGTGTGTATATACATGNAGAGAGAGAGAGA
919	EgSNP 39401	9.653	LG10	T	G	71	TGCCACTGCCCTCTATCTATACAGTGCAAAATAGATTCATGACTACTCACTTTGCCTCTTCACCACCATCGGCTTCATGTTCTTTGACCCTATTCCATCCCTTGGCCCCTCCCTGACTATTCTCCATTGC
920	EgSNP 39406	10.752	LG10	G	A	59	AGAGGGAGAACAGGAACAGTCTAGTTTAGCAAGGAAGGCATGAATAAGATTGGAAAGAAATTACTGAGAATGCAAGTTTTATAGATCATGCGAAATTATGGTTGAAGAGCTTGACTACTGACAACAGTTT
921	EgSNP 39414	11.561	LG10	T	C	108	TGTTGAGAAGGCTATGCCTGCATGCTATGCATGGTGGCGGTGCGCATGCTTGAGTGCTGAAGGAATCCAAGGGCAGAACAAATGGAACGGCGTTGGAGATAAAAGGTGTTGTATCCGTACGAGAGTGGGG
922	EgSNP 39417	12.218	LG10	G	A	40	TCGATGCTCCAAAGTGGAAAAGTTCGTTTGTCCTGCTGCCAAGCCGATGTCTAAAGGTGGTGAGACTTCGCTTGCCAAGAGGAGGGAAGGAGGAGGAGAGAAAGGATGAGGTGTCGAGGGTGCGACAAGC
923	EgSNP 39218	14.443	LG10	G	A	72	GACCACAACACACTCCGCCATGGTGTAGAAGGCGATCTTCTCGACAATGGGCACAGGGCGGTCAACCAACACGACTGGTTCGTACTCATCATTCCCAAACTCCTCATTGATCCGCCAGCAGATCTCACGT
924	EgSNP 39328	14.528	LG10	A	G	87	CGAAGCGGCAAGAAAGGAATGGTTTAGCCCATTGAATGCGAACCAGAGAAGCTGGCGGCTCGATCGGTACAGCCGAGCCGTCGCGGCGAGAAAGGAAGCGTTCAGGAGGTCCCTCAAGGGGCCAAAAAAA
925	EgSNP 39221	14.712	LG10	A	G	95	CAGGGGATTGCTGGCTCTGAACCTGGTTTGGACGCCGACGGCCCTCGAAAGAGTATGCTCGTAGTCTCGGAGTTCATCGGATGCTCCCCATCGTTGAGCGGCGCGATTCGGGTCAACCCGTGGGACATAG
926	EgSNP 39403	15.137	LG10	G	C	3	CCCCAATGCAGACCGCTGGGGTTTAACATAGTTGCATGACAAGGATTTTCCAAGTGTTGTTTGTCGTATCATTATTTTTACTGATGATAGCTATATAAATCCACAGATAGATGTATTGAAGTGATAACCC
927	EgSNP 39055	15.875	LG10	G	T	64	CTGCTCAAAATCAGAACAATAAATGCGCCTTACTAGCACTTTTCTGCAATAACAATTAATTGGATCAGTATGTGTGCATTGTCCTGAACCCAACCAGTCTACCAAAAAGTAGCCAATGGTGAGTGAAAAA
928	EgSNP 40132	16.434	LG10	A	C	120	GGTCATCACAAATCACAGCATTTATCCTGGGATTATCCTGCTTTTACCATAAGCTTAGAGGTGGTTATTTAATTTATCTGGCCATATAGGTGCTCTTACACTGGTCAAGGGGAGTCATCTATTTTTCCTG
929	EgSNP 39469	19.759	LG10	A	C	88	ATATTTTTGTATTCTAACTTTATGGAATATGCTTACATGTTTGCTGGTCTTATTTGAGATACAAACTCACCAAGATGTAAACATGGTTATCTATAAAGCTTCAGGATCACTTGGGCATCATGCAGCTTCT
930	EgSNP 39476	20.699	LG10	A	G	5	TACTCGCCCTTTCCAAGTAACTGAAAATTCTTACACCATATTGATAAGGCAGAGTTTCTTTTTCATTTTGGATATAATAGTCCTAAGGGACCCAACAAATCCCTAATTTGGATGATGGGATCTGATTCTT
931	EgSNP 39604	23.081	LG10	G	A	97	CAAGGTAATTTGAAGGGTCTTCTATATGTTGTTGAAAAATGTTACGGTGTGCATGCTGTGTTGCTTAAATGGATACTAGTTAAAAGCCAATATATACATTAATTCTAGTGCTCCATAAACATGCACGAGT
932	EgSNP 39590	23.261	LG10	G	A	101	CTATTTTCTTGGCACTTCAAGCACTGTCATTTCTGAATCCTTGCTTTCCAGATACGACGATTACACTCTCATCTTTACAATCATTTGAGGTAACACATGCAATGAGAGAAGGAACCAGTGTGCTGACAAC
933	EgSNP 39506	28.163	LG10	C	A	51	GAATCCATTATCATGTGAAGAGCCTTTGCTTATACCCAGCAACCGCTTCACCGCAACCTGCTCCCCATTCGGCATGGTTCCTCTGTAGACAATTCCAGCTCCTCCTCTTCCTATAATGCTGTTCTCTTTG
934	Eg0668	29.642	LG10				CGTGTTCTTACCAAACAAAACAATCCCGTGCTATTTTTGAATCACCCGGTGGACCTCCAACGTCAGAATTCTCTCTCACGTATAAAGGAGTGCCATCTAATCAAAGCGCGCAATAGGAGGAAGAGAGACCAACCAAACCTCGGAATACATAAGGGAGGAGGACCCAAGAAGCAATAGAGGGAGAGAGGGGCCATCGAAGGGAGAGAGAGAGAGAGAGAGAGAGAGAGTCTGCGAATGGGGGCTCTCCTCCGTGCCACCCTCTTCCTCCTCCCAATCCTCCTCGGTGCTCATGTCGTCGAGCCCTCGCTGTTCGACCTCCTCGGGAACCCATTCGGGCGGCCGAGACTTGGTCTCATCGTGGACCCGTTCCTGCCACGGGCAACTGAGCAACCCGAGCAG…
935	EgSNP 39571	30.260	LG10	T	G	4	TTAGTCAATCACTAACTTTCCTACTTACCTGAAATCAACTGTTTGAACATATATAATGTCATCCATAGAGTTAATTGTGGTCTGGCAATTTTGACTATATCTTAATCACAATGATGAATAGTGTTGTTGT
936	EgSNP 39591	31.227	LG10	G	A	97	TCAGTGGTAAAACTGTGGGTATTCTTGGGCTTGGCAGGATTGGTTTAGCTGTTGCCAAGAGAGCTGAAGCCTTTGGTTGCCCGATCTGCTACCACTCGAGAACAAAAAATCCAAATGTAAACTACAAGTA
937	egeMS0067	33.483	LG10				CAACCAATGTGTTACATGTGACTCAAAGGATGTTCGGCCAATGTCTGAACAGTCAGCGAATGAACTACTTGCACAGGTTTGCTTACAACCTCTTGTTAGGCTCCTTTCTGCATTTGTTGAGTGAAGATGCTTCTGATCCATATGTTGAAATTAGGTACAAGGTTGGAATTTATTGAGTGAAGATGGTGTTATGAAGCTGCATCGATCATGGAAAGTGAAGAGTTTCACAAAAGGGTTGGAGTTATTTCAGCTCGTGGCAGATGTTGCTGAGGCAGAGGGTATATTTGGTTTCACATATTGCCAGTCACTGATATAAGATTTTGAGATACTGATATTTTCTTTATGCAGCATTTTCCCTCATTTCCAGTTTTTATTTTTTACCCTCAGAGTCATTAGTTT…
938	EgSNP 2004	35.518	LG10	A	C	91	GCAACCACTTTCTTAGCTTTCAACTTGATATAGTGCTCACTAGTTAGCTGTTGAATTAATCGGACGTTGTTATTGATGATGCCATGATGGTAAAAGTAGGATGATGATTTTAAGTTAATTACCTTGAGGG
939	EgSNP 39801	35.776	LG10	A	C	128	ATTATCAGAAGAAGCTATGGTCTTTCAACAAGTTGCATTTCCTACCTCTTTTCTGAGCCCAGAATAATCAAATACATGGATACTCGATTTCTCAAATAGATAAACACAGTACCTTGCATGGTGCAGCACA
940	EgSNP 39793	36.160	LG10	C	T	41	TCTGGTTGATGGGGATGGCTCATGCAGATTGTTGGGCTTGGCTAATGTGGAGCAAATAGTAGTTTGTGTCCATTTATGATCACTGGTAAACCACAACTTGATCTTGTGGGGTCTGTATGGACTGAGGCTT
941	EgSNP 39783	36.968	LG10	T	C	40	AGGTGTTCTGATGTTAAATGATAGTTTACTAGAAATTTGTCAATACTAGATACCTCAAGGCTGTTCTAGATAAATGGTGCTTGCTATAGAGGTCAAACTCTCAAAGGGCTCCACCTAACCATCATCATGT
942	EgSNP 39732	38.451	LG10	T	C	128	GAGAAACCAAAGGGCAAAAAACTAGGCTTTTATCGCGACGACGAAGATCGCAGAAACGACGGGCAGAAGGAAGAAGAGGTCGAGAACGGCTCAAGTTCCCTGATTCCAATTTGATCCGCGTTTGGGTATT
943	EgSNP 39798	38.937	LG10	C	A	115	ACTGGCTTGTCGGAAGATATTCAGATACGGATTTCATCAGCATCTCCTTTCAACCCTAATTTCTCTCGCTTGTTGATGTATGATGCCATAGGTGGGAGCCATTTACATTCCTTCTCGGTATTCTTGGGGT
944	EgSNP 39731	39.581	LG10	A	G	32	TACCCTTATTCGATTCGGTTCCAATTTGAGGGAGAAAGAAAGGGAGATATAGAAGGGGAGGGCGAGATGGCGGGGGAGGAGGAGAAGAGGAAGAGAGTGGAATCCCTGGGATGGCTGACAGAGTCGTCGG
945	EgSNP 39804	41.265	LG10	A	G	103	TGTTGTAGCACAGTGGTTCATATCAGACAAGATGATCACTAGATTAAAGCTTATCATCGGTAGGCAGCTCCACTTAATTCTAAACTTGGTTTATCACTCCCATAACTATATCCTCCTCTTCATTTGATTG
946	EgSNP 39826	42.024	LG10	T	A	22	AAGGGAGAGTCTCACTTTCACTAAGGACGTTGTCTGTTTAATCATGCAGCTATGCTCTGAGATCCTACCAGCATTATATAAAATTTATATAATGAACTTCACAGAAAGATACCAGTCAGTAATTTTCATA
947	EgSNP 39831	42.029	LG10	C	T	105	TGTTGGAGGCAAATTATGCCTTGAGACATGCTCTCTAACCTTTGCATGAGTTTCTGCATCATGCTGAAACGTCGACACCAGCTGTTGGAGCTCCAACTTCCTCACTTGAACCTGGTCTTCGGTGATAGGA
948	EgSNP 39900	43.564	LG10	T	C	121	ATGCTCGCTGAAGATGCTATCAAGGCTGCCGTAAAGGATTATGAAGCGAAGAAAGTGAAGATGGTGCCACAAAATGCTGAGCCTGTACCAGTTGAAAAGGCAGCTGATGCTTAAGTCAATCTGATGTTTA
949	EgSNP 39890	44.705	LG10	G	A	56	AGAATCAATATCATTATATTTAAAGTGCAAGCTCAAGAGACAATCATAAAACTGCCAATAGTGGCGGTTTAATAGCACAGAAGAGACTCCATCAATGTGTTTTTTCAGTTTCTTCAACTCATCATGCTGT
950	EgSNP 6891	45.437	LG10	T	C	39	TTGCAGTCTTCTGAGTTCTGCTCATAGCAAAGATCTCAATAACATGCACAGCCCGTTGATGCAGGAAAATGATTACATCAGGTTTGGAATTAGAAGCTCATCATTCATTAAAATTTTAATCAAATAAATT
951	EgSNP 9858	45.856	LG10	T	C	0	TCTTCATCCATCTTTTCAGCAGCAGCCAGGTCGAGAGGGGTGAATCCATCATGATTGATAATGTTGGGGGATACGTTTTTATCCCGCAGAAGAAAATGCACGCTGCCTCGTCACCATTTATAACAGCCGT
952	EgSNP 40009	46.017	LG10	T	C	41	ACTCCACTTCACCACCTCCACATGTCACTAACATTTGCCATCGGTACCCAAGGCCACTACTTGGCCCTGACTCCCTTTTTTCTCTCCTTCCCCTTCTTTTGACCACTCCACTAATTCCCATTGCCTTATC
953	EgSNP 40017	46.053	LG10	T	G	87	ACCATGCTAGTTTTTAGCAACTCTACTAAATCTAATTTTGGCTGTGCGCCGAATCATTGTCTTCACTCCTTTGTGGGGTAGCTGAACGTGTGTGCTGGATGGGTTTTGGTATCGCAAGCTGTATAATTTG
954	EgSNP 9864	46.252	LG10	G	A	20	TATGGTGGGTAACATTGGCGGAGTTTCTCAGATTTTAAAACAGTGCCCGCATACAGATGACTTATTAGACAAGGAGGGGAAGAATTTTCTTCATGTCGCTTTTAAATGGAAAAGATTATATTTTGTCAGG
955	EgSNP 7819	46.592	LG10	C	A	118	AGCTGTTTCTGAAAAAAAATGACCTGAGCGGCCCGATCCCACTGTCCCTGGTCAACAACATGTCAATGCTCAACGTCCTAAACCTAGGTTATAACGCACTCTCAGGCCCCATTCCTGACAGCGTCGGCTA
956	EgSNP 40270	46.966	LG10	T	A	25	CTCAAGAAAGTCTGGACAACATCACTAATCTTGTTTGTACAATTTATATGTTACATACAATGTATATGCTACCGNNNNNNNNNNNNNNNNNNNNNNNNNNNNNNNNNNNNNNNNNNNNNNNNNNNNNNNN
957	EgSNP 7821	47.095	LG10	T	C	95	TGGACTGGAGTCTCCTGTAGCCGCCGTCGCCAGAGAGTGACTGCCCTGGTGCTCGGTGACTTCCCTCTCCGAGGTACCATCGCTCCCCATCTTGCCAACCTCTCTTTCATCTCGCGTCTGATCCTGCACA
958	egEMS0184	47.759	LG10				TCAATTGGTTGACTCTAGGAGAGGTCCTGAACTTTTGATGTTAGGATCATTACAATAATTTTCCACCTCCCCTAATCATTTATGATTTTTATGTTTGACTCTAATAATATAGGGGTACGACTATTTGCACATAGTGTCAAGCGAAATACCTTATTTTCAAGTTTGTAAATTGAGAAGTTCATCTTTTACTATATTTGAATCAATCACCAGTAGAGATAAGGATTCTTAGACATAAACACTGatatatatatatatatatatatatatatatatatatatatatatatatatttatttatttatttatttatttctGCACTGTATGATTTTGTTTTTTCGTGGTTGATATTTGTTTTATGATTGTTGGTATGATTATTGTATTTTTTTGTATCATATGTT…
959	EgSNP 40296	48.588	LG10	G	A	12	CAACCTTGCACTACATTCGTTGGAACCATCCCCTCGAGTTTTTCTCGTTCCACATCCCTTCGTAAGTCAACCGTCAAGTCTTTCAATTCCCTCTCTTGGTTTCTGAGATTGTCAATGTTCTCTTCTATCT
960	EgSNP 39943	50.250	LG10	C	T	105	ATGGCATCTGGAGGGTAGGAATCTAAGATATTTGAAGAAAATCAGCTGCGATGGCATGGGCGACATGAATCTGAAGATATTTGAATACCAGTCGAGGGGTTGTGGTTCCATACAGTTTTCCAATCTTTGC
961	EgSNP 39930	50.701	LG10	A	T	86	AAGAATTGATAAGCATCTGTAGGTCACAACATCTTTTTAAGTCCTGTTCCCGCCCCCAACATTCCAAAAGAATGGTGCAGGTCTTCAGGTCAGGGTTGAAAATTCCCCTCCTCTTCATGTCATCAAAGAT
962	EgSNP 40113	51.044	LG10	A	G	18	GAAACCATTTCCTCTCCAAAAAGAAATCCTAGATCAGTTTAATCTTGGTCTAAACATTGAGAAAATGAAATGTCTAACATCAAAAATTTTCACTCCTATGCACCATCTCAAAATAAAGAAAATTTAATAG
963	EgSNP 2626	51.832	LG10	A	G	61	CTTTCCTTCAGAAATTTTAAAAGAGGTAATTTTTCATTCTCCCTTTTGCTTGTCCTTTGTCATATGATCATTTGGTGTGTGAAGCATGTGCAAGTTAAATATACTCTTGCCCTCATGAGCGTTCACCACA
964	EgSNP 40060	52.336	LG10	G	A	9	CATCCAATTGATCCCCATCATTATATGAACCTAAAGGAGCAAGCAAGCTTAACAAAACCCCATTTTTAATACCTCAGTAGTCGCCACCGTCTCTGCTCTACCACTACCTTGTCTGGCTTCCGCACTCACA
965	EgSNP 40083	52.964	LG10	G	A	8	TTGAGTTGAACTGCATTTATGTTGGATCAGTTCCAGATCGAAAACGAGACAATCCAATCCACTTGAAGCCCTAATCTCTTCTACGCCCTTTTTGTACAAAATTCTCCAGCAGGATTTTCTTCAGAATGTT
966	EgSNP 40146	53.760	LG10	T	C	10	AATTATGTTACAATATGCAAGGAAAACTTTACAAGGTAATCTATCCCAAACCAATTTCCATAAAAAAGTTTTAATCCCNNNNNNNNNNNNNNNNNNNNNNNNNNNNNNNNNNNNNNNNNNNNNNNNNNNN
967	EgSNP 40151	53.986	LG10	G	A	3	CTAACAAAAGAGCGAAAGATTGTAAAGGGTAGCATATATCTTAAGCTTGAGGTTATGATGAGCTCTTCCTTTAAATTGGTTCCAGTGGTTCACAATCAGTATAAATCCATCTCCTCTAATATGGCTTGTG
968	EgSNP 13302	54.202	LG10	T	C	73	TGAGAAGGGACAAAAAAAAATAGAATGGCGTTGAGCTCGATGCCAAAATGATAAAAAGCTTAACACCTACAGATGGTCTCACCTCCCCTAAGACAATTTCCCTTGTTTTGTCTTTCCAATTGACTGAAGC
969	EgSNP 11108	54.504	LG10	T	C	121	GAAGGCGTGGTAGTCTCCCTCAGCTTCCCCAAGAAGAGGCTCTCAGGCTTCCTCCCCTCTGCTCTCGGCTCCCTGCCTTCCCTTGGACACATCAACCTCAGGAACAACTGGCTCTATGGTATACTACCCC
970	EgSNP 11133	55.788	LG10	A	G	52	GAATTCCTCCACATTCTCTTCCCCTCCCGCTTCCTTTTCCTTAGGTTCCAGGGTCCAAGACGCCGTCCGCCTTGATCTCTTCCTCTCGGGCAAAGAAGAAAGAGGAGGGGACCGCTTCCTCGCCGCCCGC
971	Eg0033	56.544	LG10				CATCATAAGAAGAGCAGGTCATACTCTTTGCAAAGAAACCAATGAACATATATACACATAAGGAACTTGTGGTGGAGCTACCACTTTCAAAGATCCAGGGAAAACTCATTAAGAAAACCTCTGGAAGAAACATATTGCATGTTAATTTTCCATAGTCAAGTGCCGGCATGTTGCAAAATCATTTACTGGTGAATGAAAGAAAAATGTTTATCATATTGGGGGAAGAGAGAGAGAGAGAGAGAGAGAGAGAGAGTCCAAGTAGGTTGAAGTCTAGGTTAGGTCGCATGGTGTGGTTTATCTCAAATCGGCTTTGGGGTCTAAGATTTGGACCTGTTATTGATTAATTTCCTCATTGGATTCAAGGGAACTGAAAGTCCAGTTTGGCCTAGTTTTGAAATT…
972	EgSNP 13312	57.884	LG10	G	C	57	CCTCTTCCCTTCTTTATTTTTTTCTGTTTTTGCTAAAGGACCAGAACATCACTGAGAGCAACCGNNNNNNNNNNNNNNNNNNNNNNNNNNNNNNNNNNNNNNNNNNNNNNNNNNNNNNNNNNNNNNNNNN
973	EgSNP 40141	57.986	LG10	A	G	101	AAGCTCCAAACTCTGGGCGCCGAGCTTGGGATCAACAACTACAGCACCACACCGAACTCCTCGACGTCCATCGACGTCGTTTTCAGCGCACTGCCCCCCACACCTCAGGGGTGGATCGCTTGGGGCGTCA
974	EgSNP 40171	58.261	LG10	T	C	39	AGCAATCGAGAGTGGGGTGGGAACGGAGGTCTTTGTCCATGGCTTTGTACGACCTCACGAACGCCTCTCTCCAGGCTGAGAGCAACAACTGCTCCTCCGCCTCCTCGTGTTCCTTCCCCGCCTCCGCATC
975	EgSNP 40138	59.034	LG10	C	T	102	TAAGGGGGTGGGTCGCGCGGGACCCCTGCGCGCGTGCACGGCGCGGAGGGATCCACTCCGTCCTTCCGTCGAAAACCCAAGAAGAGACGCGAAATCGTCGTATGCGTTATGGGCCGCGGCTGGCTTCACA
976	EgSNP 1880	59.059	LG10	G	C	41	TTAAAACTATAATGTGATTGGCTGGCCCTACTTCTTAACTAGGTATCATAAAATCAATATAAAAAGAAACATATGCTGCTTAACCTGATATCCTTGATGTCCAGGCCTCGAGCAGCAACATCAGTAGCTA
977	EgSNP 11132	59.782	LG10	A	C	99	GGTGGCGTCGGCGGAGAACCGTCGGAGGCCTGACGAGCCCAAGGCGGCGAGGCCAGAATCTCCTTCTCCCTCTCTTTCTCGCAGTCTCCCGCAATCTCGCCTCCATAATTTCTCCTTCCCGACTCTCAGC
978	Eg1306	60.769	LG10				CCAAAGTTCTGTTTTCCCCTACATGCCTCTCGTCTTTCTCCCAAACCTAGAAGAAAATACTGGTCCTCTCTCTCTCTCTCCCTCTCTCTCTCTCATTCTCTCCGTATGTGTGTGTGTGTGTGTTTTCCGTCACTCTCCATCTTAGGTAAGAAAAGGGGAAAAAATGGAGGAAAAAATATGTCATGAAATCCTAATCAGAACACACACTCTATCAATCGATCTCAGCATTCCTCAAAAATGGTGGCTTGATCAAAGGGTAAACTTCACTGAAAACACTCTTACACTGTATATTCTCCACAAATTTGTGAAGTTAAACGATCACTTCTTACCTTGAGGCCGAACAACAATGCATGAATACTCGCAGCTATCACTCAGTTTCATATTTTCAAGATTCTATCT…
979	EgSNP 39904	64.652	LG10	C	A	35	AGGATTTGAAAATTTTGAATTGATAACAGATTTATCTCCCTTGTGAGGAGCCACTGGTGAAGAATTAACAAAACTAAGTCCTAATTAATAAGGTTTGTCGATTATAATTACAAACCATATTCTAGAACAA
980	EgSNP 39805	64.844	LG10	T	C	57	CAGAATGAATTCGATGCCAGAACTGATTAATTGCTAGAGAACCCAGTCTAATAGATATCGAGACCATGATGGATTACTTCAACTTGAGAATGGACCACTTAAATAATCCAAACCAATTGCACAGGTATCC
981	EgSNP 40234	66.408	LG10	T	C	10	CGAGTAAGGATGGTGGCTTTCTTTGATCCAGGACCTAGTTCTTGCAGGCTTGAACTCATTTGGGCTTGAGGTTTATGGAGGCCTAATATTTTTGGGCCCAAAAAAAAGGCTCATGTTGGTAGCTAGGTAA
982	EgSNP 39856	67.100	LG10	G	C	64	AAGCAATAGCTGCTTTAGGGTATATGTGCTTTAGTGCTTAGGTATCATAAGTTATCTTTTTAAGGTCATGTCTTCTGTACCACACTTATTGAAAGGGCTTTCTCCAAACATATGTGCTGCCATGTGCGCA
983	EgSNP 39784	68.350	LG10	T	G	76	ACTTGGTTATATGTTTGTGCATCATCTGATAAAGCTTGGTTGTGTCTGATAAACCTTGCTATCTACATATGTTTTTTGTTATTAACTATATTAGTTTAACTAATCCCAGAAGTTTGTGGTTCATCTGATA
984	EgSNP 39788	68.352	LG10	G	A	30	ATGTATCAACGGGCACTTGGTTACATGAAGGGGGTTGAGATCAGGAATCATTTTGAGTACAGGTGTGGGAAACACAGGTCTTTTTTGACAAAGAGAAAAAATAAATATGGAAATACTTAGGAAATGGGTG
985	EgSNP 2165	68.691	LG10	T	C	43	AAAAGAAGGTACTGGTGAGAGCGGAGGAGGTGGCAGCGGTGGTTGGGAGGGTGGTTGGCGGCGGCGGGGAGGAGGTGGAGGCGGTGGCGAGGAAGGCGAGGGAGTACGGTGAGGCAGCAGGGAAGGCAAT
986	EgSNP 7818	71.707	LG10	G	A	115	TGGACAAAGAAACGAGGAACTCGAGCCCTCCGCCCAACTTGTTCACTCCTATATTAAAATACTGTAGGGCCGCCAAGTTCCCAACCGTAGTGGGCACTGTTCCAGTCAAGGCATTATGTGACAGCTCTAC
987	EgSNP 3765	71.726	LG10	T	A	96	TCAACAAGGAAAAGCTGATCTTAACCATTACTTTAAGTCACCCTACACTTCAAATTTTATTCATGAATCATGATCAACCAGGAATTTATGTATTTCAAGACTAATCTTTCACATCGAAGGAGAGTTCTCT
988	EgSNP 7816	72.181	LG10	T	C	19	AACTGTGGTTAGAAATTTGTGTACCTGGAGCCATATAGCCAATTGTCCCAGGTGCAGTCGCAGATGCTATGGACCTGCTGATGCCATGAAGCAGCTTGGCGATGCCAAAGTCAGAGACATGAGCCACCAT
989	EgSNP 7388	72.261	LG10	A	T	27	CAGCGACTTGAAAATAGATTGGATTTTTAAGTAACAAAGGGCCATCCACAATGCAACTTGAGGCCTGTTAAGCAGCCATTGAGGCTTAAGAAGAACTTTAACAAATAATGCCAGACCCCTTCTACTCTAT
990	EgSNP 39524	73.548	LG10	T	C	102	ATTACAAACGAATCCAGCAACAAGGATGCAGTCAATATAGCTCATATACATGGGAGGCAGAATAACAATGCAATATAGACCCAATTTTGTACTTTATCTTATCATATCTAATATCGTACCCTCACCAACA
991	EgSNP 39525	73.903	LG10	T	C	74	TGACTGGCCATTACTGATTGTTTTCGCTCCAAATCACCATATTGTTACATGATAACTTAAGGTTGCTCTCTTATTGGTCATAGAGCTTATGCAGTTTCTGATATATGCTGCTGCTTTCTTGTTACCTTGC
992	EgSNP 40410	73.951	LG10	T	C	31	TTGTATCATCAGGGATCGTGTAGGCAATTCATTAGTTGTAGCTGGTAGACAACTTCCTTGTTATTATTCTGTTCTTGCAGCGGAACTATTGGTTGCTTGGTTAGGAATGTATCATGCCATTGCTATCTGT
993	EgSNP 40404	74.339	LG10	A	G	12	GCAGGAAGAGATGGCCAAAAGCAAGGCCCCAGGGGAGGCTCTAACGTGGGATGATCTTTACAAGATGAAGTATACATGGCGAGTTGCGCTGGAGATACTAAGGATGATCCCTCCACTGTTTGGGAGCTTT
994	EgSNP 40371	74.755	LG10	T	C	12	GCGGAAGGTGGGCGAGACGAGGGCCGACCTGCACGAATCACGAGGCGTCGTGAAGGAGAGCACGTGCGAGATGCANNNNNNNNNNNNNNNNNNNNNNNNNNNNNNNNNNNNNNNNNNNNNNNNNNNNNNN
995	EgSNP 40419	75.029	LG10	G	A	59	CACACCATGCAGAGCTGACATGAGGGACAAATTAAAAACTGGCATCAAACAGTTATTGAGCTCTCTGGCCATAAATTTAAGTTGCTGGATGTCATCTGGGAAAAGGAGAGCAGGGACGTTTCATCCAAAA
996	EgSNP 39694	75.141	LG10	G	A	80	CCCCCTTTTTAACTGACTACAGGAACAAAAATAAAATAAAATGTGGCTGCTTCACGCTGAAACTAGGTAACGGAAGACAGAGATTGCACCTCATGTATTGCTCCTTCTAAAACGTTCTCCCAAATTTATC
997	EgSNP 40428	75.873	LG10	A	G	31	GCAGGAAGAGATAGCCAAGAGCAAGGCCCCAAGGGAGTCTCTAACATGGGATGATCTTTATAAGATGAAGTATACATGGCGAGTTGCACTGGAGATGCTAAGGATGATCCCTCCACTGTTTGGGAACTTT
998	Eg0128	76.679	LG10				ACGGAGGACAGCGGAACAAAAAACTGCACAAGCTGTCGTTAGGGATCTACGCATTGTCAAACCCACCGGAAGCACTCAACTAGCTCAATAATTGAGGCCAAGCACACCAGCCATCCCGGGAAATCTCTCTCTCTCTCTCTCTCTTGTAGGAGGTGCTCTTGTCCACGGATCGATAGATGGAGGCGCTGCTATTGGTTGGAGGATCCATTGCTTCCGCCGTGCTGGACAACTTGGTTAGCCAGGTGAGCTCCGATGCCATCCAGCAGTTCGGGCGGCACTGGAGACTTCAGGATGATCTCAGAAGGCTGCGGACTACTCTGCTGCGGACACGCTTCGTCCTTGACAGTGCTG
999	EgSNP 39360	77.465	LG10	T	G	38	TGGAACCCCAATCCCTGGCAATATGGAAATGAATGCTTGAGCTCTGTGATGTCGTTTTTATCCTTTGTGGGTGTACAAGAAAGAATCTGCTTTTCTTTCCACTTCTGATGACCAATGACTTGAGGCACGC
1000	EgSNP 40439	78.298	LG10	A	G	103	TTCAAGGAGTCTCATCCTTCTCAGATTGCAATGTCTTCTGTGATGAAAATGGAGGTAAAAACCACCCAGCATTTATTTAAGCATTATGTATGTTTACATAGTAAGGAATCAAGCTGAGGAAGCTTAATTC
1001	EgSNP 40456	79.657	LG10	T	C	44	ATAAAAGTCAAATGTTCTGACAAGAAGGACTGATAGCATTGTAATGTTTTGGAAGCTTTATTAAGCACTATTGGAACATTGAATTGCTAAATTTTCTAATGAGCAAACAACACCATTGTAGTAAGCGTTC
1002	TS1MS70	79.734	LG10				GCAATAGTGAACTAACAGTTAAGACCAACTCCTAAACTCCTTCAACGGATAGTTTACAGTTTCCATTAAATCATCCAACAAGTCAAACCAATCTACCAAACAACCCCTCAATGCCCTGATGAACCAAAAAAAGGGTGGTGTTCATCTAACTGTCTGCACTGTGCTATCATACAACCCATTCTTAATGATAAAGGtAGTTTTACAACTTTTGAAGATCTATGCAGAACTTACCcTCTCTCTCTCTCTCTCTCTCTGTTGTGgAGCTAAAGGTGGCTGATCCACCcTGTTTCATCAAAAGATACCAAAGATTTTCAACTGAACTATAAATCTCTTtAAGTCCATTATATAACAAaCTATACCAAGCTAAaTAAATGACAGTAAAGgAAaTGgCTGAaCGGT…
1003	EgSNP 46404	82.214	LG10	G	C	67	TGAGACCTTTGGATATCTAGAGATGATTGAGGAACTGCGTTTTGGGAGGAGTGGAAGAGGTTGACTTGAGAAAGTTTTTGAAGATTCATTTTCTTTGATATTCTGACCCCGTTAACTTATGTTCTGTAGC
1004	EgSNP 40471	82.843	LG10	G	T	6	CGCCTTTTCTGTTTGCACAACCTCCTTTTTATCTAAAACGAGGGGAGTAAATCACCTTTAGCACATGTTGACAATTAAGCTTGCCAAATTTATTAAAAGGTATGTACATGTCAAAATTAAGAAAGGAAAT
1005	EgSNP 40505	83.772	LG10	G	A	52	AACATTTCATTGAGTCATCAAATGATCGTAATCAATTCAATCATAATCTTAAGCCGAGTGTTTATTGGGTTTAGTATTGGATTTAATCCATCAGCGTAATCTGATTCTATTCCATTAAACCAGATGACAC
1006	EgSNP 38931	84.706	LG10	C	A	81	CCAAGATCCATGATGGACGATCAAGCTGTCACAGTACAAGAAGCCAAGGATCTCCGTCCATGATTGAATAAATGGAAACTAATTGCAGGCATAGAAGCGACAGAACACCGNNNNNNNNNNNNNNNNNNNN
1007	EgSNP 40494	84.780	LG10	T	C	41	TGCTGTTGTTGCTGAGATTGAAACAGGGGAGAAGCAGGAGATAGGACAGGGGAGGAGAGCGGGAACTGGGAAGGAAGGCCGCTCGAGAATTGATTCTGAGCAACGACAGGGATGGGCGCGGTTGCGGAGG
1008	EgSNP 40511	86.207	LG10	G	A	81	TCATTCACAAAGGATTCATATATAGTTAAGAATTAAAGCAATCGTCCCCTCATGCCACATGACATGCCAGTGGTGCTGGAAATAACTTTGATCGTAACATTGCGTCGTAGCCATTTTGGTCTCAGTGATT
1009	EgSNP 39142	87.325	LG10	C	A	50	AAAGAATCCTAATTTCTATAAAATTCATAAAATCCAAGAAAAATGAAAGCCAAAAAGAAAGGAAACGAAATGGATGGCAGAACTTGGGTTTTCCAGCAGATATTGCCTACACTAAACCCATCTTGTATTC
1010	EgSNP 40522	87.413	LG10	T	G	21	GGGATTTGTAACACCCAAAGAGAATATGCCCATGGAAGAAGTGGTAGAAGAGTATTGGAAGGAGTTGGTGCAAAGGAACCTTCTACAGCTAGATCCTCATTGGTATGATGAATTTGGTGGCAGGATGCAT
1011	EgSNP 39280	88.942	LG10	C	A	19	AACGTGTGAATAGAATTGGCTTCGATTATGCGGAGTACGCGAGACAGAGGCTTTACCAATAGTTAATCAGAAAGCCCCTTACTTCAGGTTTTGGCCTTCATCGTTGGGTGGTGAAGAGGGAACGCTTCAC
1012	EgSNP 39286	89.624	LG10	T	C	126	TGCACAACCAAAGCAGATGAAGGAAGCACATCCACAAGAAGATTGTTTCTTCCTTGAAGCCAGCTGAAATTCTGTCTCAACTTCCTGCTCGACCAGTTGATACTGAGTCCACGGTGAAACTCTCATTGGC
1013	EgSNP 39298	91.004	LG10	T	A	95	TGCTTTTTGTCCATCAACCATGCTTCTGCTTCACCACACTCATTGATAACCTACAAAATGAAAGACTCCGCCTAAATCTGCTATATTATTTATGTTATAATATAATACATGCCTGTCCTTACTTTCAAGT
1014	EgSNP 10780	91.351	LG10	G	A	76	AAAGCTCACCCTAATAAACTCTATGCTTAGGGCGATACCCACATATTGGATGTCAATCGCCAGAGTGCCAATACCCGTCATAAAAAAAATTGATTCCATTTGCTCGAATTTCCTATGGTGTGATAACGAG
1015	EgSNP 4020	91.654	LG10	G	A	4	TGAAGCTTGAGCAAGGTCTGCAAATGCTTAAGCTTTTTAAGGATCACAAGAGCAAGACTTCCATTCTGGATGATTTCACCTTTTATGAGACACGCCAGAAGGTGATGCAACAAAAAAAGGCGAAGCAACA
1016	EgSNP 39325	92.144	LG10	G	A	74	ATTTTGGCCACCAAGATAAAACATTGAAGAATAGACTAATGCTAGACATAAAAGTCAATGAATACCCAAGATAAGGAGGACCCCCCTTGTTTGTGAGCCAGAAATCAATTATCTATCACGAGCAAGGTAC
1017	EgSNP 39324	92.145	LG10	C	A	47	GTCTCCAGGAGAAGGGGCAGTAGGTATGTCATTTTGAAAATTCCTTCCCACTCATCACTCTACTGATCTTCATAACTGCACATCAACTTACTTGATTTCTCAAATTATGCATCATATATTCATAATTTAA
1018	EgSNP 40793	92.593	LG10	T	A	23	CGGGTTAACAGACTCCCTTTCTAATAGGGAAATTGTTATCTTTAAACAAAATGGTATCTTACGTAGACATAAATGATAATAGGAAAAAGAATCAGAAGATAAATTCATAATGATTATAATTGGCGCCTTA
1019	EgSNP 7255	92.676	LG10	C	T	90	AAATGCCAGCATTATGTGGTCAAATGATATTGTTGGGTACAAAATACCCACGGCCGAAGTTCTCAGCAGGATTAGCCCTTGCGAGCCCCGCCCGGTCTCCTACGGGAGCCGGGCTTCGTCGCCAACGTCA
1020	EgSNP 14824	92.708	LG10	T	A	128	AGATTACATTATTAATATATCATTTATCTTTCTTGGTTGTGGAATTGACACTGTGAATCGGATCCTTGTTGAAGGGTCTAAAGTGTTTTTAAGATCTTGAGTCATGTGGACCACAGTGAGGAGGATCTTC
1021	EgSNP 10344	92.737	LG10	G	A	113	TACAACTACCTGCATGACAAAAAATATGCTTTAAACTAGACATGGGATGAAACTTGGTGCCTTGTTAATCAAACAAGTGATATGAAATAAAATAGAGAAAAAGCTGGAAACTCATTGACACTTTCATACT
1022	EgSNP 4397	92.777	LG10	G	A	76	ATTTCAGAAATTTATTGCAGCTGAGGCTTTCCCAACTAAGAAAAACTATTTTCCTCAGAATGAAACACAGTAAAAGATTGATTGAAGACTTACAAGACTCTGTTTTTTTCAACAGAACTTAACCCTTTGA
1023	EgSNP 10336	92.845	LG10	C	T	108	CCACTAAAATGTTCAGAATTTCTTTTTTCTAACAAACTCATAGAAGATTTTAATCTGTTGGTCAGTAAACAAGTTGGATACATGCATAAAGCTAATCATTTATTTGAGTATGTAATCAAGTTAGGGGTGA
1024	EgSNP 40566	92.850	LG10	A	G	103	CATCTTCTTCTTTCCGCTGTAAACCAGCCCTTTAAAGTTAGTCCATAACAAATACAAGATCATCTTTTGTAGTTTTTTTATTTTTCCTTCTTATGTTTTAACAGTATATTTGTTGCTATGAGTCATAAAT
1025	EgSNP 40777	92.936	LG10	T	A	58	TGCTTCATTTTATCTTGAATATAGTCGATAAATGTTATGGGATCGTCCTCAGTAAAAATTTTTCTCACCTGTAACTTTTGTCTAATGCTGATGACATTCATTTAAACGGCACGAAGCTCCGTTTCAGAAG
1026	EgSNP 40579	92.986	LG10	T	C	104	TTCCCAGGTTATGCATGCAACAGAGTATGCCGATGAAGGGGATGAGGTATGATAGTCATTAGATGATATCATGGTTAGCATGCGTATCTATTTTAGTGCAGGTGTTGATATTCTCATTACGTGCTTCTTA
1027	EgSNP 7261	93.143	LG10	G	A	24	GGATGATGGGGTGAGAACAGAAGGGAACAGTAGATTTAAGTTGAGGACAGGGAAAGGAGACACTAGGTGTAATACTCGGCCCAATCAGGCATGGTATCAAACTTCGGCCAGATCCCCTTGACCCAGCCCG
1028	EgSNP 10337	93.247	LG10	C	T	119	AGACACTGAGACTTTAAACATTGATTTAAATCATCCACGATCATGGGTCACTTATTTAGGAACAGGTCAGAAAAAAATCAACAGGATAAAATAACTTCATTAATTAGCATCAAACACAGTATTTAGATTA
1029	EgSNP 39374	93.310	LG10	T	C	109	CGAACTGGAAGCTGGTTTCTTTGTGCAAAATCTGTGGCAGCTTGAATTGTGTCCCTCTGAAGAAACACACCAACCAAATAGTAGACCAAACATTGATTACATTCACTTCCATGCTTATGAAGATAAGATG
1030	EgSNP 8198	93.355	LG10	G	A	28	AATAACACAAACGCAGAACTTAGAAGAGGAAAGGAAATTAATGGAGAGTTAAGAGTAGAAGAGGTAGAGAGAAGGGGTGTGCACGGTCGAGGACGGATGGTCCAGAAGACGGAGTAAGTCCAGTCCGAGT
1031	EgSNP 40795	93.538	LG10	C	A	105	ATCTCAATAGTTTGCTTCGCTGTTCTATCCGCATAATACCCCTCCCCTAATAGCACCTAAGATCCCACAAACAATTCACACCATATATCAAATTTAAAAACACACCAAGGAAAAAAGAATCGATTTTGAA
1032	EgSNP 35256	94.020	LG10	G	A	97	CTTCATATTGTTCCATAAACTCATCATTGAATTTCTTGAAACTAGCCATGATTGCAGGCATTTCTTCCTCTGCTGGCAGGATGGTTGTTCTCAGATGGAAAACCCTGCCCCAAGGTGGGGAAAGCATTAA
1033	EgSNP 10777	94.641	LG10	A	C	10	TACTCTTGAGAAAAAAGGATTTCATGACCCAGTAGATGCCACTTCTGTTACAGCAACAATGAATCACTGGATCATACCTTCCTTCATTGTAGTTACCCAAGTGAAGTGTGGAAAAGAACTCTACTGACAT
1034	EgSNP 40672	95.305	LG10	T	C	33	GAACTGACAGCATCCTAGATACTGTGAGATGGTTAGATCATACTAGACCAGATGGCATGGTTTTGCTGTTCAAATTGATCTAGCAGTAGATTTTTGGCTGTTAGATTGCAACAGATACTGCTGTAGTTAC
1035	EgSNP 40619	95.775	LG10	T	C	91	ACTTAGGATGCACCGCACAGCATGGTACATCGTGCACATCATTCATCACATGATAGACGATTACATACAGTCATGCATGACATGCATCGTATGGTATGCTTTCATTTACGGTCCTTCATTGTATGATAAA
1036	EgSNP 40654	98.106	LG10	C	G	103	TTGGCTGCGGATAATCCCTTCAGTAGGATATGATGCTTATATAGACACAAAGTTCTTATGGAACCCACTCCCCGTTGAACAAGTCCACACCTTTGGTGTGTGTCTGTGAGAGAGTGAGAGAGAGAGAGAG
1037	EgSNP 40659	98.166	LG10	C	T	52	NNNNNNNNNNNNNNNNNNNNNNNNNNNNNNNNNNNNNNNNNNNNNNNNNNNNTGACTCCAGAAAAAGGTGAGAAGACATCAAAGAAGAGGAGGTCAGCCTCTGTCTCCTGAGGTCGGCATCCGTCTTTTTGATGGTCCAAATTGGTGGCTGTTCCTACCAAAGTGAGTTGAGAGGCAAGTCC
1038	EgSNP 40642	99.024	LG10	C	A	18	TGCCACGGCCGAGGCGGGCATGAGATGGTCCTGCAAGAAAGCGAACTGCTGCATCTCCGACTGGTCTCCTGCTGCCGCTGCTGCGGCTACGATGTTGAACGGCACCATTCCTATTGGAGAGCTGTTCCCA
1039	EgSNP 11119	99.336	LG10	G	A	45	ATTTTGGAACATTTTCTGCATTTTTTTCATGTTCACAGAACTGGAACGTTGGTAGCGTGGTGTTCCTTCTCTGGATGTTATGTCACCACCATCTTCGCTCTTGGTTGGAGTAGCTTTCTCAGAACCTGAA
1040	EgSNP 40629	99.460	LG10	T	C	51	ATAACGGGATAAAATTCCATGAATAATAGTGAATGATGATGTAATTTATTTCACCAGAATATGCACTGATCCTAGAAGAGGATTTAATCCCTCAATAATAATAAATAGCCATTACAAATGAACAACCACA
1041	EgSNP 40657	100.477	LG10	T	C	125	NNNNNNNNNNNNNNNGTGCACACCATCAATTACAACCTCCTACGACGGTATATAAAGATAAGTACTTGATGAATAAGAATTACGTAAACGAGTAATCAGCGTGCAAAACCATGTGATGCATGCCATATAA
1042	EgSNP 40833	102.606	LG10	G	T	108	TTGATGGCATAGGTTACTTCCCTGGACCTGCAAAATAAAAAAAGATGTTAAAGAACTGATCAGATTAGCTTCGATTTGGACCCTCAGATACTTAATTAAGTCAAAAAAGATTTTTGATGGAAAATAAGGA
1043	EgSNP 11124	102.824	LG10	T	C	46	AACATTACTTAGGATACCCAGCATAAGACCATGAAGCATATATAAGCGAAAATCTCTTTGATCAGCCTGGAGAAGAATGAAAGCAATGAGATAGAAATACTATTACCTCTAAATGATGTTGAAAGAGCAT
1044	EgSNP 11126	102.996	LG10	C	T	72	CATCACCTTCACTAGTTACGAGATGATTCAAAGATTTTTGCATCAGGTGTTTCCAACCTGAGCTGAACCACTTCAAAACCCACCTGAAGTCCAACATTGATTGTGAGAAAGAGAGCAATAATGGAGGAGA
1045	EgSNP 40835	103.515	LG10	C	A	26	AATAATGGAAAAGAATTCTTCAGTAGCACGGATAACTTGTTTAGGGCGACAGCAGGCTATCTCCACATGCTTTCCTTCGAACATTGTCTGTCATGTCTCTATCTTAAGAAGGGAATTAAGAGATGTGCTG
1046	egEMS0161	104.117	LG10				TGAAATTGATGAATATACTGCTGGACAGATACAGAATCAAATGGAGCATGATTATGATATTGGATCCACTATAAAAGACAAGATTATTCCTCATGCTGTTTCATGGTTTACTGGAGAGGCTGTTCAAGTGGATGATTTTGAAagcgtagatgatgatgatgatgatgatgatgatgaagatgaggatgatgaggatgaagatgaagatgaggatgatgatgaagatgaagatgaaggCAGGGTCAGAAAAAAGTCAACAACTGGAAAGAAGAAGACTGGAATTCTTTCTGGGGAAGGTCAGCAGGTGGAACGTCCAGCTGAGTGCAAGCAGCAGTAATATGTTTCAAAAATAGAGATGGTGTCATGCGAGACCTCCTTGAGTGTAGTGTTTGATTGTCT…
1047	EgSNP 40798	104.340	LG10	A	T	51	AGGTCCCTACCTTTCAATACTGCTGACTAAGATTGGAGGCTCCTGATATGGTCAGCAGAGGTCTGCCAAGAGCTGTGTGACATAGAAGGGTATGGATTTCATCCTCTGTGTCTCAATCACCCCAAGAGAT
1048	EgSNP 14629	107.715	LG10	G	A	57	AGTTATTTAAATTATTTAAGAGAAAAAATAATAAAAGAAGCACGTCCACTTGACTCAATTCCGTTGCTCCCACCACCATCTTTGAGTTGGTATTTGATTTGATTCGATATATTTACGATATATTAACACC
1049	EgSNP 14581	108.766	LG10	A	G	71	GTTGCCAAAATCTTGCATCTAGTGTCTCAAGCAACTACATGCCTTTTTTTTGTTTTCCTTTCTTCCTTTCTATTTTTGAACATAGCAAGCAGTGTAGAAACCCCCATGGGCCACATGTTTAGGAAATTTG
1050	EgSNP 40828	110.594	LG10	G	A	5	TGGGCGGCTTCCCAAGCACAACAATGTGTCTTGGAGAGTCATTCTGGGATGAAGGACGACATCTCTGACATGTCCTATGGGAGGAACCTCATCGGAGGCTTCTACGATGCCGGAGATGCTATCAAGTTCA
1051	EgSNP 40694	115.160	LG10	T	G	65	ATGAACCTATTAAGATTTAATTTGGTGAGGACATTAAGATCTAAATTAAAAAATATATAAAAATCGGTATAGATGTGCACTCCGATCAAGGAATCCAAAGGACATTTTTTATCTAACCTTTTGAATTGAG
1052	EgSNP 8107	119.875	LG10	C	G	49	TGATAATCATCTGAATCCTGTGGCCATAAGTGGTGTGGAGGAAGGTACTCCATTGACAGAAGACTACAAAAATGCCCTAGATGAATCGATCAATCTAGCTTTAGCAAATGATGAATTTGACCCCCTGTTA
1053	EgSNP 40695	120.542	LG10	A	G	87	AGATACCTCCCCGAGCCCGACGTCAGCTGCCGTTTGATCTTCTCCAAGCTGCTCTCCGCATCACCCACCATCTGAAATCACAAAAAGGAAACCCAAAAAACCCGTATTTTTCGTATTCAAACTGGATCGG
1054	EgSNP 47099	0.000	LG 11a	C	A	74	GCCACTTATCTTAACCTGCAAAAGGAAACAAGACTTGGTTAATGTAAAAGCCTGCATATAGATATTTATTTGTAAATGGATTACTTACTTCACCAGAAATTTTTGGTATCTCCCCTAGTATGGAAGATAG
1055	EgSNP 47175	1.150	LG 11a	G	C	75	TTTGGTCTGTGCCAAGGGGGATGTTATGGCATAAAATAAGGTCATGCAAAAATAAATTTGAGCAAATGATGCTATGTCAATTATATAAGCAGAATTGGTAATTAATGCATAAATGAAATATTGATACATG
1056	EgSNP 47023	5.342	LG 11a	A	T	72	AATATATCTTCTACCTACTCCACAAAATCGAGCTTAATTTGGAATGCGACTATTCTCTGATTCAAAGTAGAGTACAAAATAAATCTAAATCTTCTCTGAACCGNNNNNNNNNNNNNNNNNNNNNNNNNNN
1057	EgSNP 46924	10.755	LG 11a	T	C	51	TGAGGTAGGTGTTCCTGAACTGCAAAACTCAATTCTCTTCTTGCAGTAGCTCGACGAAAAGTTCTAATTTGCAGGCCAAGACTGAGAATGCTGAGGAGAGCAAGGAGGAACCATTGGCCGATGTCTCTGA
1058	Eg0826	12.591	LG 11a				TACCGGGACCGGCTCCACGTTCATACTTTCGTTAAACTCTTCATTGGAAGCCAACGTTGCTAGAAACAAAAATGTGCCATGCTCAGAGATYTTCAACTCTCCGTTCTATAGCCACGCATCTCTCTCTCTCTCTCTCTCTCTCTCACACACACACACACACACRCAAACACACGCACGCACGCACYCTTTATTTTGCCTTGACGCCTCCGGCAAGAGCAGTGGCACTTGTTTGTCTCATTCTAAATGTCTA
1059	Eg0490-2	13.374	LG 11a				CCGTGTCAAACGGGACACAAATTAGGTAGAAAAAGCCAAGGAAGGAGAACGTCTCGTGCTAACCGCAGTGGAATGCAAGGATAGGGGCATTAGAATTCATCTGAAAGGTCAACAATGTATGTTGGTAAATTCTAAGTGTAATTCATTTAAGTTTAAAAGCGGAACCTCCGCATGATAGATTATTGACACAAGCACGAGATTAAGCTATTCGGAAAAAACTCTCTCTCTCTCTCTCTCTCACACGCACACACACTCGCGCGCGCACAAACAAAATTTGTTTAATAGACCCAAGGGAGTGGGCCTGGATTAACAAACCTACGGAGTTGGGTTTAGATGAATAGGTTGGAAAAGTCTCCCCTTGGAAGT
1060	EgSNP 1915	15.237	LG 11a	C	G	90	CATTGAGGAAACAGTAATTACAGGTACTCCATGCGATGGTCTCCTATCTCCTATCAAGCAATCAGACCAGGAGAGCGCTGTTCTAAAGTCGTCCAAGACAAACCTTGGACCAACCACCTTCACAATGTTC
1061	EgSNP 46298	15.293	LG 11a	C	G	123	TAATTCAAATAAAAATACTTCTAACCAGAGACAGGTTTCAACCGTTCCAAAGTTCTCTCATAACAACCTTAATATAATAAGTTCCCTGATGTGCTCTGGAGATCACATTGAGTTCCCTGGTCACTACGCT
1062	EgSNP 46991	15.673	LG 11a	C	T	26	CTCTCTTTGCCTCCATATTTATTGCTTCGTGCGGGTGTTGAGGGGATTTAAGAGGCCCCCTTTTTAATTTGATCGTGAAGAGAAGAAGTGGGGGGTTTTGAAGAGGTACTTCCCGCAACTGGTAGGAGCA
1063	EgSNP 46878	16.367	LG 11a	G	A	55	GTAGGTGCAATGAATAAATGTATGATCAATTGATTCACTATTAGAATAGCAAAATGAGCATCTGCTAGGACCATACAAACCCTTTCCTTTCTAGAGTTTCAGCAGTAAGTATCTTACGGTGATAACACAG
1064	EgSNP 46887	16.901	LG 11a	A	C	32	ACAAGGGGGAATCAGTCTCCATATACTGCACGAGGCTGGCCCTCCATCACATGCGCTATTGTGGCCTCACTCGTGCTAGTGATGGAGCTCATAATTGCTTGATAGTTACGTAACCCATTGGAGTAACCAT
1065	EgSNP 46276	18.001	LG 11a	T	A	6	CACCTCAGAATCTGATGTTTGTGGGAGCTAATATTCTCATGCTAAAATAGGAGGAAAGAATATTTGGTTCTTCTTATCAACAAAAGCACAAGCAAGCAAATTGAGATCCATTAAAGAATTAGTTACCGAG
1066	EgSNP 46288	18.014	LG 11a	T	C	105	ATATTTTGAGGATATTCATAAAATTTTTAAGGCCATAGAATCTCCAAAATATATTTTTGAGATTTATTATTGTATATTTTCATCATTATATTTATTGTTATTGCATGCAGAAGCACTATAAAAAGATATA
1067	EgSNP 46293	18.187	LG 11a	T	C	27	CTGGTTGTGAGGGTGGGCCGAGGCAGCTCAGATCCATCGATTGTTGTGTGACATTTGGAGAGCATTGGGAGGATGCTTTTTTTTCTAGATATCTAGCATGTCCACCAAGAGGTACTGACTAGGTTATTAA
1068	EgSNP 46299	18.286	LG 11a	T	C	100	AATGAGATTTTAGGAGACTAAGTCATACCTAAACATCTCTAGTGCTCATGGTTTATATGGGAGCGTTATTAAGGATAGCAGCATCCACAATTGAAGTACCTGATTATGATGAATTTTCTTCACGGTTATG
1069	EgSNP 1913	19.067	LG 11a	T	C	62	ATCGACCTCCTAAAATCCCCCAATGGGTCGGCTGATTCCTTCACCACCGCCACGCTCTCCTCTAGTCTTCGTCCTCCGCTGCTGCTCCTTCGATGATGAGGCCTTCGCCACTTTTCTGCTTCGCCTGGGG
1070	EgSNP 46346	19.998	LG 11a	T	C	67	CTCACACGAAAGACTTTCTAGATATCTCAAACCCCAAGGCCATGTTAGTAATTTGCTTATGTACCTTTACTAGCATATCCGCAGGGTCCTGTATCATATTTGTTATTGATGCTTTTGTATATAAAATGGA
1071	EgSNP 46342	20.543	LG 11a	C	T	19	ACTGTACTCATTTTATTCCCAATAAAATTTATGGTGGCCTTTCCTTTCATTAAAATTACCACACGTCAAAAGAAGGAACCAGCCATCATTCCTCGTCCACCGTCAAGTAGTTTTATATGTTTCCATCCAG
1072	EgSNP 46368	21.721	LG 11a	T	C	47	TGGGAGGAATACATATATAGCACCCATTCAACTAAACTACAAAATGTTAAGAAATATTTAGAAATAGCATTAAAGGAAATCAAGTCATGTTCATGTTGAACAAGAAAATGGATAAGAAGTTCTAGAAGTT
1073	EgSNP 46395	22.153	LG 11a	C	T	27	TAAACTAAAAGCACTTGATGATAAAGGTGGCAAAAAATCATAGGCATTGTTGTACATACATAACCACGTTTATCAGAATTAAGAAAACTAGTTCCTGCAAATTTGAAACTAGGATTATCATCAGAAGAAA
1074	EgSNP 46420	22.824	LG 11a	C	A	120	CTGAAGGGTATCCATGCGCACCATTCAACGCAAGCAAAGTGGTGGAATCGTGATAGCCCCTCATGTTGCTGTCGTGGAAGGGGAATGGTTGTGGACCAAACGCCATGACGACGATCGTGGCAGGCCCTCC
1075	EgSNP 46422	22.833	LG 11a	T	C	5	TAACATCATGCATCCCTGCAAACAAACATGTTAGAAGGTCTTACCAAAGCCTATGCATTTGATGTTCAGTTCATGGACGATCCTAGAGTTATAAAGAAAGGAATTTAATCATCATAACATGACGAATCTA
1076	EgSNP 46400	22.909	LG 11a	C	G	92	GACCGAGTTTCAAGAGATTGGAGGTTGCGCCCGAAGTGTCTAGCAATTATCTATTCCTCTGCGGCTATCCTACCAAAGCAATCATACAATCTCGCCCGCGACTTTGCACTGTCATAAACCTATTTATGTT
1077	EgSNP 46452	23.656	LG 11a	C	T	54	TTAAGGTGTTGAAAATTTTCCAAGGATTGCGTTAAATCGAAGTGATAACAAATGCTCCACCTTGGAAGATGGGTGCCAAACTTATCAAATTCGGAGAGGCTGTTGATCGAGGAAGATGCTTTGGTAAAGA
1078	EgSNP 46464	24.204	LG 11a	C	G	15	GAAGCTTGATTTCTTCGGATGGGTGAAAGAATGAACCAAGAAGTGGTTTGCTATAGAAAACAGAGGATGTTAAACGGATGATTCTTGCTTTCTTGATGCGTGTTAGAGTAGTTTATAGCAAACAAGAAGC
1079	EgSNP 1016	25.065	LG 11a	G	A	14	CGAGGCACAATAACGCAATGGGACTCGGTGGGCCTTTTCATTGGGTCAAACATTTGGTCATTCCAACCAGTTGCAGGTCATAGTTCCGTTCTGCTTCCATATCTCAACCAGGTGCAGGGCAAAGGATATG
1080	EgSNP 46529	25.854	LG 11a	T	C	99	CCACTTAAACCATTTGTATGTATGAATGAAAGTCTACTTTTCATACTTTCAATGTTCGTTCTGTGGTAAGTTACATGTTATTGAATTATCAATGAGGCATAAGTATTCAGAAGTGCAACTTCCACACCAT
1081	EgSNP 46528	25.942	LG 11a	C	T	99	AGGGTTGATATTAGGTTGACGGGCATCATCTATACTCAGTACAAGAGATCATCCTCCTAGATTTTGCAATGAATCCCATCTTTTGGAGGTGTGGCTTGATGAGAAATATGATGGTTGATACTCATGTCAT
1082	EgSNP 46530	26.224	LG 11a	T	G	49	TTCTTGATAAACCACTTCTTTGTACCGAACTTTTAAACTATTTTTCACTGACGTCCAACCAGACAGGCCCCTATGCAAATTCTCATCCAAAAAAGTTTTTATGTGTTGAGAAAATCTATCCACAAGTCAA
1083	Eg2057	28.507	LG 11a				CAGGAGGACCCTGAAAATTGGGAAATGGAGGAAGAAATTTGAAATTTTATAGCTGGAAATCCAGGTGTCCATCTGGGAGTGTGTAGAAGTGTTTCTTTGGAAAATCCTAGAAGGGTTTCTTTGAGGGAAAAAAAAAACAAGAATAGGGTGTGGGTTTTTTGTTTTCTTGAAAGGGAGTTTTGGGGAGCTCACCGAGAGGATGAGATTGGGCATGTTGCCATCGCGGGCGATGATTTCAAGGCGGGAGACGGCGTCGGAGTTGCCGACGACGTCGGAGACTTTGGTGGGCCGGTACTTCTCGACCCACGGGATGTCGTAGAGGCTGGTAGAGGAGGAGGAGGAGGAGGAGGAGGCCATGGGTTGTTTTAGAGGGAAAAAGAACTTGGTTGCGGGGAAGGG…
1084	EgSNP 46593	29.267	LG 11a	G	T	51	CGTGCTATACATATTTCAATAAGGTGCCCAGAGACTTGCACAAGACTTCAAGGGAGGAAAATTTCGAATGTATAGGGTTCTGGAAACAACTAATAAAAATTTTCATGTATCAATCAAATTTATCTTGTAA
1085	EgSNP 46597	29.576	LG 11a	G	T	37	AAATTCCACCATGCTAAATTTCAGTTAAGACACTATAGTCATCAATATTTAAGGGTATCTGCAAGTATCTGTTCCATATAGTAGTGCCTGTGACCATATAACATCACTGACCAGGTGAAACTTACATCAA
1086	EgSNP 46572	29.811	LG 11a	G	C	78	CATAAAGCATAGAAAACAACTACCTTAATTATCCTCTCTACCTAGGCATTAGTGGGTAAAGAAAGTAATGTCGGCAAACAGTCAAATGGTAGATTGCATGTAAGAGTTTGAGCTATCAACCGCCATAATG
1087	EgSNP 46608	30.414	LG 11a	C	T	102	CCTTGGGTAAATCATGACAAGCTGGTATCTTAGCTAACGTGCATCATAGCATCAAAAGGCGAGTGCAAAAACCTCTTCCCACCACCGTTTTGATGGAGGGAGTTTGTGAGTATAACAGAAAGTAGAAATT
1088	EgSNP 46601	30.487	LG 11a	C	T	54	TTCCAGCACAATGTCCAGCTATACATCATGCAATTATAAGAATCAACCACCTTTCTGATAATTCAAACTATTTAAACAAATTAATCGTTATAGTAAAATCTAATTTTATCTTCTTCATGAGGAATCGAAG
1089	Eg0187-2	30.854	LG 11a				ACACTTCTGGTATTAAATGAGGGTTTTCTGTATGGGGATCCGTGTCTGCATAGAAAATGCTCAAATGGAGTTGGGTGAGCTCCACTGTTCTCATGAGATGGATGTGGGGAATGGGAACCAGTGGTGATGATAAAACTGTGATGTCAATGTGGGAAAATGGAATCCTAGCTAAAAGAAAAGAGGGTAATGACATTGGTTGAAGGTCCCTATCCAGAGCATCTACGTGAATAGACAAACGCTCTCTCTCTCTCTCTCTCAGGTCCCTATCCAGAGCATCTACATGAGTAGACAAACGTTCTCTCTCTCTCTCTCATTCTCATGCAGGCTTATGGCTTTGGGTTGGACCCAATCCGACC
1090	EgSNP 46633	31.591	LG 11a	A	G	74	AAGAGAAAGGAGAAATAAAAGAAGGCCAGAATTAAAAGCCGATGCAAGAGAGAGAGAGAGAGAGGAGATAAAGAGAGCTAGTGTGAGGTAAGCTGCCTCAAACCCAAAACCCTCCTTCCAGTAGCTTCCA
1091	EgSNP 46649	31.876	LG 11a	T	C	42	CCGCGTTCTTATCCAGGAATGGCATGTTTCATCCGCAATACACGACCAGACGACACCATTTACTGTCTTGGTGGACATCAATCCTTGAGTCTAGAATGCTATCAATTGGAACACATGACCTACCAAGGCA
1092	EgSNP 46635	32.340	LG 11a	G	C	28	AATATATGAACCAGAAGAAATTGATATAGTATTAAATTCATCATCAATAATCTTCATGGATGAGATCGGGATTATATACGTAGTAAATAAATGCCACTTTTCTTAGATAAAATCCCATGCACCACGCTTG
1093	EgSNP 46699	32.627	LG 11a	C	T	6	ATTTTGTATATCATTTCCACGTGTTTATTTCCTTCTGATCCCGAGCGAGAAAGAAAACTGGATCTCTAGGAATTATTCATTGACTTTTGCTCTCTTCCCACCTAATTATCCATATGTTGAGCAATGACTA
1094	EgSNP 46645	32.883	LG 11a	G	C	30	CCAAGCGGTTGTGATCGTTTGCAGCCAAAGGCTACTCAGAAGGACTCCTACCAGCCTACACTGAAGTACCCTGATGTGAACCCAGAGCCTTTCAATTTTAGGTGCGGCCCTTCAGACATCCCTGTTCAAA
1095	EgSNP 46705	33.396	LG 11a	C	T	96	GTTGGATTTCCTCTAATTTTTTTTTCTTTGACAATGAGAAATTACCCATTCAACTGATCTTCTATTTAACTGTCTTTTTTCTCATTGTTCATTATTTGATGATACTTTGAAATGTTTCACATTAAATACT
1096	EgSNP 46701	33.405	LG 11a	G	A	55	TGTGGAGGACTCCAGTGGGTCAAGAGTTTGAAAGGATCAGATTTGACTTATTTTGGTTTCGATTCGTGTTTGGCTTGGCCCTTGCCCTTAAGTTGTTAAGAGTTGGACTGAATCATGCTTTGTTATTTCA
1097	EgSNP 46677	33.420	LG 11a	A	G	68	AACTTCAGGTAGCCAAACAATTCCAAAAGTATCAATTAAGAATAGTACCAACACCAAATCATTGTTTTGTTTTGGCTCTGTCTTATTGTTTATGACTGGAAGATTTGCCCATCCATTGCCTAGGGCTCTT
1098	Eg2132	34.546	LG 11a				TCCCAATATTTTCATGTACTTGCAAACCTCATCAATTGGGTCACTTATGCTTGAGCCTTTGCTTGTTCCAAAAACTAAAGGGGCCTACGTGAAGTTCAAGAAAGTTTCCGATTACTTGATCGAGGATAAATTGGTTCAGACCAAGGTTCGCCATGCCGGAACGAGACCTCATGCCAGTCAGCCGGCAATACGGTTTAGTACACCGGCGTACGGTTCCATACAAGCCCAAACCAACATGGTAAAAAAAGCGAAGGAGAAAGAATCAGAGGGGGAGAGAGAGAGAGACACTGGAGGCAGCTGTCGGAGGGTTGTGGAGGTCCCCTGAGGAGCATGAAACTCCGAACAGAGAGAGGAATGGGGCAGGAGGGGGGGAGGGAAGGAGGAGAGGGTGAGGAGGTC…
1099	EgSNP 46758	36.682	LG 11a	T	A	34	TGTTCGAAGTCTAAAAACGAGTTGAAAGCGAGACTGGCATCACACAAACCACTTGTGCTGATTGATGTACCATTCCAAAATGTAGGTGTAGAGTTGCCATCAAACATGGAAAGTTGTGGACACGAGACTC
1100	EgSNP 46769	36.817	LG 11a	C	T	119	AAGGGGCGATTTGGTCTTTTCTCCGTCCCCTTTTCCCCTCTCTCTACTTCTGCTGCTTCTTCTTTTCGTTTCTTTTATTTTGTCTCAGAAGAAAACGAAGAAGCCTCGCAGCGTCGCCGCACGCTCTCCC
1101	EgSNP 46772	37.012	LG 11a	T	G	56	TAAATAATTATGGGTTACTTAAGGTCCCTCGGGGCATCATCAATCATTGTCATATCTGGAGATCATGGATCACGCAGACGAAATCGTGTGCCACGTGGTGAAGAGATTCCTATCTTTCTCTCTCTCTAGC
1102	EgSNP 46775	37.830	LG 11a	T	C	41	TAATTGGTTCGAATTGGATTTAGCTTAATGACTTCTTTGTTCCACCACATCAGATGACTAGGTATTTGCTATAGAGATGTAGTGTTCAATGTTCTAGATGCACCACTGATTTATTGATATTAGCCTCCTT
1103	EgSNP 46791	38.289	LG 11a	T	A	50	TTTCCAAAGGTGTATGAACGTAGGACATCAATCAAAGACCTAAAAGAAGTATACTGATATAAAACGTGAGAAGCAGCAACATAGTTTACATGTAAAAACACTGTATTAAGTGTGGAGATGAAAGGTAGAA
1104	EgSNP 46807	39.659	LG 11a	C	T	22	ATTAAGATTTCTTTTTGTTCCATTCCCACCTTTCATCCATCTAGTCCTTGATTTCTTTGTAGCCATATCCTTGGATATCTCCCTTGTGTTGGGAGTTTAGTGAGGAGAAATGTTGCCAAAAATGCAAAAC
1105	EgSNP 2466	40.122	LG 11a	C	T	32	TGCAACTGATCATGACTACAGATGATGATTATTTGAATCGAGAATAGGCCTTGTATGAAATTAAAATATTGTTATGGGGGACAGCATCTTTAATCCCATATTGATCATGAGTCAAGAAGGAGCATGACTT
1106	Eg2044	41.637	LG 11a				GGATTGGATGGTTGCCCCATGCACACGTATCTATCGTTTATTAATCATAATTTAGATAAATCCGTACATAATCATTTATTATTCGATCCGCTTTCGTCTGTACGTCGGCTTTGAGACGATTGAACCCATTCGATCTTTGTCGACATGTATTATATGTCGACATCAACCAAAAGTTCATGTACTAACCCTATTCTTTGGAGAGGCCCAATAATCCAACGGTCAGGTATGTATTCCATCCGTAATTTGGACAAGAAATAAAAACAAATCCGTAATTTCAACCCACGTTCAACGCACCAACTAAGCGGCCGTAGACCCGTGTAAAATTTTAGCATATGATAACTTTATTTATTTGATAGAGATCGGAGGAGAGCGGAAACCAGGTGCGGCCATTGAACTGTG…
1107	EgSNP 46215	44.008	LG 11a	C	T	31	ATATACTGATCCTGGTGTCATGCTTGCTGGGTTACTTTGATGACATCTTAAGCGGTAGTTTCTGGATGTGCTTATTTAATTTTCCAGAGAATGCCCTTAGACCCAGCAAAAGTGGAGAGAAAAGGATACT
1108	EgSNP 46018	45.779	LG 11a	C	G	76	TGGTCTGCCAATTATTGTGATGGTGCATAGCAGCAGCCATTTCTTAAAATTAATCTTCATTGTCGTTGCTTACCATCCCATCGTCTCAAATGAGGTCAGTTCAGTCACTAAATAAACAGGGAAAACCACC
1109	Eg1946	50.523	LG 11a				TCCCAATATTTTCATGTACTTGCAAACCTCATCAATTGGGTCACTAATGCTTGAGCCTTTGCTTGTTCCAAAAACTAAAGGGGCCTACGTGAAGTTCAGGAAAGTTTCCGATTACTTGATCGAGGATAAATTGGTTCAGACCAAGGTTCGCCATGCCGGAACGAGACCTCATGCCAGTCAGCCGGCAATACGGTTTAGTACACCGGCGTACGGTTCCATACAAGCCCAAACCAACATGGTAAAAAAAGCGAAGGAGAAAGAATCAGAGGAAGAGAGAGAGAGAGAGAGAGAGAGAGAGAGAGATGGAGACACTGGAGGCAGCTGTTGGAGGGTTGTGGAGGTCCCTGAGGAGCATGAAACTCCG
1110	EgSNP 46236	52.861	LG 11a	C	A	114	TGGCCCACTGGTCTACCCATTTTGAAACAGAGAAAGGGAGAAAGAGGGTAGGCAGCTTGCTCTCTTTTTTCTGTGAGAGGGTACTGGGGTGCATGGGGCTTTGGAACAAGAAAGAGAAGGAAACCAAATT
1111	EgSNP 11983	0.000	LG 11b	A	G	49	GTGAGGAGCAAGGTGAGGGGAAACGGAAAAGGCAATGGAGAAAGAGCTTGGGAGCCTAGCGAAAGTCTATCTATTGGTGGCGGTGTCCATGACCTACTCTCGCTACGCCGCCTCCACGATCCGACCAGGA
1112	EgSNP 603	0.527	LG 11b	A	G	78	TCTTCAGGAAGTCTACTGCCCGCTTGCAGCTCCCAATCTCTCCTTCCATCCCTTTGCTTCTCACTGAAGCTTTTGGATGGTAACTTCACAGGCAGTTCACAAGCTTTTTGCAAGAGTAGAGTCGCCATCA
1113	EgSNP 9349	4.626	LG 11b	A	C	65	AACTTCCATCACTGAGACAACAATCCACCTGGCAAAAATTTTCAAAAGGAAACAAAAACAGAGATAGATTTTAGAAAATCAAAAGCCGATCACCGNNNNNNNNNNNNNNNNNNNNNNNNNNNNNNNNNNN
1114	EgSNP 12832	5.935	LG 11b	C	G	88	AGCAGGACCCAAGCCTGCTAAAAGATAGGCCTTTTTTAATTTGTGTTGAGAATACCTAAAAGGGAGACATGTTAGCTTAATAGCTCTTGGAGTCATGCAGTCCCAATAATGTAACAGTGTATGACTCTCT
1115	EgSNP 48012	20.823	LG 11b	C	T	9	TTTTGTAAGCTTTCAATAATTTATATTCCATTGCATATGAAGAAGTCTAGATAGGTTCTTAGAGCAAAGAATGAAAAGATACAGAGATAAGGATGGCCAGACCATGAGATGTCGAGAACCATTGAGTGGG
1116	EgSNP 48003	23.670	LG 11b	G	A	73	ATTGGAACCAGCATCCATGCTAGTAGGTGGGCAATATGATACAGTATGGTACCATGCCATGCTGTTCCAGAGCAAACTCACAAAAGGAAACTGGCAAGGGATAGGAAGAGGGGCCAGAGAGAGAGAAGAA
1117	TS1MS78	26.337	LG 11b				CCATCGATTCTGGCATCTACCTGATGATTAGGTTAAGGACCACTCAAGTAGATGAATTTTGGTTTCAAGGCCTTTCTTGTAGTTtCGATCATTTTCAACTGTGTGTGTGTGTGTGTGTGCGCGTGCATGCATGCTtGCATGTATGCTTCCCAGTGAAGTCTGTGTATATGCATATGCATGTCAtCTtGGGCTAAaCCTGTCCAGCTATTTTtATGTACGCCAAAAaTAGTAGCCATGCAAATtGAATGCCAATTGGTAGGATGGAAaTCTGTTGTGGGATGCAaGCTCATAGAAGCAGGGAGTTTCCATCCATAaCGAGCATGCAGGCAATTCttCCTATTAGCCTTTTTTTAATGTA
1118	Eg2330	26.953	LG 11b				GCCTGGCTATAAAATTTCACAAAGCTCAGATTGAAGGTGACTTGGTATATATGGAGATGACAGATTATCATGCAATTTTGAAGATGACAATATCGCATTCGTGAAGGCTTTGGAGGATCATATTCATGTAACTAACGAAACTAATAGTTTACTACTTTGTGATTGTGAGGCCTGGTACATTGGCTAGCTGCAACCCAAATGGCTCCGCATCATTGCTGGAGCGAGTTCGAGTTAGAGAAGTATATCGACTCCTGCTTTGCCTCGTTGGAGGTTGGAGAAAATAGTCTCACTGTTTTTAAAACAACCCTCCTCCTCTTACCGGACCTCACCATCGCTAACTATTCCCCTCAAGAACCATTCCCACCAGGTAGTGTCTCGTCCATGAGCATTGGGATTATC…
1119	EgSNP 48138	27.553	LG 11b	C	A	126	AAGAGATCACAACGCAATAGGCCAAGGAGGAGAGACAGATCCTCTTTCTTTTAATTCACAACTTTCGCATCGACCGAGTTCCGATCCTCTTCCCAGTAGCAGCAGGCTTGTCAGGAGATGTCAAGGAAGA
1120	EgSNP 48088	28.802	LG 11b	C	T	108	ACTAAATCATTAATGCTCTTCCTCAAATGAGTTAAATCCTTTTTGAAAGTCCATAGTTATATTTACATGGTGCCTTATAAGAAAAATTTACATCTTAATGCTCACCATTGACCATCATATGGTACATACG
1121	Eg0831	36.122	LG 11b				TCCGCTGGTTTGCACCCCATATTGCTAAAAAGTGTGCGCATGTGCATCCATGCATGTGTGTGTATGTGTTTGTGGAGAGGGGGAGAGAGAGAGAGAGAGAGCATTCAACATGCTATGCACTCACAGGATTGCTGGTTCTGAAATCTGAATTAGTTAGCTTTATGGAGCCAAAAACAACCCAACCATTTTAGCTTTAACAAGGAATTGTTCCAATATTAGAATGAAATGATATGCTCTCCGTGAGGTTAACAAAATATTTTTCTGAGGCATCTCATTAGTTCTAGCCTGCAATTAGGCTGGGCCACCTGTAGTCCACGCGTAAGCAAGAGAATCGAATTCCCGCGGCCGCCATGGCGGCCGGGAGCATGCGACGTCGGGCCCAATTCGCCCTATAGTGAG
1122	EgSNP 48311	37.071	LG 11b	T	C	34	TACAAGCTTATTTTCTCCAATACAAAATTCTACTCGTGCCATACTGCGTATCTATGGCCACTGGTCGCTAGTTTCCACTCCTTGCCACTTGGACACCATGAGCCATTCCCAATCTTCATGCACACTTTAT
1123	Eg2104	38.224	LG 11b				TTTTTTTCGGGCATATTTTCTGTGTTTAATTTTATCTATAGCTGAAATGATACTTTTAAATTTAAAATTTATGTACCAGTTGATTTTTATATAATACATGTAATTTATATAAGTTTTCTTATATTTGTCTACCGCAAAAAATGGAAATAAGAAAAGTTCAATCTACTGGAATAGTTATCCCGTGAGTTATTCGGATACCTTTATGCCGGAGATAACTTTTTATGGTGTTACTATGAAATGGTTGCATCCCATACTATTATTCCATGCTCGTATATGTTTTCTAAAATCAGTTCTGGGAGACCTTACGCCCGCTCTATTTCCCGATTGCATATGGCCTCATTTCATTGCATATGAGGGGAAGAATATCTGGGATTGGGAAATAATAGGCTCTGCTTTTAT…
1124	EgSNP 48272	39.771	LG 11b	T	G	31	AACAAAGGCAGAGAGGGTCTTAACTTTTCTTGTTGTTGTTTAAGGCCAAACCGCCTTGGTAACCTCCTCTCTGGTCCTGTCCTGGCTTTTGCTCTGTTGTGCGGCTGGTTATCGTTACAACGGCTTTTGT
1125	EgSNP 16245	40.551	LG 11b	G	A	89	TTCATTAAAATATAATAAAAATAAGCAACATCAATCAAATATCCATCATACACAACCAAGCAATATGTCTTGAATAACAAAGTGCAATAAAAAAAAGCAGTAATATAATAGCCCATTATGTTCGATAAAT
1126	EgSNP 48314	41.580	LG 11b	T	A	81	ATGAGGATGTCGAATCTGATGGATTAAGCTCTAAGAAGTATTTTATTCTGCTAAAAAGGATATGAGAACATTATCATATTCTATGACACTTGGAGATTCTTTGGAGGTAAAAGTCCAAAATTAAGTGGCT
1127	EgSNP 16183	42.165	LG 11b	A	G	127	ACTGAATCTTGCATTGGAGGCGCGCTATGCCAAGAAATTAGTTTGCAATCAAAATCAAGAGATGATTTTTCTGTCCTGTGACCAATATCTTAAGCTAATTTCAAGAGAAAAATGGGAAATAGGGGGAATG
1128	EgSNP 48262	42.651	LG 11b	C	T	104	TGTTCTCATTTCGGAGACTAATTATTCCATTCAAAATCACCAGCGGATCCGCTCGTGTACGGCGTGCGACATCTGTCCCTTATCTTCTTCAGGTCAGATGCCTTTGGTCTCACCTGTAATAATATATTGT
1129	EgSNP 48374	42.725	LG 11b	T	A	48	CATTATTGAGTAAAATTCAATGAGTTCATCTTAATCAAGTTTCCCTGGTTTCAATAAATTATTATGTAATTAACTGAACAAATACGAGCCCATAAGGAGGGTACCAACTAGCGCAGCAGAGTCGTTGAAG
1130	EgSNP 48199	42.944	LG 11b	C	A	27	TGGGCAAGCATTTTTATCAGATTGAAGACATCTCATTGCAAGGCTATTTGAGCATCTACACTCATGCCATTGCTCAGAACTACGATCGGAACTACACCCAAGTATCCGNNNNNNNNNNNNNNNNNNNNNN
1131	EgSNP 48245	43.103	LG 11b	A	G	51	TCTTGCAGCCACAAGTTGCAAGAGTATGACTCCAAAGCCATAGACATCACTAGAAGGAGTCAAGTGAAAGCTGGAGCAGTAGGCTGGATCAAGGTAGCCAGGTGTTCCCTTGATCTGGCTGCTAACATGG
1132	EgSNP 48265	43.145	LG 11b	G	A	35	CACAAGAGCAAAGAAGGCTCATGAGGCAAGATGGTACCGTTGAAGGAGCATTACAAGCTAAGCATCAGAATGGTGGCAAGGGCAAGATGGAGAAGGGTAAGAAACACTCAATGGCAAGTGGAGAATCTGC
1133	EgSNP 48294	43.213	LG 11b	G	A	48	TAACAACACCAACCTATAAATATTTGAATTGCACTCAAGCATGGATAGGTACTACATGTACTCTATTATTCTTTGTTTGCAGCCCCAAGGCCAGGCTCTTACGTTTGAAGATGGGAAACTAACCCTCACC
1134	EgSNP 48302	43.586	LG 11b	G	C	77	GACGGCCTCCTAGTGAAACCTATGAATAGAAGAAAATTATAAGTCAGGATTGGCTGAAATTATAAGGAAATTATAGGCCTGGATTGGCTAACAAAATTGGCTGAAATCATAAGGATATTCTAGGCCTAGA
1135	EgSNP 48291	43.924	LG 11b	A	C	90	AACATTTTACTAGCACAACTCATTTTAATCATTCATGAATGAGCAGGGTAAGCAAATGGAAAAGGACAGCGTAACGGCAACCCGCACCAACGATGCTCGATAAAAAGACAACCAAAATTAACAAGGAAAT
1136	EgSNP 2429	44.964	LG 11b	G	A	72	GCCACTGACAAAGATTCCCTTCTGGATCGCCCCCAATGCGCCGATTGCGATGCTGTCGAAGTAGAAAGGAAAGGAGGATGCAGCAAGGGATATGGATATCACGTCGACTCCATCATCGACGGCAGCATCC
1137	EgSNP 16240	45.026	LG 11b	C	T	122	GTTAGAACCATAGGTATGACCCCTTCCTTGGCTTCTCTTTCTAGTTATGTGATTATCTTTGTATCTCACTAATTATGTGCTTCTACTCAAAATAAGCAGCTAGAGAAATTCTCTCTTTTTAGCCATAAGA
1138	EgSNP 48352	45.531	LG 11b	T	C	40	TCTTTGTCTAATATCACAACCAAAGAATGAAACAGAACTTCTGTCACTGAATTATGACAAAACAATCTTCAATGCCTTTTATTGGTTCACACCTTCCCCAGAAAGTAGAATAGGGTTTTCAGAGGGATTC
1139	EgSNP 16186	47.692	LG 11b	G	A	41	CTAGCCTGCCTCTTGGGAGATGCTAGTGCAGATGAAAATTCGAATTTTTATTTTTTGCTAGTGGCTACATGATGTAGAGTTCAATTTGATTGTGTCGGGACAGCTGTGGCTAAGTCTATTTGAAGTTTAT
1140	EgSNP 48190	48.678	LG 11b	G	A	61	TACAAAAACAAAAATGTATTTAAACAAATCGAGACCCACATTGTCTTTATATCCATATAATGGAGAAAGCTGACTGGATATCAACATTGCAGCAGATAGGAAGAAATCACTCTACTATAAATGAAATAGT
1141	EgSNP 16185	49.102	LG 11b	A	C	39	AGTAATATCATTTTCAATTCTTTGACAATTTCAATACATCTCTGATCATACAGATGTTGAAATCTTTTCATGAATATATCATTTACCGCAACATTCTAAACAAGATTTTAAATCCCGTAGGACGGGGTTG
1142	EgSNP 16184	54.804	LG 11b	T	C	18	TTGTGTTCGGCAGTTTAATGTATGTATAAGATTTTCTATTTTTCTTCATTTAGGAATGTTTTCTGGTGTTTGCTTATGCAGAATTTTTATAATTAGAAATAAATGCTGAATGCTTGAACATTGTACAATA
1143	EgSNP 44082	0.000	LG12	A	T	47	ACACAACACTGGCCAGATTTACATTCCAATTGTAACTTCTTTAGAATTAGGAATTTGGTAATACTGAAACTTTGATCTACTAGCACCTGGTACACGGATTGTTTATTCGAAACATTCCTACAAGAGGAAG
1144	TS1MS42	1.670	LG12				CTAGTTTCTCCAGTTCTCCATTGGCAAAAGATCATCTCTCTCTCTCTCTCTCTCTCTCTATTTATCTATCTATCTAGCTCCCCTCCTCGTCCGTGATCAAGCATTGATACAAACACTGATAAAAGAATGGATATGAGAGCTCGTGGTCCTATATTCTCTTCTTGCATGATCTTCTTCATGGCCGTCCTAACCGTGGCCTCTGCGACATCGGCTTCCCTGAAGGTTGGCTTCTACGAAGAAACATGTCCGTCGGCAGAGGCCATCGTGCGGGAAACAGTAAGCCAAGCCATCGCCAAGAATCCCGGATTTGCCCCCGGACTTATCAGGATGCATTTCCATGACTGCTTCGTTAGGGTATACTTCTTCTTACCCCTGCAAAAAGTCGTGCATTATAGAAGA…
1145	Eg0348	3.029	LG12				CAGAGTATTTCAACAGCGACTTCTTACTAGTCCAATGGCAAATACGATACCTGAAAGTTGTTGATTCATTCCATGACATCATGGGCAGTTCTAAGGATGCCAAAATTCAAATGCAATTCTTGTTGTATGGTTTGGTGCCAAAAAAATGACAACAAAATAGGCTTCTGAAGGTGAAAATCCATCATTGGAAGGTTCCCATGGTGGGTGTGTGTGTGTGTGTATGACCTTGCAAGCAGAATCCCCAATGCTAGGACGTGCTAAGGCTAATTCATGATGCACGCAAGGATGGCACATTGAGCCTTAGAAACACAGTCGTCTTAAATTTTGGGACAATATCAATTGTGACACCCCTTAATGGTGT
1146	EgSNP 1961	5.119	LG12	C	G	102	AATTTAATGGATGACGTTGATGGCTAAGGCAATGTGGTTACGGATGGTGCACATAAATGGAGGCTGCTGCAAGTCTCATGACAATGTAGGCACCTTGAGAAAGAAGTGGGATCCATGCATGAGATTGGCC
1147	EgSNP 44022	5.243	LG12	A	G	9	GCTCCAAACGGCCACTTGGAGTAGGAAATGCAATCTATAAAGCAGAATACTTGCAAATAAGACACATGCATACTTGTATATATGAATAGTTGCCTTCTCATGAGAAATACGACTACAAGGATATTAACCA
1148	EgSNP 44041	5.986	LG12	C	T	50	CCAATGAAAAGACGTTATACAGCACAGATCCTCCACAATATTCAACCCAATGTGAATAACGCATCCCCGCCGTGCTTTTTGGCAACCATCCCTGCTGTGCTTGACAACAAGCATACCGTGAAACAAAAAC
1149	EgSNP 44027	6.629	LG12	G	A	2	AGAACAAAGCAGAAAACCATGACTCAGTGATAGCAAAAGGAATAATGTAGATAACAAGATACAAATGACTGGTGACTGATTGGAGATGGTGAATTGACTGAGATCACATAAACAAACAATTATATTGCAT
1150	EgSNP 44060	6.631	LG12	T	C	61	TCGTTGTCGTCGCAGTCCTTGGATGGGCAATCCTTGATGAGAAGCTCTACGTTGGAAGGTACATGGTATAGCTGAGGCCAATTCCTGTCTGAATTTATATTGTTTCTAGATGGGTCATAAGGTTGGATGT
1151	EgSNP 1181	6.768	LG12	C	A	51	AAGATGGCAACTTTGCATCACCTGGTGGCTTAAAAAGCAAAACCAAAGAACAGATCGATTTTGATCAAATTTTCTCGAGGGTTTTGATGGGATTTGGGTTTCTGGTACCTGGCGAAGGTCGCTGAGGTGA
1152	EgSNP 43958	7.158	LG12	G	A	94	GCTGGAAGCAGCCAAAGTGCAATTATCTGAACTGGTTTCTAAAGTCTCACATGAATGTCTTAATACTGCATTTCCAAGCTTGGAAGAAATCTCTGGCCTGCATACCCTGCAAGCACATGGTGCTCAGTTT
1153	EgSNP 43974	7.315	LG12	T	A	29	TGAAGGTTTCTAATTACGCTTACACAAATTACTCCATGGTGGCCTTTAGGCACCTTCATGTTGCTTAAGATGTCTCCAAATTTTGAAAATTCTTTCCTGTCTGTTTTGCAGTGTCGAGATGCAGTAGGGA
1154	EgSNP 43967	7.349	LG12	G	A	92	TATTGACAACAACAGAAACGTAACATAAAGCCTCAAAAACATGACATGATCTGGTGTCTATCTTAGGAGAAATGTAGAGGTAAAGATTTCCTGATAAATCATCGAACAAGTTGGCAGAAGGTCCCATTTG
1155	EgSNP 43915	8.756	LG12	T	C	86	GATAAAACACCAAGAAGCAAGTGCTCTTCCATCATGAACATAAGGAAAAGTCTCTAATGCTATTAGAGGAACTAGTCGCTTTTTACTTTAGTGATGGAAGATTGAGCTGAGAGCAACTAAAAAAATGATG
1156	EgSNP 43898	9.494	LG12	G	A	88	TACAAGGGATGAAGAGAAAAGCCGTCTTAGAGGAGGTTGGCCAAGATTGGAATGCCAACATGTGATTCAGGGGTGTAGTGAAAGAGGCGAAAGATGTTGAAGGGCTGATGGGCTATGTTACATGGATTTG
1157	EgSNP 43858	9.953	LG12	G	T	91	CTTGCCCCTATATTATTTATGCAGAGCCTCATCAAATTGATGGTGCATGTGCCCATACTGTTTCATTACCATTGTTCTCTTCTATAATATTTGCATTATATTGAGTTTCCTTGTTATGTTGCTATTTGGC
1158	EgSNP 43861	9.990	LG12	G	A	1	CGGTCTGCCTACAGAAGGAGAAAGGAGGGTTTGGCGGGAAGGACATCCAGCAATTCAATACGTTCTTGCTTGCCAAATGGGGGTGTAGAATGCTCATTTTGGACAATAGTCCGTGGAAGAATCAAATTCA
1159	EgSNP 43863	10.409	LG12	G	A	23	AAAAACACCAAAAATACATCAAAGTCCGATCTTTGTCTCATTCGACCGATCAAAATCCAATCTTGACGAATTTTGTAAAGGGGACCGCATGCATTGGGAGAAGGAAAGGTTTTTAGGGCAGATCGGAAAA
1160	EgSNP 43815	11.317	LG12	A	T	89	CATGGATGCAGTGGTGGAATCTGTGTTGTGATCTATCTTCTGACGACACTCTAGTGGTTTTGAGTCACGTTTGGTGCATATGATTGTAATTTTTTTGGAAAACCTTTTGGTCCATTCCAGGCCTCACTTC
1161	Eg2148	12.063	LG12				TCCGATATTATGTCCCACTGATGTCAGATCACAATCATGAGAGACCCCGACCAAATCTGACAGTTAGTGCCTCTGAAATGCCTAGGGGTTCATCAGCACACACACACACACACACACACGCGCACGCAGAAAGAGAGAGAGAGAAGGGGGATAGGGATGGAGAGGGGAGATTAATAGGTTGCATACTCTTTAAGGCCTCAGAATCACGGTAAATTCTTATCATGCAAATGAATCAAGCAATGTAGGCAACATATTGGTTGATCATCATAGGCCTCATTACATAAAAGGACAGAAGCAGTCACAACAAT
1162	EgSNP 43753	12.340	LG12	T	C	63	TGAACAACAAATATATGAATAAAAGATTATGGAATTCTTCATGGCGAATATTCATTGAGAGAGCGTGATTCAGTTTCTTGGCAGCCAACGCACACTTACAATCCTGAAAACTTTCACGTTTTTAGAATCA
1163	EgSNP 43773	12.707	LG12	T	C	122	CACACTTGCTGTAGCATTCATGGAAACCTTAAGCACAGTCCTCCAAAGTTTTAGCCATGGCTACAAGTAAGTTTCTGCTGTTCATCTATCCACTACTTTTGTAAAATTTAGTAAATCCCACATCAAGACT
1164	EgSNP 1352	12.817	LG12	G	A	32	ACCTACAGCCCCATAATCCATGGGCCAACACCGATCCAAAGATTGTTGGCTTGGAAGTGAAGACATAAGATGGCAGAAGTGAAGACATTACTCAAGCAACAGTTAGGCCAACTTCTTTGCATTAAATTCC
1165	EgSNP 43807	13.004	LG12	T	A	65	CGAAACGTCCAGTCAAGATTATGTTAGAATATTCAAAGTATTGAGTAAACAAACGGGCAATGCTCTATTAACATAGACTAAGATTGTATAATTCTAGTTAGCCCGNNNNNNNNNNNNNNNNNNNNNNNNN
1166	EgSNP 2778	13.504	LG12	C	T	94	TATCTGCATCTCAATCAGTGAATGGCCAATCTACTAGACCAACCAGAAGTGGTTCAGCGACTCGCGCTTCTCTCTCTAGCACAAACTTCTCCAGTTACTACTCTAACAACGATAGAACATCAGTCCTCAA
1167	EgSNP 43739	13.831	LG12	A	G	6	CCACGTAGAAAATTTTGAGGCTTGAAATATGCCATGTCGGATGGTTAGATTCTCTAGTCGAAGTGTGTGCACATCATCGTATTGCCCTTAAAAAGGATCGCTAGGGTGGCCCACTGAATCCTCTTTGAAG
1168	EgSNP 43713	14.173	LG12	G	T	40	ATCAAATTCGTTTGGGATGTATCAAAGGTTATCAGTCTCGTCAAGGAGGACCTAGTATTTTCCACTTAATGTTTGTAGATGACATCCTCCTTATGTATAGAGCCACCAAGAAAGATGCCCGAGTTTTGAA
1169	EgSNP 43737	14.367	LG12	T	G	73	AGCTCACATCTATCTGTGGAAGTCCTTGTTTCTTTATTTGGATTGTAAAGGTTGAGGCTTCACTTTGATGAGATGTACTGACTGATAGTTATTGTATGATGTGATGCAGACAAAATACCGATTATACCTA
1170	EgSNP 43738	15.027	LG12	C	T	16	TGTGTGTTCCTACATCCGCATCAAATGCTACAACTATTGCTCTTCATGGTGTATAGCTACCAATCCACTCATTAGATCTTTCAGGCTACAATTATATATGTTTAAAATTTGTGCACATAAAAATTAGTCT
1171	EgSNP 43693	15.662	LG12	C	T	53	CCCAAGCACATAGCCTCTACAGGAATAGGAAACAGAATTAAACATTTTGACAATGAAGAGTAACCATGGAAACAATGAGAACCCAACTACCTCATGTCAACAACCCATTTAGTTAAAATGGTCCTGTTGG
1172	EgSNP 43657	17.657	LG12	G	T	17	TCATACCATACTGTTTTTCTCCCCTGATGACCTGTCCAGCCTGATCGGTCCAGAATTCATGGTGTAGCAACAATGAGGCATTCCAATGAGCTCATTCCAGACCTTGGGACAGCAAGGATGTTAGAATGTA
1173	EgSNP 43650	17.978	LG12	T	C	87	TTGACACGACGCTATCAGGCCGTCACCACCAACAGTGGATACCACAAGGACGAGTTAAGAAATTCTTTTTGCTAGGTGAAGGAAAGCTAACCTAGCCATGAAATGATGGGATTGGCATTGGATGTTTGGG
1174	EgSNP 43651	18.258	LG12	C	A	11	TTCTTGTTACCAAGCCTTGGAGAGCTCGCACGCACCTTAATCCGTTGAATTGATCGCCTTGCTGGGCTTTTGCTGGTCTCCTTCATATCACAACTACGATGGCAGCTCCCCTGCTTTCCACTTGCATTCT
1175	EgSNP 43606	19.576	LG12	C	T	15	ACGGTCTGAAGCTGGTGCCATAACAAGTTTCTGATAGAATCTTCTAAATTACAGCATGGACATAGCACTTTCTGTTTAGAAACAAACGGCTATTTCGCTCCTTCCATTATCTCATTACATACTGCTGCTG
1176	EgSNP 43625	19.627	LG12	T	G	51	TTCAAGTAGTAGTATATTATAGTGTGCAAGTGAAACAAAGAATTTTTAGTTGTGCATCATGGAGTAGAACACTTTTTTAAAGGCTAAAGATGAAAGTGATGGGTTTGTTTGTGCATATTGTAATTTAAAG
1177	EgSNP 43576	20.306	LG12	G	T	11	AAGTGAGTGGAGCAACAGTCAAGGAACACAGATACTGTTCCATTTGGTGACTTAGAAAAGGAAAATGTCATAGATAAAATCTCAGAACAGGAGACTACTTTTTGAACATTGAACTTTGATAATGATGCAT
1178	EgSNP 44179	20.646	LG12	C	G	19	GGAAATGGAATTTGTATTTCACCCAAGGGAGGTGTTTCTTCGAGTGTTCCACATGAGTTATTAATCCATCTCTATCTAAGAATTGATTTATATTTCACCAACTGTTGTTCCAAAGAAAAAAAGAAGAAAC
1179	EgSNP 43593	20.661	LG12	A	G	119	CTGTAGGAAATATTGGCATGTTAAGGTGTTGGAAGGAATGTTCTACTTGCCAACTATCTTGAGCTATATAAGGTGATGAGAGAGTTGCATGATATATTGGTGTAACTAGCCTCTAGAGGGTCTTGATTTC
1180	Eg2011	22.181	LG12				TTATGGTATGGTAACTAATCTAACTATTTTGTGACTGAATTAATTCTGCTTGCGCCTTTTGATCTTGCGGATCCATGTTTTGATTGTTTCACCAATTCCATGTACATCTACTTTGCTGCCTGTTGACCTGACTCAACCATCCACTTGTAATTCAGCTATTCTCTTGCTTCCTACGTTTCTTTTATATATATATATATATATATATATATAAAGATGGCCTGTGCAATTCTAGTTTAAAGATCAGCAATTTTAGGCATTATTGGAGTGCCTACATCTTTGTGGTCTAATCA
1181	EgSNP 43950	23.390	LG12	G	A	22	CTTCACATCAATTCTCCAGCAAGGATGCTCGAAATACCAGCAGTTAGAGTACTCAACACAGAAAGAATCCAAAGCACTCATTGCAAGAGAAGAAGGACCCCGTCCCACACCAATACATGGCGAGGAAACT
1182	EgSNP 43839	24.174	LG12	T	C	31	TCAAGAGCAGTCCGTACAAAGGGGTGGCCGACTGCGTCGGGAGGGTGCTGAGGGAGGAGGGGATCAGGGCGTTCTATGCTTCGTATCGGACAACGGTGGTGATGAACGCCCCCTTCACGGCGGTCCACTT
1183	EgSNP 43699	25.338	LG12	C	A	58	ACCTGAGGAACCACAAGCCACCGTTGACGCTGGCACGGTGCAGTGGAGCTCACGTTATCGAGTTCTTGAAATATTTGGACCAGTTCGGGAAGACCAAAGTGCACTTGAGCGGGTGCACCTACTTCGGCCA
1184	EgSNP 43684	25.861	LG12	T	C	28	GAGGAGGGCTCCTCTTTGTCCAGAGGAATCAGTTATGGGGGGGGAGCTCCTCTTTTGTCCACAGGAATGAAGTTTGGGAGTGAAAACAGAAGCCATGACCGTGACGTGGATGGCCCTTTTTATCTACAAG
1185	EgSNP 43685	26.314	LG12	C	G	57	TAGTGACAAGAAACCAACTTTGTACGGTCTCCTCCCCAGTGCTTCACCTTCACCCTTCTATCTTGCTTTGACGCTCGTTCCGCATCTCAACCAGATCACATTTTGTTAAGTTTCCTTGAGGAGCACGGAT
1186	EgSNP 43697	27.289	LG12	G	A	20	AAAAAGCTGATCTTCTCTCCATTCTCTCGGATGTCCACCTGAATACCGATCAATATAAGATCACTTGNNNNNNNNNNNNNNNNNNNNNNNNNNNNNNNNNNNNNNNNNNNNNNNNNNNNNNNNNNNNNNN
1187	EgSNP 44362	28.036	LG12	T	G	53	TCTTTGTAACCATAACGAACTATGCATCTGAACATATGAAACTCTTTTGGCCCTATCCTGCCTATAAGAAATCGCTCCCCTTCAGAAACAAAGGGAACTTGGACTGATTTGATACAGACAAAAACTAAGA
1188	EgSNP 44471	29.476	LG12	C	T	97	GTTCTTGATGCGCAGTGATTTAGGGCATGGTGCTTGCTGCCCTTAGAGAGTCTGGATCGCCATGGACTCTTGTAGAGGGCTCCATCGCAGGTCTCTTCAGGTCCACGCAGGTGCACGATGGTCCTAACAC
1189	EgSNP 44498	31.089	LG12	T	C	13	CACCCGATATCGCTCGCATGGTGGTCTCGCGCTCCGCCTCACCGCCCGTGAGGCCAGCGAGGTCGACCGTCGGGATCGTGTCGACGCTCGCATCAAGGATCGTGTCAGGCCGCTCCAACGGCGGCTTGAC
1190	EgSNP 44300	31.449	LG12	C	T	45	CGGGCTCAAGTTCGGATTGGGCCAGTAGTGAACCCGAGTCTGATCCGAAAATGAAATGGGCTATGATAGCAAGGTGCATCGTCGAAGGTCCGTGCTCCAATAAATATAGTATTCCACCAATGAGAGATCA
1191	EgSNP 44304	32.490	LG12	A	T	40	CCTCTTGCCCTCGAGACTCACAAGCAGGTGGAAATTGCTCTAAACTCCGAAGCTTGTCTGCACTCATACCACTCTCAAGTTACACAAATATGTTCTCCATGTAACCCCACAATGCTGTATTAAGTATCCA
1192	EgSNP 44327	33.722	LG12	T	C	40	AGGTGATTTTTCCTGGAAGGGTCATGCCTTTAAGGGAGCCTTAGAATTAGAAATGATCAGAATGAATATATATGGTTTCTTGAAGAAAATATCAACACACATTGCAAACGCAACTGATTGCTCACATCAG
1193	EgSNP 44336	33.797	LG12	A	C	19	CTTAATTAATTTCTGGGGCCGATGAACAGTGGACCCAAACGGGGTCTCCTCCCCGCTCTCATCCGACTTCCCCATCGCCCTCTAGTTTACCGTTGCTAGTGGGACACGTGGCATCCTATTTCGCCACTTG
1194	EgSNP 44323	33.816	LG12	G	T	19	TCGATGCTTCTTGTTGTTTGTTTTCTTTCTAATCGTGCTGCTGCTTTGTTGATAAATGTCGTATATTGTGGAATCCTGGTTTCCTACTTGTGCTAAATCTTACTAGGAAGAAGATCGGGAACGGGGTTGA
1195	EgSNP 44322	34.143	LG12	A	G	76	AATCAGATCCAACTTACAGATTTCAATCCTGAGCCAACTTCTTCCGAGCAGCCCTGGCATTATCATATTCAAACTTAAGCACATTCGGTATATGCGACGTGTCCTTGATGTACAACAACCTCCCCACCGC
1196	EgSNP 44386	35.417	LG12	A	T	102	GGGTATCAAATTCCACTCACAAAGACCAGTGTCAAATCGCACAACAAATTCCACCATCGGCTTGGTTTACCTTGCACGCTCTGCAAACCCTCAAAAACCCACTAGCCTCAATGGGACCGTTGATCAGATC
1197	EgSNP 44399	36.806	LG12	C	T	65	ATTTAAAACCTTGTTTGTTAATCCTTCTCAAATTTTTGTCATGTCCCATCTGCAAAGGCATTATCCTTCAACCAAATTTTTGTCATGTCCCATCTGGAAAGATATATCTTTTAATGATCAAACAAGATGA
1198	EgSNP 44429	37.455	LG12	T	C	4	AAAACTGACTAGTCTTGTGGTGCTCTTTGATTTGTGGCTATGTTCTATGTTCAGCTTGGAAAATGTTAGGCTGGAGGTGACACCACGATTCTGGATGCAGCTGTTTTGATGAGTTTCTTTTTATAACACG
1199	EgSNP 2518	37.728	LG12	C	A	75	AAAAACAGAAACGAATTACTAAAAATATATACTTTGAGAACACGAGAACAAAATGAATGGTCAAATAACAGGGAAAAATTAAAATTTCGTATCATTGATTTAAAAGGCAAATATCACAGTCCCAACTGTT
1200	EgSNP 44781	38.024	LG12	A	C	34	TAAGACAGCTCAAGACTGACGAGACACAGGGCTCAAGAGTCCATAACCAAAGTAAATCCACGTGGATTATCATTATTGTGACCACCGAGAGCGGTGGCAATCGCCATCAACGCATGCTACCACTGCTTTT
1201	EgSNP 44734	38.349	LG12	T	G	19	AGCTATCAGTCATTGTTGCTGTGCTCCCACCGAATTATTTTTCTTGGCGTGCGGACTGGATTCTGCCATGGACTTTGGACTAAGCCCACATTTGCTGACTTAATATGAAACTGCCGTGAGAAGCTCAAGT
1202	EgSNP 44743	38.757	LG12	G	A	104	GTTGACCACAACGGATGGGAGGGGAGACCCGCAACGCCGCAACGGCCGTCGAACATGGGGTGACTAATATCATTGGAACATAAAAGGTTAGGGCGGAGTGGAGGAGAAGGCTATTTCGGTAAATTACTGG
1203	EgSNP 44767	38.822	LG12	A	C	16	GCCTCCCCACTGCCACAATCTAAACAAATTAGCCCCATACCGNNNNNNNNNNNNNNNNNNNNNNNNNNNNNNNNNNNNNNNNNNNNNNNNNNNNNNNNNNNNNNNNNNNNNNNNNNNNNNNNNNNNNNNN
1204	EgSNP 44723	39.172	LG12	A	T	74	ATAATCGTTATCAAGATGATTCACAGATAACTGAACATTCTTCCAATGATGCATAGACTGACCCATTTTCTCTATGCTGCATACAAGAAATACAAACATATGGTAGGATAATCTAGCAGGAGTAAAATTT
1205	EgSNP 44729	39.538	LG12	C	T	26	TTTCTGCACAGCAACACGATTTTAATCCGAGATCCAATCACTGGGCTTGTCAATCTGATCTTTATGAGAAATGATGTTTTGCTTACCAATCCTCCAGTGGCGAACTTGAGAAGCAAGCAGGCAACGACTG
1206	EgSNP 44719	39.551	LG12	T	C	23	TTGTGTCTGAAACAAGAAACAGTTGGTTACTTGATAACCCATAGCTGGTAGATGATCAAGGTGTTTGTGTGCGAACAAGCAAGGTTTGTTTTGTGTTGACAGAAATCTAATTAGAGCAGCCACAATAAAC
1207	EgSNP 44861	39.989	LG12	A	G	39	TTTAAATAGGACCTATATTTATTTAAGTAATGTCCAACAAGATGAGGCAAAACCAAATTTTTGGATTCTCATCACCGCTGTTTTGTCGCATGTAGATACCTTTACACAGTTTATGTTGTTATCGTGGTGG
1208	EgSNP 44707	40.301	LG12	T	C	42	TAAGACTGTTAGAGGACATTTACTTCCGCAAACAAGTGTCGGTTCCACTTCGGCAGTGTAAAAAGGCCCTTGGAACATGAGGCGTCGACCGCCTAAGCTTCAACATTGCAGCGCGTTTCCGTGATGAGTG
1209	EgSNP 44716	40.395	LG12	G	A	45	AGAAACCTTAGTCCACACGCTCCACTAATTTGTTAGGCGCGTTATAGGTCCACCACCACGGTTCTATGGATACTTCGTAGTTCACACATTCTTTCCTTACAATGGTCCATGTTCTATGTGCAGAAAACTT
1210	EgSNP 2478	40.644	LG12	T	C	104	TTTACCTAACATGACTGGGCCAAACATCACACCATGCAAACATATGGTCACCACAAGTGCGGGCAACATATATCTAGATCGTGGACTTCTAGCACCGCATGCTTCTAGGCGAGCTCATGAACAAGTCACC
1211	EgSNP 44700	40.741	LG12	G	T	115	TCGTAGCCAGGCGATAGTTAAGATCTCCGAGCCATATAATCTTGCTGCAAATCATATGAGAGTTAAAACTGTATAGAAGTTTGCTTTCATAATTTGATTGTTGGTCCATAATTGTTGTACAGAATCATGT
1212	EgSNP 44645	40.907	LG12	T	A	123	ATGTAGTTTAAAGGTGTTTTCCCCCACGTTTTTTGGGGAAAAAACAATATGAACCATATGGTCTGGCACTGGTATCCTCAAATCGTTACAGGTTATGCTGAAGAGGTTCCATTTCACAAATCTATGTGAA
1213	EgSNP 44625	41.322	LG12	G	C	106	TTCTTAGGTGGTTCGACCACCTTCTCTGGTTCTGGCTCTGGCTCTGGCTGCTGCTCTTGGTAATCTGAAGGTGCAGGGAGGGCTTTGACGCTGTTCATATCCTGCGCTGGTTCTTCATCCCGAGTCTCAG
1214	EgSNP 44899	41.479	LG12	T	A	17	CTCCTTAACATAAATCTAAAAAGCTCGCGGCACTTCTTTAAGGATATTTAATATCATCGCAGCACTTTCTGGTAGCTTCCCTCTGGATTCCCAGCCCCACCAAAAAGGGTGAAAGAAAAAAGATGAACAA
1215	EgSNP 44904	41.669	LG12	G	C	48	TCTTTGTTGGACAAACAGCTTGGGATTGTTAATAGCCCCTAGTTCTTACCATTAGATATTTGGACTGAATTACTGCTTTTTTCCCGAAAACCTTGTTTATTGATGTTTGCCTACTTTCTATGGTGGTGTT
1216	EgSNP 44930	41.717	LG12	G	T	25	ATATATTCCTATACCTATTGCATAATTTAGACTTTTTTGAAATATCAGCTTGGATTGAACCTACGGAATGAGGTATGTGTTCTATAATTTGGGTTCTCTAATCTGACTTGATTACATTTCTTGTCTATAT
1217	EgSNP 13581	41.804	LG12	T	G	71	TGCCTTAGAACTTTATTTTTGGAAGAAAGCTCTGTTACCGAGAATGATGGTGAATGGCTTCATGAGCTTGCTGTCAATAATTCTGTTCTTGAGACTTTGAATTTCTATATGACAGAACTTAGAATCTCGC
1218	EgSNP 44594	41.822	LG12	A	C	64	TAACCTTGGATCACAGCACCTGCATCGAAGAGGTACCACTAGTCTTTGTTGGTGTCTGTATGCTCTCTCTTTTCATGTATGATCCTGCTCTCATTTGTGTGGTATGGGCTATTGTTTGTTGTGATTCAGG
1219	EgSNP 13630	41.845	LG12	T	A	71	TACGGGTGTCAGCGGAGGTTCCAGAATCCGCTTCAAGGCATCTCCTTTCTCCCCTCCGCACCTATCGGGCGACAAGCTTCTCGTTTCGGAGAGAACGACCCAGGCTGAGCGAGAGGAACCACGGTAAAAA
1220	EgSNP 44863	41.862	LG12	T	C	2	CTCGCTGCTGTGCTGGAAACTGAAATCCTCCAGTGCATAAGCTGCAAATATGGATCAAGGTCAATACTGTATCATAATCTGATAGCAGAAGCACTTGAAATTGAGCAAGGGAAGGATTTAAAGCTTTAAA
1221	EgSNP 13596	41.937	LG12	T	G	108	AAATCAGACCATCTATGGAATGATTGCATCTTATGGAAGGTGAACCAGAATAAAACCTGAAGTTGAGTCAAAGGATTCTCAAGACAATTTAGCTGAAGATTATACTTCGGGTAATGGAGAGATGTCAGTG
1222	EgSNP 44860	41.965	LG12	A	G	110	TTAATTAGGATCAATCATACTAAATTCTGAGCATATCTAACAAAGCCCGAACAAAACTTGTTCAACTAAATCAAACTCAATCCAACCAACTTAGCTATATAACTAACACGGTCCAATCAAATGCAATCCA
1223	EgSNP 13637	41.966	LG12	A	G	102	ATTAACTTTTCTCCTGTCCGTTGGATAGCATCAGGAATGCTTTGTGATGGCCCTTGTATTCTGTCACAACATATATGAATGACCTTGTTGGAATTTCTATATGTTCAACTTGATATTGGACTAGCCTTCT
1224	EgSNP 44574	41.970	LG12	A	G	36	AGGTTGAATGCCAGTTTGAGAATCAAAATGTTGCATATCGCTATGCATAAACCGNNNNNNNNNNNNNNNNNNNNNNNNNNNNNNNNNNNNNNNNNNNNNNNNNNNNNNNNNNNNNNNNNNNNNNNNNNNN
1225	EgSNP 13560	41.971	LG12	A	T	119	TGACAAACAGCGAGGTAAGCCTTTTAAAGTTAACAGAGATGTTAGAGAGTTCAAGACCATTATTTGGAATACTAGGTTGATGCATCTTGGCTTTTATGACCCTAAATACACTTGGTGCATTAATAGACTT
1226	EgSNP 44850	42.002	LG12	G	A	23	TAGTCGGCTAGCCTGCTCAACTCAGTATGATGGTTCGGGTTGGTGTAATACGATCGATGTTGGGGCCAATAGGTTGATTGATTGCAGTGGCTGATAGCTCAATTGATGCCAAGGTCGTCATCTGGATCGT
1227	EgSNP 44548	42.074	LG12	G	A	110	CACTTCAGCCGCTGCTGCGCCCTACGCTCGCGCTAATCCCACTACGTTCAGTAACATCACGAGCTAACGGTCAATCAAAACATGAAAGTCCCGCCCTCTCCTTTCTTCACAAATACCATCCAAAACCCTT
1228	EgSNP 44616	42.255	LG12	G	T	62	TGGAAGCGCCACAAGAAATCCAAAAATAATAATTAGAAATCCTACAAGTTGTCCACAGGTCAGTCCAAACATTACAGCATATCATGTTCATACAGGAAATTCACTGATGTTCTCATGTCATATTGGCTTA
1229	EgSNP 44619	42.263	LG12	C	A	4	GCAAACCAAAACTAAATACAAGCAAAAAATCACAGAACGAACGAAGAAGAGCAAAACTCAGTAAGTGGGGTAGTGATATCCACCATTATAAGCTGCTGGCATTCCGTAAGGCATGGCTGGCACGGCTGGG
1230	EgSNP 44603	42.339	LG12	A	G	103	ATTAGTTTAGACTGAGATGATGATTATTCTCTATAAAACATCCTAGTGTTGCATATAACTGCAAATAGATTCCTATTTCTTTCTCTGTGCCCGTTTTACCTTCATTTGGCCTGCTGGGAATAATTAAAAT
1231	EgSNP 44595	42.370	LG12	A	G	57	ATAGAATGTAAACCAGTAATAGTTTCCCACATAATTTTGCTGACCCTGACTTTTTCAGAGTTTTTCTGGCCATGTTTCAAATTTAAACCTTATCGGTGATATGGACAGGATGGAACAACTTTATATAATG
1232	EgSNP 44658	42.665	LG12	A	G	60	AAATTTACTCTTCCAAATAAAGTAGGCACAGGCAGTAACTTTTCAATTTAATTTACGCAAACATAATTCTTCATACTAGCATAATTCTTTCCCAGCTTAAAGGAGGTTCTGAATTCTTTCGATTAACTGC
1233	EgSNP 44710	43.030	LG12	T	A	3	TTTTAATTTATTTGTTGCAATTGATTGCGGGGTTGCCATGTCCGCAGCTGGGATCTAATGAATTTTTCATGTGTACGTGGCAGGCTTCGTGAAGCATTTTCCTCATGTAAATTAGTGCGTACTGACTTTG
1234	EgSNP 44557	43.221	LG12	A	T	126	AACACGAACATTTGTGGGGCTCAAAATTCTGTTTCATATCAGACAACCTACTGCCAATATTTGACACTAGAAACCTGTTTTCATTTTTATGCTGCTTGCTTTGATGATTGTCGATATTGATTTTTTAAAA
1235	EgSNP 44618	43.705	LG12	A	T	119	GCATCATCTCTGGCAACTTGGTGATCAGCACAACACTGTTTTCTATCCTCCAGGTGCTATGGCAGGTCTGATTTATGCCCCATGTTTTATCTTATCATGAGAATATTAATGCCCCATGTTATCATTTACA
1236	TS1MS67	45.110	LG12				AAGCTTACTACAAAAACAAAAGTTTGGCTTTTAGCATGTGGCCCATTGATCCATCAAAGAATGTGTAAATTTTGTCCAGTCAAGCATAGTGGGCTTTCAACTTTCATTATACAACTATTATGCACATGTGCATTTGCTCACGTAAAAGAAAATGCACATAAGGCAGGTGCACACTTGACATAGTGCATACACATGTATGTGCATATGCCATACACGCACACATACACAGAGAGAGAGAGAGAGAGAGATGAATTGGACTACACTTGGATGGATCTCCACTTAGATCTAATTTGGTTTAGGTTAGAAGATGAGGGTTCCACATCAATGATCCAATCCATTAGATGTGTTCTACCATCTTTAAATTGCTTAC
1237	Eg0291	45.351	LG12				GTGACAGAGAGAGAGAAAGAGAGATCAGGGGCCTGAGGGAGGAGGGTTTGATGTGAACGAGCGAGAGAGAGAGAGAGAGAGAGAGAGGTGGGGATAGGTTTGACATGAATGATAGAGAGGGAGAAGGGAGGTGTTTTAAATTTAAATAAAAAATATATGAGGATGAAATATATGATTATCCGTATCCGATCTGAATCTGCTTCGAATATTTTTTCTAAAATCCATACTTTCTCCTCCCCTCTCTCCTCTCCAACCTCTAAGTCGAATCCGGGCCAGTACCAATCGAAGTGACCATCTAGCAATGGTAGT
1238	Eg0412	45.498	LG12				CGAACACGAAGCATCAATGAGTGTGTGTGTGTGTGTGTGTGTTGCTCTATCATAGATGTAGTGTTAACATTTGTTTCCGACGTAAACACTACAAGCAGGATATTAGATTACAAGAAGAACAGTTCCAACAAGATAAATTTTAGCAATACCTGCTTTAGGAAACCAGCTCCGAAAGCTCTTGTCACCTTCAACGAACCCTTCACACGATCATTCACGATAGCAGAAGGATCCTCCGGATGCTCTCTTTTAATTCTGCGCACTTCCTGAATCACAACAAACAATAGCCCATACCACACAAATGAGAGCAGGATCATACATGAAAAGAGAGAGCATACAGACACCAACAAAGACTAGTGGT
1239	TS1MS14	46.237	LG12				GAGATCAGTTCGAGCTCAATTGACTTATATATATATATATATATATAAAAGAAAAGAGTGGAATTGAGTGTTGTAAAGATTAGATATATTGAGAGATAGGATTTGTGAAGAAATCTTACGCTCTATAATTTATAATTTTTTATAATAAATTTTTAGTCATCGTCTTTATTTATGGACGTAAGTCAACAAAATAAACTATATAAATTTATATGTTTTTTTTTTATTTTTATTCATATTTTATTATTCTCCGTGTCTACCGCAATAGCTGCCCAGAGAATATTCAGAAAACAAAGTTATGTTACACATTGATAAAAGGTGGGCCAAAACAGGGAGTAGCACTTAGAGCAGTAATTCTTCATCGAACTTGTTATGAAGATCAGAGAGTTGAAGATTTGACAA…
1240	Eg324	50.169	LG12				CAGTCCACGCACTTGCAATGAGCACAAAGAATAAATAAATAAGCAAACAAACAACCTTCCTCTATTATCTCAGTGTTGATCGGTTTTATACATTGATGACATATATCCTGAATCCAAAGAATGCATGAGGTAATCATATCACAAACATAATACACACACACACACACACTCCTCCCTGTGAAATTATCAAATGCATCTCAAATCAAAGGATTACGATCATCAATAAGGTAGCCTTTGCCCTTGACTAACAGGCATTAAACAACTCCCGTGCCAATAAATCAAGAACGAAATTGATGACCCAAAAAAACGAAAAGGTTACTCTCAAATGTTATGTCATGCAGAACATACTCCCACAAAGCAAGAACAGAATTGATGATCCAAAAGGAAAAAAAGAATAAG…
1241	Eg0926	51.148	LG12				AGAGTGTTTCACCATTAGGGGAGGAATTTGATTCTTAACAACACATATAAGAAAATTGCATTTTGAAATAGATGATTTATCTTGTCTGGGATATTACATCAGGTGGGAGTTTCTTCCTTCCTTCCGAAACTAAAATGCATATCTTAGTTCCTTCTCTCCTCAGTCCATCAACTCTCTTCCAAGTCAGTTCAGAAGAAATTATCCAAGGTGCACCCTCGTATTGGCATGCCAACAGGCTCTAAGGACCAGTATAGATGTCTAGATAACACATACAAAGTCATTTCATCAAAG:::T::CA::TTTCTCCAATCCCTCTC:CTCTCTCTCTCTCTCTCACACACACACACACACAAAAGTTTCTGCCATTCATAGAAATTATTGGTTAATAATGCATTCA:…
1242	Eg3328	0.000	LG 13				ACCCCCTTAGCCCTCTGTCTCCCGAAGATGATGACCTCAACAAGTTCACCCACTCTCTTCGTCTCTCTTCTGAACATGAGATGATCCCAATAGCTTTACTCCCTCTCTCTCTCTCTCTCCCTCCTTGCTTTTAGTCTCTCTTTGTTTCAAGGATGACGACGACCTCGGCAACCTTCAAAGATGATGACAACCTCGGCGACTTTGCCTTCAAAGATGATGACAACCTTGGCGACTTTGCCCCCTCTCTCAGCTCTTCCTCAAAGAAGATGAAGATGACCCCAGTGGCTTCACCCCTTTCTCTCTCTTTCACCTCACTCTCTTTCTCTCTCTCCTCTTCCCTCTCCCTATCCCTCTCCTCCCTCTCTCTCCCTCCCCCTGATCCCGATACACCTAGGATTG…
1243	Eg3126	12.595	LG 13				CTCTCTCGCAGTGTTCAAAGAGAGGCTCAAAAGTAGTTTTGCGCTCCATGAATAATTTTTAGAAGACATGACTAGATAGTCAAGAAAGTAGGCTCCCCTTCGCCCAATTTCCCAGCGCGAATTCCTTCCTGCCGCTGCTGCTGCTGCTGCTGCGGCTCTCTTATTCCCCTTTTCCGCCAACTCTGACTCAATCGCCCCTGCCACATACCAATGCTCAGAGCATCAGAGCATTGAATACCACAACATCAACAACACCAATAAACTACGATCTCTCTCTCCCTCTCTCTCTCTCTCTCCCTCTTCCTCTCCCTCTCTCTCTAGTATGCATGCCATGTAATTCTTGCATTACCTCTCCTTTTTCAATTTGTTTGCGTGTCTTTTTTGTTCCTTCTTCTCTTT…
1244	EgSNP 9801	20.425	LG 13	C	A	11	CCCCTTTCTTCCACATCTCTTACAAGTCGGCCAGCCTCAAGTCTCATGTGCTGTATGGGAACCAAGAGACGGTCCTAGAATCTGCAATCAGAAGAAGGATTATGGATGTCCTCAACGTATCGGATGAAGA
1245	EgSNP 12206	21.877	LG 13	G	A	108	CCCACCTTCCTCAGCCACGTCCACTCCAACAGCCACCGTAAAGTCCTCGAGATGCGCCGCCAGAAGGAGGAGAAGCAGCAGAAGCTCCTTTCTACCTCCACGGCCGCCGCGGCGGAGGCGGTGCCCGTTT
1246	EgSNP 12197	22.025	LG 13	G	A	48	ACAGTCAGATAGTCACAACAAATTTTCAAGATTAAATCAATATCAATGAAACAAAAAGGTCCTATAGCATGTAAATATCTATCTGTTTTTGCAGTTAGATGCATAGGTGCATCTAGATGGCATGCCTTGG
1247	EgSNP 6251	22.345	LG 13	T	G	2	TGTCATTTTGTCTTTTATCACTGAACTCATTTTGCAAGTCAAAAGGAATACACCAGATAAAATTATATTATAAAATGTATACTACCAGTTTTTATCATGCCTACATTAAACTATACTATGTTCTAAGCAT
1248	EgSNP 12991	22.528	LG 13	G	A	33	CATCAGCACATTCAAGGGTTTGGACCTCTGGAGGACGACAGGCAACAAAACTGTCACCTACTCTCAAATCTGAAAGGCATTCAAACCATTCCCTAGGTTGGGAATAATCATGTTTAAAAAATAGTGCCCC
1249	EgSNP 26654	23.043	LG 13	T	C	72	ATTTGCCATATTATTTTAGTAGTGTCAAAATTTTGTAGATTTTAAGAGGCACCAATTCATGTTGATGATTCTTATTGATCATATTGTGTACTAAGGCAATATTATATTTCCTCCTGATTTCATCCATGAG
1250	EgSNP 26712	24.267	LG 13	G	C	85	ACAAGTGGAATGGTTGAGGTGGTTTTGCTGCATCTAAATCCTCAACCTCAATGTCTTCTCACTCCCTCCCAAGTATAAAACATATGCTGAGCTCTCACCACAGTCTCATCTTCTTTTCCTCGCCCAAGCT
1251	EgSNP 26888	24.784	LG 13	T	C	66	AAATTACATGATATATAAGCCCTAATGCAAAAAGAAGTGCATGGTCCCAGAAATTTGTCAGTCTGTTATGTTTGAAGTACCTAAAGAAAGATCTATGCCGAGCATACCATAAACAATTTACCTGTACCAC
1252	EgSNP 26761	27.278	LG 13	G	A	48	CTTTCAGCTTCTATGAGTGTTGACAGTGCCCTTAAAGCAGCATCACTTGCACTGGGATCTGGCTCTCCAAGCATGCGAACAAGTGGTCTTACAGCATCTGCTTCCAAAAGACAAAATGATCCCTCCACCG
1253	EgSNP 26768	27.450	LG 13	G	C	111	GACTAACATGCAAATTTACCTGGAACTAAAGGCAGCAAATAGGGCTCGGATTTCGCGTTGAAACCGAAAACCCGTGACCCGTTAAGGGCTTCTTCCGCCTCACGATCGTGCGGTGGAGAAGGGGCAAAAC
1254	EgSNP 26816	28.449	LG 13	T	C	55	GGAAGTTACTCTTACTCCCTCCAACACTACCGCCAACAACACTGCTTGTATTGCTTTCCTCATGCTGCTGTTGTTGGTACTGGTGGTGTTCCATGACACCAAAAATTGAGAACAACTAGAGAGAGGGAGA
1255	EgSNP 26563	31.974	LG 13	T	G	84	TAAAATGGCTGTCTGATGTGAATTTGTTTTGTTGTTCCTTTGGTTCTTCTTGCAGCTAATTTTTGGTAAGAGCGACGAAGTGGGTTTTGTCTTATTTGGAACCGACGGTATTCTTCTCTTCTACCCAAAA
1256	Eg3274	32.916	LG 13				GTCAGGACAGGCCTTGTATGTTCTTTAGGACCTTATCTTAAGAAGTATGTGGTAATCACGTGCCCGATCTGCATGCTGGGTCCGGAGTGTGATAGTTCAGCAGCTGTCGAAGTGAGGGACAAGAGAGGAGGAGGGGTTTTAGTGATGGAATAGCCAAGGAGAGGTGGGTTTAAGAAGAAGAAAGTGGGAAGGGGATAAGCTCAATTTGTTCATGGATGAAGTCGGCCTTCACTGGTGTAACCTATCCAATGGCCTTTGGCCGTCCCTCATCGGCCCATGTCACTCATCTGGCCGCTCTCGCGGCTATATCTTCCCCAATGGAGGATCAGGCAAGGGATAAAATTTTTCTATTCCGATCAAATAAATTTTGAAAATGGGGTCTAATTAGACTGGCTCTCT…
1257	EgSNP 26505	34.761	LG 13	T	G	122	CATATGCATGTGGACTTTGGAATCAAATGCACTGTAGGATTATTAATTGTCCGCTACCTTGGTCTTAAAAGTATACCTCAATGGACAGTAGACAAGTACCAAATTATAAAGATGAGTTGACCGTGGAGCC
1258	EgSNP 26534	35.252	LG 13	C	A	20	CTGATGGGTTTCTGGATTTGCCCTTTTGCTGATCAGTTGCTCAGTTCTTTGTAAACCTTCGCAGCACATCAAAATAGTCAGGGAAGGTCTTCCGCGTGCAGCCAGGGTCTTTAATGGTGACAGGGACATC
1259	EgSNP 26485	35.755	LG 13	T	C	126	ACGAAAAAACGAAACCGTTCGCAAAGCTCCCGAGGGACACGCGTTCAAATGCCTCGCGGTTGGTTTGTCTTCTTACTAGTAGTTCCAATGGATGGTTTCCATGTGTACCAGACGTTTTTTTGTAACTTTC
1260	EgSNP 26466	38.075	LG 13	C	G	26	CACCTGCCCAACCATCAGTCCATGTACCTTCTCCTTCTTGTGTATTTGTAATCTCAGTTGGGATGGAGATATATACAGCTATCCATTTGTGACTTCAGTGCAAACTGCTCAACACGGTACACCAGTTACA
1261	EgSNP 26462	38.686	LG 13	C	T	111	TGGTCAGCACTCGATGGTACGATTCAAAAGCCAAGGTTCCTAAATGTCAGATGAATGGATTCCATAGAAATGATATTTTACAGATTCTATGAGGATGATATTTATATTGTTCCTTTACCACGCTTTGACG
1262	EgSNP 26464	38.744	LG 13	A	G	55	AATGTGGACCACAATTTTCACATATGGTTCCATTGTGATAGATGAGTTTACGGTGATAGATGCCCAAGAACAAATTAATGTCTCATCCTCTGCCTTTTGGTTCCATGGTGATAACCTCTCGAAGCGTCCG
1263	EgSNP 26527	40.016	LG 13	G	T	84	TCCTAGATCTCTCCTACAATCAACTTACAGGCACTATACCTATAGAGATTCTTAGCCTACCTTCCCTATCTGAAGGCCTAGACTGATCACACCATGCATTATATGGGTACTTTCCTTCAGAAATTGGCAA
1264	EgSNP 25689	48.461	LG 13	C	T	38	TCGGCCACGAGCGCGGCCTGCTCACTCCATTCCCTCACCGCCATGTCCGCCACCCTCAGCTCGATCATCCTCTCCACCAGCCACAGCAGGTGCCTCGCATTCACCATTGCCTTGTAGAGGCTCAGCCTCT
1265	EgSNP 25707	50.513	LG 13	C	A	107	AGCAAAGGCCTCCGTGTCGATTCTCGCGTGCGGTGCACGTGCAGTTTCTCCTGTAATTCGAAAAATAAATAAATACTCCTTTTCATTCCAAGGACTCGGAAAATCCCCATCATTCTCACGCCGACGCTCC
1266	EgSNP 25719	50.581	LG 13	C	A	13	TCCAACACCTCGCCGCTTCGGGCGGCTCTCTTCAGTAGAGGGATGAGCCTGTGGAGGGTCTCGTGGCGGACTTTGTCGAGGACGAAGGCGCGGAGGGACTTGGTGTTGAACTCGAAACTAGCAATCTTAC
1267	EgSNP 25754	50.841	LG 13	T	C	65	GGGCAGGCTGCACTATAGATGATCTTGGTTGGTTTTTACCACCCTAATGTAATGTTTATCCTCCCTGATAAATAATATAGAAGGTAGCGATTGTTTGCCTTCATGGCTAATACCTTTGGAGGTTTGAATG
1268	EgSNP 25753	50.935	LG 13	T	C	68	GAGACCCACCAACTTCTTGCAGTGCAGGTACTGGGACTGGCGTGAGAGTGATTGTAGTTCTGCTAAAATACTAGCCGTTTATGGGTGTGATGGTTTTATTTTGATTGTTGGGTTGGTTGGATTTTTATTT
1269	EgSNP 25723	51.134	LG 13	T	C	119	TGTAATTAATGTGATTGTCGGGACCCGAAGTGTATCGCAGTTGTTATAAGATTACGGTGGTTATTATTTTTGTATTTTTGGAGCCGCGAGATGGAGAAGATCGCGGTGACGGATCTCGTTGCTGATAGTG
1270	EgSNP 25739	51.699	LG 13	T	C	82	TGTGGTGATCCTGAGTTACCTCTATGAAGCTTCTAGGAGGAGCAAATAAGTAGTTAGATCTGGCTTATTTCTAGTCTGGACACTCAGTTAAATATAATCAGATAAAAGCAGAAAGAGAGAGAGACTGCAA
1271	EgSNP 25789	52.750	LG 13	T	C	27	TACAGCGGGTTGTTCTGCGCCACAGATTGGGGCCGTCAGATTGCGATCAGGGGAGTAGGGCAGGAGATGGGGAGTACGGACCTGGTGGCCCACGACGGCGACGCACACGATCATCTTCGTAGCGAACGCG
1272	EgSNP 25859	55.868	LG 13	G	A	64	GAGCTTGGGGTTCCATTTGAACCAATTAGCTTCGCTGACCCTTCTATAAATCTACACAAAAATGGAAGGTTTCTTCAATTTCGAAAATATCTTGTAACAGTGGATAATCTAAGGGAGAACGAAACGGGGA
1273	EgSNP 26002	56.390	LG 13	C	G	92	NNNNNNNNNNNNNNNNNNNNNNNNNNAGCTTACCACTTCTCAAGACCTTCCTCGAGGAGGGACCTAACTGGCCCATCATTCAGCCGATCCCCCAGGTCACGATCCAAGAGTATNNNNNNNNNNNNNNNNN
1274	EgSNP 25513	61.903	LG 13	T	C	17	AGAGAACCCAAAACTTCCTTCCCTTTGTTACCTTCATTTCCAAAGGAGAACCTTCAGGACCATGATGGTCCCACATGTATATACACACATACACACACACATTCATAGTCATAAGCTCCATTCACCAGAA
1275	EgSNP 25465	68.393	LG 13	G	A	54	GAGCTGATGACCCTTCTCTTCCTCTCAACTTCCCTTCATCTGGTGAAAGTTCGAAACAGTTTGCTAAATGGATCAGAATTGATAAGAGTATATATCGTTTTCTCCATATGTGCTTCAACACCTTTTGGGA
1276	EgSNP 25484	69.448	LG 13	G	A	12	AAATTCAGCCGCGGCAACTGGTGCTCCAACTCTTAAGAGAAGTTCATCAAAGACTCATGGTACAACCAATATTCAGACCTTCAATAAGAATGATGTGATACCTGTTATCGTCCCCAGAACTAGCTCGAGA
1277	EgSNP 25491	70.018	LG 13	G	A	108	GTACCATTTTTCAGTATATAAGAGAAAACAAATATAACAAGATATACTTCATCATAATTTAAAGAGGCTAAATAGAATAAGGTGTAATGTTCATGCTCTATGAAATCTACAAATAACCAATGGAGACTTT
1278	EgSNP 25525	71.821	LG 13	T	C	72	CTCGAAAAGATCGAGCGCGTCGTCCATCGTAAGAGCCTCGGATCGGCATCGTTCAGCGACGAGGCGTTCCAACCGAGGGTTCCGCATCTTTACGAGAAGAAGCAACGGCGTCCATTGTGGAATGAGCAGC
1279	EgSNP 26360	73.993	LG 13	C	A	32	CATCTTGGCTCAATAAGTTCTAAAGGTTGAAGAAGGAAAGAGAAAAGTCGATTTCAATGTACATTCTTGAGGAAGATTAGATTAAAGCATGATTTAATTTTGTCAGAAACAGCATAGATAAATGTAGATG
1280	EgSNP 26409	76.531	LG 13	T	C	76	TTTAATGATGGGAAGTTCTTGGAGTGGCGCGGTGGAGAGGAGAGATAGAGAGAAGTTGGTGGATAAGATGGACAAGTGCGAAGGTGAGGAGGCGAACATAGGTGGATACGTGGCGGTGGGTTGGCACGGT
1281	EgSNP 8444	0.000	LG 14	G	A	47	CAATACTCCATCTTGCAAGAAGTAGATGAAGAGATCTATCCAACAAGGTTTGCCATCTATCTATAGGATCAGGATTGATTCTTCAGTATTGGACTTCTTGAGGATCTCAAAGAATATCTTCTGAAGTAGA
1282	EgSNP 8070	0.450	LG 14	G	A	33	TTTCTTTGCAAAAAAAAGAAAAACAGGTTTGTTAGTTATACTGCATTTGTTGAATAATAAACTTGGTTGATAACACTAAACATGGAATGTGCATTAGTATATAGCTCAATCAGTAAATATTGAATTAAAC
1283	EgSNP 4485	0.555	LG 14	G	A	32	ATGTGATGAGCCACTTGTAGGATTTTTGTGGCGCCCCATAGCCTTAAAGGTAATCATAGGTGGAGCCGATCGATAGACTTCAGGTTCATTATGATGGGCACGGTCATAGACTAGGACGGGAGAGATCCTA
1284	EgSNP 9091	1.242	LG 14	G	A	20	AGAGGAGTCAAATGTTAACCATGACTCATCTCAAATTAGTAATGAGAATTCTGAGATACATGAAACAACAGAGACACGTGCAACCACTGAAATCGAAAACCATACACCAAATGATAATATAGATTGGCAA
1285	EgSNP 15629	3.489	LG 14	G	A	34	ATCATAGGCACTCAGAAGGCTCAACCAAGTGGTGGGAATTTTCGAGTTTGTAAGCATTGTGTACGTGCATAATTATTGTTCCAAAACCACAAGATTCCAAGACAGTCCTACATAGTGGCCCTATGCTCCN
1286	EgSNP 28611	7.558	LG 14	T	G	70	ATATTCATTCAGGTCACTGCCAAATGATGATATATGGTAGTAATTTATTTAGTTAGCTAACCTTTTTAAATAATTGTTTATTTAGAAGGAAGATCTGCTAAGTTCATAACCTACAATATCCAAAGTATAC
1287	EgSNP 28637	7.668	LG 14	G	A	1	TATTTCCAAAAGGTATGTGGCCCATTAACGCTTTAAGATATCTACAGTTTCATATTAAAACATTATCAGTTGAGATGCCATGAAGCTGAGATTATAAGCTATTTGAAGCAATCATTCCTGCAAAACTGTC
1288	EgSNP 28697	8.348	LG 14	T	A	51	ATCTGTCGGTGGAGTACAGTATAATGGGAATGGCTTCAATTCTGTTAGAACAAGCCAGAGCATAAACCGAATTATAAATGCTGCTAATGGTGATCTTCATAATTCTAGACCTGATTGGCAAAAGAAGAGG
1289	EgSNP 28691	8.404	LG 14	T	C	35	GATGAAAAGAAAAGTGAGTAGCTTGGGATCTAATCTCGTGTATTTATAGACTATCAATAGTCATTTATGAAGAGACACATCCCTTCACCATCATGTCCCTCCATCAATAGTCACTTGTGATGAGGTGCAT
1290	EgSNP 28713	9.010	LG 14	G	A	14	TGCCCCTGAGCCTCAAAGAACGAGTCCGACCGCAGCGAAATCTCCCTCACCAGGTGCATCTCTACCACATCCAGGTACTGTGTCAGCCTCTCCTGGAGCGCAGTATTCTCCTGGGCCGACGGCGAGAAGG
1291	EgSNP 15667	9.033	LG 14	T	A	85	TGGGATTTGAAAGCGGCAAGCACCGCATCTCACAAATAAGAGAAATCTGAAACAACCCCTAGTGCAGGAAAGTGAAGTAATGTGGTGCAAACAAATGGAGTCTCCAGGAAGCAGTAAACCGATGCAATGA
1292	EgSNP 28715	9.051	LG 14	C	A	90	AATGACTTACCCAAGAGAGCACCGTGTGGGATTTAATTTTCCCTTCAAAATTAAAATAAGGTTTGTTCTAAATTAGGTCTCATTAGAGCCAGTAAAACTGACGGCAGCGATCCGCTTATACTATCCGTCT
1293	EgSNP 14714	9.993	LG 14	G	A	10	CTGCCAGCAGGAATAGCGAGTTCCTGACGCCAATGCCGNNNNNNNNNNNNNNNNNNNNNNNNNNNNNNNNNNNNNNNNNNNNNNNNNNNNNNNNNNNNNNNNNNNNNNNNNNNNNNNNNNNNNNNNNNNN
1294	EgSNP 1626	10.045	LG 14	G	A	10	CTTGATTCACGAGGTAGACAGATAGTTTTATAGCATTCATTTTATTGCCTTCACTTTAGCTTGCCTTGTAATTTTTGTTCAATGCGTTGTTCACATGTTATGATGGTAGACATTAATGCGATTTAATCCT
1295	EgSNP 28735	10.431	LG 14	C	A	19	GCATGGCTTTCTCCACCAGACTTATATTGCATATGGATTTTCCCTCAAGCTTCACCATGATCATGGGCTCCTCCCGCCCTGTAGTCATCCATAGGATCTTACCCTTTTTGCCCAAGTTTGCGACGAAGCC
1296	EgSNP 1627	10.648	LG 14	T	A	11	AGCATTCTCCATAGGGTCTGCAAGCTCAATAGCCCAAGCGATGGTGACCCCATCATCAACCACTTTGGGGTTCCCAAACTCCACGACATTCCTCCCTTCAAGTCAGAATCAAACCAACACAAATTAGTCC
1297	EgSNP 28726	11.444	LG 14	G	A	94	AGCGGGGGAGAGAGACACGGAGAGAGAGGGGTCGTCCTAAAAGGGTGGAAGGGTCATATTTATGCAGCTCGTTTGGACTCGTACGAGACCCAATGGAGAGCGAGAGATAATGATGAAAGATATGGCTCCC
1298	EgSNP 14725	13.479	LG 14	T	A	70	CGCAAGCAATGTGTTATATTAATTCTTAACAGGTAATATGCTTTCTTTTCCAAATGATTCTCTTCTGATTTTTCTTTTTAATTGGTACCAGCTTTTTGCATTCCAATGAAATGCATGTTTTGAGTCACAG
1299	EgSNP 28594	17.957	LG 14	T	A	97	ACATTTACATATTTTGGAAATCTACAATATAGATATATATTTTATATTAAACCTTGCTAGCCAATTTCAGATATCTTTACCATTTACAGTTCCTCACAGGTATATCAAGGTATACTCAGGAATAGACCTA
1300	EgSNP 28598	17.999	LG 14	G	A	45	ACCAGCTATCTGAACATAAACTAATGTAACTCTAGAAAGTTAAAAAGAAAAAGGTTACAACAGCAGTTATAAAAGAAAAATTACATGCTATGTTTTGTCTGAAATTGCATGACTCTTACTGATTTACCAA
1301	TS1MS100	0.000	LG 15				AACATCTCCAAACAAAAAAAGGGTATGGAATAATTTTTTATTCTTGGATAAATTTTCCTGCAAGAGAGAGGATACTGCCTTAAAGTGGTTTGAGCAACATAGAAGATTTAAGTAAGATGGAGGGTTGTCAACAATAATCAAGGATGCCGAGGGTCAGCCATGAGTGAATCATATCCAAGAGCCAGTGCGCATGCGAGAGAGAGAGAGAGAGAGAGAGAGAGAGAGAGAGAGAGATTCTTAATTCCAAAAGGATGAAAGGCATAGACTGTAGAGATTTTTTATTTATTTATTAAGTGGAAGTATCAGGAATAGAGATTGACATCGTGGTGTTAATGTTTAAGAAGGCCATAGGGAGGAGGCTATGTCTTTTAGTT
1302	Eg0401	7.466	LG 15				GTCATTTGGGAATTTTGTGTGTGTGTGTGTGTGTGTGTTACAGATGGGAGGATATTGATATTTCATTTGGGAATAGTTATCCTACTTTTTTGTGCTTTTACCTCCTGCTGCAAAATAAAAGCCTCCACTTACCATAGAGACAACAGTTATCAACCTTTGTGGATTGGCTAGTTATCTTACATCCCCTCTCTCTCTGTATGTTCTTTAATCAGCAGCATAATTATTTCTGATTGGGCCATAATTGCGCATATTCAAAAATTTGGATTTTCAAGGCAATTTTTGGTTTGGGTAAATAGTTGTGACTCGCGATTCTATGATTGTGTTTGATTAACAGTTTGTCTCAGTATTGATGCTTCGCAGAAATATGTAGTTCTCAACACCAGAACAAGCCATCCTTAG…
1303	EgSNP 29533	8.636	LG 15	T	C	84	CCATCTCAGCAGAAAGGAGGTCCTGGACCCCCAAGTAACCAAGAGCAAAAAGCAAACCCTGGTGAGGAGACCCCTCCTCTCCATTGAAGTCAGATAGTTCAACCCTGCTAGAGTTGAAAGCCTCCGCAAC
1304	EgSNP 1101	11.389	LG 15	T	G	17	TTGCCATCATCAACCAATTGGAGAAATGGATCAACCTGGTGGATAGCATCGTCCTTTGAAAGTTAGTTTTTAGTTTAAAGAGAAATCATGATGAATATGCATTTATACACTCAGCTACTACAGTGTCATA
1305	EgSNP 28889	12.670	LG 15	T	A	44	AAATGCATTCTAAAATGAATGAAAAAAAGAAATATATGCAATTGTGGTGAAGTTAATGGTTAAATAAGAAGAGCAGAATTTGTAGTAGTACTTTCATTCCATTCTTTAGACTCAGTAATTTCTGTTTAAA
1306	EgSNP 28966	13.249	LG 15	C	A	31	AGCAGCCTGAAATGGACACCAAGAGACAAGGAGATGATTCATTTCAATTTCACTAAGGACAAATGGCTGTGAAGATGCCTCTTGATGTGACTCGACATGGAAGAAAATAGACATTCGCCTACAGGTACAA
1307	EgSNP 29631	13.368	LG 15	C	T	35	AACATGTGCTTCACGCTTTTTCACACCAGCCCCGACCATATTCTCATCCCTGTAGAAGTGCATTCGGAGTGGATTGAGTTCATGGTTGTGGTCAAGAACAACTTCTTTAAGGTGGTACATGCCATCAAAG
1308	EgSNP 29635	13.478	LG 15	A	G	13	CTTGGACTCGTAGAGCCTCGGTGCAGAATCAAACTTGGAGCTTTGCAAAGGGTACTTGTCGACCTCCTATTTGCTGGAATTTGCTGTCTTTTGAGCTAGCACCCAGCTGATCCACCAATTCATCAGGAGC
1309	EgSNP 29022	14.078	LG 15	A	C	66	TTCTAATTGCACCTGGATTTGGAAATTACTAGTGCCTCAAAGAGTGAAAACTTCCCGTTGGCAATTCCTTTTTCGGAAAATTCCATGTAAAAATTTGCTGGTCAATAGAGGCATCCTATCTCCAGACCAA
1310	EgSNP 29048	14.109	LG 15	A	G	34	ACAGGTCCAAAAAAATATGGCTTGAACTAAGACTAACTTACAAGTATGAAATCGACAACATGATATTTACACAAGAGAAATGGGTATAGTTTTAATTTTAATAATCAATCTAGTATACAAAAATGATTAC
1311	EgSNP 28851	14.451	LG 15	T	C	114	GACAGTTGACAGGATGGATCAATGGATGGAAGGAGAAGGACCAAAATAGCAGATGAGTTGAGATTAGACAATGAAGAAGTGACATGGAAAGCCAATCCTGGTACCTGATAATGCCAAAGGAACATAGAGC
1312	EgSNP 29519	14.462	LG 15	A	T	17	NNNNNNNNNACAGAGACACTTGCCTTCACAACAACCACTTGAACGTTGCATCATCCTTCGTATCCAAACATCTGGTGTCTGATCCACATGCTAACAACCAAGTGGATGTGCCCACCGTATCTTCTCAGTT
1313	EgSNP 28873	14.653	LG 15	G	A	3	CTGGAAGTATTACTAGTAAAGAACAAGATGCGGTTTGGGAGGCCACTTCTTTCAAAACTCTTGTAGTTCTCCAGGAATGCCTGCGTGGTGGGCATGAGAGGACGAACCATTTTGCTAGATTGCTCTTGGG
1314	EgSNP 29179	16.636	LG 15	A	C	43	CAACCACATACATGGTATCCAAATGCTCGGAGAAAGAAACGCAATGTATTTTTGCATGTTGGTCCTACAAACAGTGGCAAAACATATAATGCTCTAAAGCGGTTAGAGTCAAGCTCCTCAGGTATTGTAT
1315	EgSNP 29139	17.287	LG 15	C	T	90	GTAGCCTTCCACCAACCCTGGGCAATACACTTCCTACACTTAACTATCTTTGGTTAGATAATAACCAGTTTGATGGACCCATTCCAGCTTCATTAGTCAATGCCACCGNNNNNNNNNNNNNNNNNNNNNN
1316	EgSNP 29113	19.122	LG 15	A	T	104	TTGCCTTTCTTTCTGCAATCATTGAAATCAAAAATTTTATACAAGATTAAGAAGTGAGATAAAATAGCCAACTTGGAGAGACAGATGGAACTTTTGTCCTAGTCTATGCTTACTGTATATTGATTTTCAA
1317	EgSNP 29114	20.296	LG 15	C	A	7	ACCTGATAAGGTACGTACGCAACTTAGATGAAGCTTCCATCAACTCAAATGCAACAGGCCAGGATTGTGATTTCGGAATCCATATTCAACAGGGTCCTCCTCCCTCGCACGATAATCCGAACAAGAAAAG
1318	EgSNP 30156	20.525	LG 15	A	G	5	CTGCCGATGAATTGAGACTTGGAAGCACAGACAGTTTTCTTTGTTTCACTGCTCTGCACTTGTATACTTCTCCTAGTGTACAGAAGATTCTTGATGTCCATGTTATGATTTGCTTTTTCCATATTTTAAG
1319	EgSNP 30065	23.875	LG 15	G	A	6	CATGATGGTTGGGTGGCTTACTGCACGGAATTGACCTGCATCTCAAACATGTTTGTGCTGTTAGTGTTTATGGGTGGAGCAGCATATGTGAAACAGTATTTGGGGAATGGTTGGAAGATATTTCTCACGA
1320	EgSNP 30095	25.897	LG 15	A	G	109	TATGTCTCTAAGAACTTGCGCTTATACCATCGCAGCCTCAACCAGTTCAAGATGATAGGCTACAATTAGAGCAGAACAAATCACCACAAATAGTCGCTGACTTAATAAGGTAATAATTATCCATTACTTA
1321	Eg191	27.041	LG 15				CATGCTTATAAATGCAAATCGTGTCTCTATTGAGAGCATGCTCTGATTGTTATAAATGTTGAGAGAATAGATTTCCTAAGATCAGATACCGGAATAGCCAGACTAGATATGGTTCTGGTTTATATGAGGATATAGGTAAATATGTTATTTTGTCTAATCATTTGAATGAGAACCTCAGATTGTATTGGGTAATTGTTCTAGAAACTTAGAATATTGACTTTGTCAGGACCAGCATTCGTTTTGGGGCGTGCCAAACCTTTCGGTGGCCAACCGGTGTGGTTCGGACATTCGATTCGGAATGCTGGTAAAGACGAAGCAAGAGAGAAGAAAAGAGAGGAAGAGAGAGAGAGAGAGAGAGAGAGAGAAGAGAGAAGGGAAGGAAAGGAAAAGGCCAGTGGT…
1322	EgSNP 29177	28.637	LG 15	G	C	55	CAGTGAAGGGCAGCCAATTATGGGACACAGCTTTCACCGTTCAAGCAATCATTTCCACTGGCCTTTTTGAAGAATTTGGCCCTACTCTTAAGAAAGCGCATGAATTTATAAAAAACTCACAGGTCTACCC
1323	EgSNP 28991	29.194	LG 15	G	A	97	ACATTACCTACTTCATAACTAGGCCGTGCCATTGTTAGTTATCAGCTACTGTACAGCAAGGATCCTAACTTCTCATATTTGAGAAGCTTCAGCTGTCATGGCTATGTTTTAACAGCTATGATGCTTATGT
1324	EgSNP 29021	29.966	LG 15	G	A	35	TTGGGGTTATAATCAAGTTGGTCAAGAGTTACTGAGACGTATTCTTTCTATACTTTAATTAACAGTCTTCTGTCTAATCAGTAATTGTTCTCCAGAATTAATGAGAACATCAAGTTGCATGATTTTTAGA
1325	EgSNP 28975	30.218	LG 15	T	C	126	ATGGATGTCTTAAGGAATGCTGAGACTGTATCTGTGTGATTTCTCCCCCCTTGAATGGGAATCAACTGATGAGAGGAGATAGAGAAGGAAGCTGCAAGTGGGGATGAAATACTTTTGACCAAGATTTGCC
1326	EgSNP 28865	30.988	LG 15	T	C	127	CTTGCAACCTCCATAGATCCTCTTGAGAACTTGGTATGCTGTCCGAATAGAAATCTTTAAGAAGTATTATGTGCCAGACTCTCCTTGAGAATGATCTGCTGTTTCACTAACATCATCGCATAAGATGCAT
1327	EgSNP 28857	32.000	LG 15	G	A	24	ACATAATAATAGTATATGACATTAGAGCTAGCTACAAAGACAAACATCTTCCAGAAAAGTCAGGACAATAAAATCCCTTGTTCTGATAAGCAGAAATCCAAATTGAATTGTTTAGTGAAATACAAATAAA
1328	EgSNP 30005	32.633	LG 15	A	T	17	TGTGGGGCTGCCACATTTTAAAGCATTTAGGATAGTGAAATCAGCTATGATTAATAAATAATGCACCCCACAACCATCCATAAAGAATTCCATCATGGATCTGACCAAGGTTCGCAGAACCGAAACCAAA
1329	EgSNP 28958	33.324	LG 15	G	C	4	GAAGCAAGAGGTAGCTTTGCATTAGCTGCCTCGCCCCGTGGAGATTCTGTTGAAAGCAATGACAGACCTGGAGGTTCTTTGAGTCGTGAACCTGACATTGCTGACAGTCTTTTGCATCTAGATGGAGAAA
1330	EgSNP 29975	33.858	LG 15	T	G	1	TTAAACATCTCAAAACTCTATTTCGAGACAGGCAATGAAATGTAACTTGAACCTGATATTTTAAATGTCTGTCATAGACTCGGGCAGCAGAACTGACAGGAGAATAGCAACATCCTGGAAGTTGCTGGAT
1331	Eg3231	35.144	LG 15				CTGATTCCATATGGTCCAACCAGAATAACTCGGTGCAGTCACTACAAAAAAATATTGGATCTCTACCACCTTCAACACCTCATTGGAGTGCATCATCTCTTGCTCTTTTCTTTCCTTCGATCTCTTTCTTTCTTTTGTCTCAATGATGAGCTTAATTTTTCCTTCTTCTATAAATAGTCACCTTCACTGCTTTCCAACGCAATAGTTTCTTTTGCTAGCTATCGCTGGTCTTTGCTCGGTTGAGCTTAAGCCTCCACTGTCTTAACAGTTTTACTGGTCTCCCTAGTTTGATGAAGCTGTTGTAGTTTTAGATAATATTGAGTGAAGAGTTTTGTAAGCTTCTGCTAATCCTTTTGTTTATCTCTCTCTCTCTCTCTCTCTCTCTCTCTCTCTCTCTTT…
1332	EgSNP 29841	36.393	LG 15	A	G	5	ATAGTAAGACCAATGGCTGGCAGATTCATGGACTAAATCCTGGATGTCATAGTAGTTTTTATTTGATCGAGATAAAAGCTTCTTTCAAAAGCCTCCACTGGAATAACCGAGATAGATGATGTAACAACCT
1333	EgSNP 29913	36.738	LG 15	A	G	19	CACTTATTGAGATGATTGCAGCAAAAGGATGTGAGGATCCATGCAGATGCTTGTTTAGTCTGGGAGGTCATAGCAGGGCAAGGACATTAATTCATAACCTTCTGCTGATGATTAAACACTTAGATAAATC
1334	EgSNP 29826	37.617	LG 15	C	G	127	ATACCTGCGGGCTTTGAATTCGGTAGGAGCACCAAAAACGCTTTCATAACCAATCAGCATTTGACACGTCATCAACTTGGATGGGCTAGGAAGGATCGGGGGTCATACAATAATTTCTTCGGGCAAACCG
1335	EgSNP 29852	37.635	LG 15	T	C	33	CTCTCCGATATTTGACAACTATCACTGAGATTTCATGACCAGAGCAGGCAAAATGAGGAACTAAAAGGCAGAATGGAAGGGATTGCAAGGTTCCAAGAGATTGTTTATTACACATTTGTTGAGTGATTCC
1336	EgSNP 29808	38.640	LG 15	A	C	37	CAAACATCCTAAGAAAGAAATTAAGTTGAGGTGGAGTCCAAGAAAAAGACACATTACTGAATAATAGATAAGTGAAGGATGCGAATTGGTAAAGGATTGGAGAAAGTGGCAAGTAGTCAAGAGAAGTTAA
1337	EgSNP 29798	39.534	LG 15	A	G	73	TATAATTCTTGCGGTGCAAGGACAGAGGGAAGAACAAATTGAAGAAAAAAATAAATAAATAAATAAAAGCTGGGCGCAGTTTTTATCATCAAAAGATTCAATCTATTTGATATATGGATAAAGCAATTCT
1338	EgSNP 29767	40.295	LG 15	T	C	67	GGTATTGATTGTTGTCGAAGGACTTCATCTTTTCAATGACTGGGCAACATTTTATAAGCATAAATTTTCCGTACACTATGGAGGAATTTGGTCTAAACTAGAACATTCCAAGACAGCTTTGTAGTAATTA
1339	EgSNP 29707	41.671	LG 15	A	C	63	GCACCAAACTTAGACGGCAGTGAAAAAGACGCCCACTGGCGGACCGATGACCAACTCCTCTCCAGCACCGAGTGGAACCCGCGGTCCCATCACCACCCGNNNNNNNNNNNNNNNNNNNNNNNNNNNNNNN
1340	EgSNP 29715	42.463	LG 15	A	G	13	AGTATACAAATGCAACATGAAAGTTAGACTCATATCTTCCTATGCATAATAGACCCTAAGCACAATAGAGTATCTTGTGTCCACTGAACTCAAAGGGGCATAAGTTTGTCTCTGTTCTACTAAAAGTGGT
1341	EgSNP 29650	42.892	LG 15	G	A	108	AAGCGATGGAGATTGAGAAGCAGAGGATGGCGTTCACGAAAGAGCTGGAACTCCAGAGGATGGAGTTCCTTATGAAGACCCAGATGGAGCTCACCCAGCTGAAAAGCCGCCATCTTGGGAAGAGGAGGAG
1342	EgSNP 29556	43.966	LG 15	C	T	28	GCTCCTCAGGAGGGGTATCGCCGCAGAATCAGCTGGTTGCGAATCCCGNNNNNNNNNNNNNNNNNNNNNNNNNNNNNNNNNNNNNNNNNNNNNNNNNNNNNNNNNNNNNNNNNNNNNNNNNNNNNNNNNN
1343	EgSNP 29699	44.423	LG 15	T	C	6	TCCATTCGATTCTTCCCCACCAAAAAAGTTCTCATTCCCAATGAGATCATTTTCTTTGACAGATCTTGAAGGTGTGGCTAGTTCAAGCTCGTCCATTAGCCCCAGAAAAGCAGTAAGGGGAATTAATAGC
1344	EgSNP 29673	44.751	LG 15	T	G	66	TTATCGCATGGCACAAATAATTGCATCAGTACCAAATTTGTCCTATCAGAATAAGGCAAGTTGATGGAATCATTTTATTTAAAAATTTATTTAGTATACTTTTATGCAGTGTTATTTCGAATTTCCTGAT
1345	EgSNP 29611	45.092	LG 15	T	C	9	GATTTGATTCCCATGTGTGCTTCAGTGACAACCATCATCCCAAATTTAAAAGATGAGGCAAGATTTCTGGTTGGATCCTTTTTCATCACAAGTAGATTTGCATGTCCTTATTTTTGTTTGTCTTATGGTG
1346	EgSNP 29590	46.076	LG 15	T	C	51	GTCGATTGAGTCATCCATGTAGGTCTCCATCACCACCGTCCTGGAGTACTTCTGCCATGGCCTACCAAGGTATGTCGGGGTGCCGTCCAAGTCCGACGCTCCGATGATCCTGCATTTTTGGATCGATATG
1347	EgSNP 29484	47.431	LG 15	G	A	81	GTGAGAATGTGGTAGCTTCTGGGCTACAGTTTAGAGCTATGTTGCCTTTATGAGGTATGTAGTTACTGCAAAAATCTAAGTAGCCGACCATTGACATGAGGAAGCTTGTAGGTACTGCCAACACTGCATA
1348	EgSNP 29440	48.371	LG 15	T	G	58	CCAAAGGCTAGGATCCAGGTTCTGTTTAGATAAACTCTTAGAAAATGCAAGCCAGATGGGCTAACAGGCCTGCTTCCAATAGGACTTTTAGCCAAATCCTGAAGGAATATGCAGCCAGGCCTTAAATAGC
1349	EgSNP 29445	49.166	LG 15	G	A	6	GAACCAGAGTGTTATGATAGCATCATCAGTCTGTTGCTAGTAGATCCTGTCCAAGGTGCACTGTACCTAATATCATACTGAAGAGAAAATCTTTTATTTGTACCGTAGTCAAGTCCTGGGATTGGGAACT
1350	EgSNP 29390	49.777	LG 15	G	A	17	CCCTGCGGAGCGGGCGAGATCCGAGAGCGACGAATTTGTGTACGGTCTTCTGTCTTCTTCTTGCCATCATTCTCTATTTTAGACCAAGAAATGTGGCTCTCCTCACAGGGTTCTACGTGATGAGGCACCC
1351	EgSNP 29392	49.830	LG 15	T	C	69	CCCTGCGGAGCGGGCGAGATCCGAGGGCAACAAATTTATTTACGGTCGTCTGTCTTCTTCTTGCCATCGTTCTCTATTTTAGGCCAAGAATTGTGGCTCTCCTCACAGGGTTGTATGTGATGAGGCACCC
1352	EgSNP 29410	50.123	LG 15	T	C	3	ACCTTCTATGCAAGATGAGTGTGGGATTATCAAGTCTTGCTGCTTCAAATTGCATCTCCTCAGACTTGCATGAATATCCCATACAATTGTGTCCTTTCTCTCTAAGAATGTAGGCATCAAATTCAAATGT
1353	EgSNP 29422	50.274	LG 15	A	G	102	AAGTATACCCATAGCAGTATAGAACTTATAGTCTCAGACAAGAGAATAATTGCATCCCTGAGCAAAGATGGAGATGCTACATTTGCCATTGCTTTGGAATCAGCCAATCTCTTTGTAAAAATGTGCACAA
1354	EgSNP 29412	50.290	LG 15	T	C	59	TGGATACTTTACAGGATCTTTTTCTGTACATGTAGCTCTTGATAACTTGTTTTAAATTCTGGCAAACCCTTCTGTATTCTTATATACATGGGGCACCAAAAAAGAGCTTCATCTCATCTATGGTCAACAT
1355	EgSNP 29426	50.561	LG 15	C	T	82	ACAACACCTCACTGTTACCTGAAGTTCCATTCTGATTTATCATCAATCCATCTTTAATTTCCTAATACCCATTCCCGTTCTCCATACCTTACAAAACTAGCTCACTTCTGTCCCATTTTCTGACACTGGG
1356	EgSNP 29368	50.924	LG 15	C	T	82	ACGTGCAAGGGGCCGCCGTCACCGAATCGGTGGTCGAGGGAGGAGAGTGAGGGGTCGGGAAGAACTGGCGAAGCACCGCCGTCGACGGAGAAGGAGAAGAGGTTGCCCCGAAAGCTGTCTTGGATGAGGA
1357	EgSNP 29349	51.066	LG 15	C	T	52	AAATTGGTTTGACTAATTATTCATCAATAGCATGCATCTAGACATATTTATATGCATCTAAAAGATATATACTCGTTCCATCATCAAAGTGTTTAAAGATCCATCTGCTAGATTCTTTTGAACAGCTACA
1358	EgSNP 29351	51.075	LG 15	A	T	13	AGGCTTTACATTATAATGAATAAAATGATTGTCTTTCCATAGCTTTGATGGGTTTATACTGTCTTGGTTTCAGTTTTTCCAAAAAATGATAAAACGTCTTGCTGAATACAAAGCATTTGAGAAGTTCATA
1359	EgSNP 29322	51.637	LG 15	G	T	92	TATTCCAGTATAGAGATAAAAAGCTTTACTCAAATAAAAACAGGAATAACCATTCCTTTGCCATTCTGCACAAGAATAACAACTCAAACTTCTGATATGTATAGATGAATTGTGCTTCTACTGCTGAGAA
1360	EgSNP 29327	52.149	LG 15	A	G	55	TGTGGTACCAGAAGGAAAAAAAAATGAAATATAATTCCTTATCACCTCCAAGTTTGAAATCCTGACCAATTAAAAAAAGAAAACATTATTTATGATTAAGAAAAATAAAACGACCCGNNNNNNNNNNNNN
1361	EgSNP 29276	52.760	LG 15	G	A	11	TTGGATGTATTAAACTCATAGTAAGGTGTCTTTCCATAGTAGTTCTTAAATCTGCACACTTAAGAGTGATTACGATTAATTTCAATCCAGGTAATAAACTAATGCAACTGTGATTACCTCTTTGAGAGAG
1362	EgSNP 29271	53.642	LG 15	C	T	113	GATGGAAGCCTTGTGCATTGGACATCCTTGTCAAGGATGCCACTTCAGTGATGGCATACCATTCTACCAAATGATGGCCTAATATACTCCCTAGCTAAGTGTAGCACTTTTACTAGTTTAATGAATCTTT
1363	EgSNP 1451	53.872	LG 15	C	T	102	CCGATCCTTTTCCGTCTAATCTCTCATGTTTGCGTCATGCGTCCCAAAACTTCACATCATCGGCAATTTGGAGGTAAATTGGCAAACGGTCGGCGAGGCCATTTGACGTGGGAAGGAGTTGGAGCCCGAG
1364	EgSNP 29247	55.147	LG 15	A	G	65	TTTCTTTTTCTCCTTCTTTAGTTTCTTCTGCACAACCATCCATGTTACTTTAGTGACACAATGATGTGAGATGTATCTCAAAAATGCCAAGCACATCCTAACGTCTGTTTAGTGAAAAAGAGGGATACAT
1365	EgSNP 29236	55.951	LG 15	G	T	56	TCACGTAATAGGAATGATCTAATGTCCGCGTCCATTTGCACGGTCCATAAAAGGCTTTTCTCATGTAGACGATGGGGGATTGATAAACCTTTTAAAATGATCGACACATGAAAGAAATGGCTTGTTGCTT
1366	EgSNP 2800	57.200	LG 15	T	C	90	ATGCAAAGCAGCTTGGTGCAGTCATGCATGTTTATCCTATCAAACATGAGATGTGTGAATACTTCCTGAAGTTGCTTACACAATCAAATGCATCTCCATCTCCCCCATGCCTATGAGCCATAAAAAATAA
1367	EgSNP 30084	58.270	LG 15	T	G	85	TTACATGCATCATCTAAAAGCAACTTCACTTTCAAAAAGGTTAGCCGTAGCTTATTGGATCAATTGTTTGAACTGATTAACTCCATCAACATTATCCAGATTTTCAATAAAAAATACCAAAATTATGCAA
1368	EgSNP 29833	58.800	LG 15	G	C	123	GAATTGAGGAAGCATAGGTGAAGCTCTTCAAATTATGCTTTCTTCGGAGGGAAGGGGAAAGTGAAACGGCGCTATCTAAGCTTTTTGATACTCCTAGTGATTTATTTTCCTTTTAAAAGTGGGCCCTGCC
1369	EgSNP 29797	59.065	LG 15	C	T	34	GAGTTTGGCAGTGGGGCTGGCACAAGTGTAAATGTGGAAGATGAAGAGGATTAGGGTTTTCCATTTGAGGCTGGTTTTCTTGGAGGGCAGAGCTGGATGAGGATGAGGATTGCATGTTCTTTGGCATGCC
1370	EgSNP 29855	59.355	LG 15	T	C	6	AAACCACCTTCGCCAAAGAATGTCTGGCTCCCACACTAGTCGTAAATAAAAGGGTTGGAAAATTTTTCCAGGTCTCTGGTGTCCTTGAAAGCATCCCGACCCGTACGGCTATGTGACTCGGCTCCTAGTC
1371	EgSNP 29814	59.392	LG 15	C	A	128	AATTATCTGATGGAGGTCCAATTGGTCCTCTGCATTGTTGCTTGTCTCCCCCTGATTGCATTGAGTATGATATGTAAGCAGTTGCAAACACTGGCTAAACATCAAGATGTAAAATAAAAAATTCACAAAG
1372	EgSNP 29865	60.102	LG 15	T	A	12	TTCGAGCTATATACAATGCCAATTTTGATTGTTTTGAGGATAAGGTAGTTCAGCTGGATCAGCAACTGCTGAAAGTGATTCAGTTTCCAAACATGAACGTCATGGCCTGACAAGTTTTGCACTCATGTAT
1373	EgSNP 29476	60.493	LG 15	G	C	62	GATCTGACCATCCTGCATTGACTAAAACGAAATCTGCTCATGTCAACCAAGCACCACCTAAAGTAACATGGATGGCAACAGCTTCTCAAACTACTACCTTGTGCAATACCGAAGGATTTTATGATCAAGA
1374	Eg3045	61.040	LG 15				ATAAGATTTGGTCAGTAATTCCAGTTCTTAATGGTTGTTGTCGGCTTACCCACCGCCTCCTGGTTGCGGCCATCAGCTTCCGGTAATGCGGAATGACACGGTCCAGAAAAGGCCAGTGGTCTACAGGCGAGAGAGAGAGTGGGGGATAACGACAAAAAAACAGAGAACCTCCTTGCGAACCATTCATTTAACTGCTATTTAAAGGATACCAAACTTTTTGCGCTGGCCATCCACCGTTTATAACATGTCAACGGTGCGGTGGCTTTATATGTTTACATGCTTTCAATTAAAAACAAAGGACAAGTAAAAAAAATATCAACGACAAGTAAATAGAAGGAAGAAGAAAGAAAGAAGGAAAGCGCAGAGAGAGAGAGAGAGAGAGGAAGGAGCGGGACAAGA…
1375	EgSNP 17954	62.158	LG 15	A	G	121	ATTTTTGCTCTGCAAAAGGGTTCTAGCACCATCACCGATCCCTTTATCCATCCCTCCTGATTTGGAACTTGGAGCTGAACTCTGGGAATGCTGTAACATTTGAAACAATTGGCTGGTCCTCGCTCTACTA
1376	EgSNP 18094	62.195	LG 15	T	C	51	ATCTGCTATCAAGAGAGTCAGGTTGAAGGACTTTGATTTGAACAGCACATATGAAGAGTGTGGAGATGGATGTGACAAGTCAATAATCCCTGTACATTTGGGGACTGGTTCTCCTAATTGTCAGTCATGG
1377	EgSNP 18241	62.994	LG 15	G	A	61	ATTCCCCCAAAGCATATCTAAGTGTATAGCTTAGCAGTTTAAACTTAATGGTTAAGCATTTAGGAAAAGAAAAAAAATAAAATAAAAGGAAAGAGTGACTTTGGTTTTCCCGNNNNNNNNNNNNNNNNNN
1378	EgSNP 18191	63.260	LG 15	T	C	65	CCCTGCTGGGCTGCCGCCACCATGCAGATCTTCGTGAAAACCCTCACGGGGAAGACAATCACCCTTGAGGTGGAGTCTTCCGACACAATCGAGAACGTCAAGGCCAAGATCCAGGACAAGGAGGGCATCC
1379	EgSNP 18234	63.539	LG 15	A	C	2	CCAAGACAAGAGGGCAGCAGCTATGTAATAAGGGTAACAAGCAGCATCGCATAAGACACATGTGCTCCTTTAAAGAGCAAATGTCACAGCTGTCATGACAGAGAGTACTGCTGATATAAACAGAGTGGAG
1380	EgSNP 17771	63.966	LG 15	C	A	41	CTCGGCCAGGCGCACGAGACCACCGCCGCGCACTGCCAACCCCACCGAAACTCACCCTAGAAATGATATGAATTCTCCTAACGGCCGCGGGCAAGGGAGAGACCTCGAAGACGGCTAATGGGTTGGGCCT
1381	EgSNP 17752	64.167	LG 15	G	A	27	TTGTTCCTGCTTTGATCATCATCAGATGAAAGAAGACATGGCAGCAGTGAAATAAACTGTTGAACACATCTTGATGCACTTTCCAGACTAGCTTTACAAAGGTACAAGATTACAAGATGGAAAAGAATTC
1382	EgSNP 17767	64.561	LG 15	C	T	57	TTCGGCTGGAAAACAGTCTGGACTAGATATGCATCAGCTAAACATCATCCTGAAGGTTGATGTTCAGGTATGCTTTGTGAGCATGCATCATGCCTTGCAGTGCTTATTCATCATAATATATTTCTTCATT
1383	EgSNP 17799	67.861	LG 15	T	C	113	TCCTCAAGTGCATCTCGGTTCTTGGGTGTCAACTTTAAGGACCCTAGGTCACAACTATCAACTACCAAGGACTTGAGTGTGTATGCTAGTAGTACGTCTGGCAGGAATGGCATCGCGCAACAGTCCTTTA
1384	EgSNP 17793	68.427	LG 15	G	T	58	CCATGCTTACATTTAAGATTGGCGTCCCTGGCATCCTCAATGTTGACCAAGTTCCTGATCCCTGAGATGAGGATAGTTCCTTGGATGTGCAAGTCCTTCAACACTCCTATCCGACCCCGCACAATCTCAC
1385	EgSNP 17790	68.710	LG 15	A	T	66	TCCTTGAATGAAGATATGTTCTGATGCAGAGGTGGAAAGGATCTCAGATTCTTGCAGCCGTCAACTACTAGTGACTTAAGCGAGGTTGGCAACTGCTCACTTAGCAAGACCTGGAGTTCACAACAATCAC
1386	EgSNP 30048	69.066	LG 15	T	A	104	AACTGTAACAACCCTCCTCTTCCCCTGACTCCACCTTTATTAATTCCCTAACGTCATGACCCAAGCACTACAAAAACATTCAAATCTTAATTACCTGAATTTTATTTAATCAAAAGCTCTTCAAATGCAG
1387	EgSNP 17870	70.040	LG 15	A	G	113	AAACACAGATGTAAATCTGTATGGTTCTCACCCATTCTACATGGATGTGAGATCATCATCATCATCCAATATCACATACCTGCCAGGAGTGACTCATGGCGTGCTCCTTCTCAATAGCAATGGCATGGAT
1388	EgEMS0249	70.647	LG 15				ATCTAGGGCAAGGAGCGCTCCTCTTTTGCCACCTCTCTGCTCTCCGATCTTCTCTAACGGTGCTAATGGTGGCCGGCGAGTCTTGATGGTGGCTGGTGAGGCCAATCGAGGCTGATTGTCTAACTGCGGAAGATAGCAATAGGTTCCTCTTCCGCAGCAGCACTGGATCAGCTGTAAGATGGCGCACCGCCAGGTTAAGAGGCGTCATCAGCCACAAGCACTCCGTACCTTCGGTGCCACCTGCTCTGCGTTGTTACAAACTTTGTCAGCCACCCATATATGACAGGTTGGACTCCAGGGGACCTGGAGATCTCACCTCCTGCATATCGTGTGTTTGTTGAAACATCAAATATAGCTATGTAATACGctctctctctctctctctctTATTATTTTATA…
1389	egEMS0115	71.511	LG 15				CTTCTGAGGCTGCTCTTCTTGCTAAGCTTGGTATAAGACCATTCTCCTATGGTCTAGTCATCCAAGCTGTGTATGACAATGGGTCAGTTTTCAGCCCAAAGGTTCTGGACCTCACTGAGGATGACTTGGTTGAGAAGTTTGCAGCTGGAGTCTCTATGGTCACTTCACTGTCCTTGGCCCTTTCCTACCCTACTTTAGTGGCTGCACCACATATGTTCATCAATGCATACAAGAATGTCCTGGCAGTTGCTATTGCGACTGAGTATACTTTTGAACAAGCTGAGAAGGTGAAGGAGTATTTGAAGGACCCCAGCAAGTTtgctgttgctgctcctgttgaagctgctgctgctgctgctgctgcacctgctgcagcagCCAAGGAAGAAGAGAAGAAAG…
1390	EgEMS0129	71.614	LG 15				CTCGAGACTAGTTCTCTCTCTCTCTCTCGCACCACATATGTTCATCAATGCATACAAGAATGTCCTGGCAGTTGCTATTGCGACTGAGTATACTTTTGAACAAGCTGAGAAGGTGAAGGAGTATTTGAAGGACCCCACCAAGTTTGCTGTTGCTGCTCCTGTTGAAGCTGCTGCTGCTGCTGCTGCTGCACCTGCTGCAGCACCCAAGGAAGAATAGAACAAAGAGGAGCCTGCTGAGGAATCCGATGAGGATATGGGTTTCAGCCTGTTTGATTAAAATTATAGTCCTCTTGGATCTCTTTATAACTTGCATTTTTTACCCTCTTTTTGATACCTGGAATA
1391	EgSNP 17885	73.037	LG 15	G	A	36	AAAAGAAATTACAAGTACTGGTCCAGGTATGGATGAGAAAGGAAGAGGGCTGATGATTGGTTGAGAGCCAATTGGGCATGTCAATTACAAATGAATCTAAATCTTCATATCTGTGAATATCAAGATATCC
1392	EgSNP 17940	75.145	LG 15	C	T	52	AATCGCCACTATCTTATTGTCTCTAAAACTCACACGTTAACCGCCATCGTCACGTGTCAGTTCGAGCCTGTCACGTGTTTTAGATATGATACTCATTTAATCTGCTTAAAACCCCATCAACTCATTAAAC
1393	EgSNP 48725	75.734	LG 15	A	T	17	NNNNNNNTGCTTCGTTCAAGATAGTTTAGAAGATGTCTTCAATGTGCTTATTGTCTTTTATCCCCATATTTTGTGGTTGCTTTGNNNNNNNNNNNNNNNNNNNNNNNNNNNNNNNNNNNNNNNNNNNNNN
1394	EgSNP 17917	76.113	LG 15	G	A	72	AACAGTTTAATCTTATATGAAAAGATTCATAATTCATATCGATTGCTACCAAAACCTGTCTATGCAACAGCAAAAACTTGAGAAGAAACAACAGCAGGAAAGCAACATTTAGGAGAAGTTCTAATGACCT
1395	EgSNP 17979	77.007	LG 15	A	C	18	TTTGCTGGGGGTGTGTACCGCGGCCAGGGCCTGGGGGAGCCCCCTCATCAGAGAAAAAGAAGGAAAAGCCAAACGGAAGCAGTTGGCACGCGCGGGGTAGACCTCTCTTTCCTCTTCGGGGTCCCCAAGA
1396	EgSNP 18051	77.704	LG 15	T	C	102	CTATGTGTTGGTGAAGAACAACCTTGAGGATGTCATAACAGCCATCGATCTCTCGAGGAAGACATTTGCACGTATACGTTGGAACTACTTCTTTGCAATGGCTTACAATATTGTCGCCATCCCAGTTGCA
1397	EgSNP 18022	77.706	LG 15	T	A	102	ATCTAGTGCTTATGGACGAAGACCAACCCTTTCGAGTGCCTCTGTTTCATTGATGCCTCCTATGCCACAATTAGAGAGACTAATGTACACAGGGCAATCGATTTTCTTTGGTGGGCCCCTTCTAAATGCT
1398	EgSNP 18044	77.751	LG 15	G	A	121	CTGAGGTGGTCCAAAGTTAGCTTGGACCAAGATGGCCCAGCCAAATGAGATCAACATGCACCACTAATCTCAAAATTTGTATAATTAATAGTTCATAGATATTTTTTTTTTGATAAGACAGATAATTCAT
1399	EgSNP 18040	78.189	LG 15	T	A	43	ATTTAAAGAAGTATCGAGGAAGATGTTAAGTTAAATGCACTTTTCGGTGTCTATCAATGAGTCTTATATGTCGACATCACTGCTTCCATGCAGAAGCAATTGGCATTGCGCTGATTATTCTTTATACTTG
1400	EgSNP 18075	79.384	LG 15	A	G	34	AAGTGGTGCACACTATACCATGTTGTACCACACCGAACTGATAATGTATCATATAGTTTTTAGTACCGAGACTATTTGGTACTAAAAGATTACACTCATTCAAGTACAAATACCATGTCAAACAGATTTA
1401	Eg0125	79.965	LG 15				CTCTCTAATTCATCGATGCACCTTGCTTAAGTAACTAAGCTTGTTATCCTGAGTCAAAACATTATGTAATGTTTCCCCCCATCCCCTTATCCTTCTCGAGCCCAGAAAATTAGGATGAATGTTTGTGAAATGGTGATGAGATGCCCCCTGAACCTCTCAATCCCAGAGATGTGTGTGCTGAAGACTAGGACCATTTCAGAGTGCTTTAATCTTGCTTTAATCCATCCTCCTAATATATATGTGTGCGTGTGTGTGTGAGAGAGACAGAGAGAGAGAGAGAGAGATTAGATGGTTATTGATGGCCTTATTGCTTGTTCTTTTTTTTTTCTTTTCTTTTTTTGTAATTAGTGCATCGACTATTTGGTAGGTAGCTGGGGGATTGGGTGC
1402	EgSNP 18104	81.188	LG 15	C	T	18	AACAAAACTAATTACTGCTCATATGATAAATTATAAGTTCCAAATTACATTTTAGAGTTTAGAATTTGGACTTTAGAAGTTATGCATTGGAGATAGATTTTTCTTTTATCCGAAGCATAGGGATATGTAC
1403	EgSNP 18182	81.446	LG 15	C	G	24	GAAAATGGTAATGTGAAATGATAACACCAAGCACCCAATAATTAGGATCAACAGCTCTGAGGGGAGGAAAGTTGGTGGCACCTTCCCTAGATTGTCTTGCCCAAGCCTTTGAATCACTCCCACACACCAT
1404	EgSNP 18177	81.623	LG 15	T	C	118	ACCACTCCAATACAAACCAGCAAAGTATGCTGCATTTCAGAAGCCAACAAAACCTGCAAGAAGTTGGCAACAGCACCCAAATCACGAGGAAGAGGAAGCATTCACAAGATCAAAAGTCTGGAGCGGCTCA
1405	EgSNP 18145	82.154	LG 15	G	A	22	AACATCACATTACCTTGATATCGAGTGCATATTTGGCTCAACATAATTGAGCTCTAAAATAGGAATATGAATGACCCCCTCTCTAACAATCTATTTAGAAGTTCTATTTCCATTCAGATTCCTAATGAAA
1406	EgSNP 18198	82.863	LG 15	T	G	62	TCGTGATGGAGGAGCACAGAATATAACATATGGAAATTGATGAGCAGCTATAGTTCCTCTCTGAGAAGGAATGATTCCAATTTTTATCAATTCATCATGGTGATCTGTAGTCATCGTCTGTCCAAAGATT
1407	EgSNP 30317	82.907	LG 15	C	T	18	TTCATGTTTACTGTGATATGTTACTTCATAATCTTGTTTATGCATACCTTTTTGCTTGTCTCCTGTCCTACAATATTCCTCATGTTACAAAGAGATCTTGTATGGAAGGCTGTGCCTGTAGAAGAAACAT
1408	EgSNP 30441	83.056	LG 15	G	A	32	TCAAGGACATGCAGATCATTGAAGCATGTGGCGTGAGAACCCCCACCAAAAATTAAAAGATACCGCTCTGCATGGCAAGCAGCAGAATGGTCTGACCTTGGAGAAGGAGGAGTGCCTCTAAAAAAAAAAA
1409	EgSNP 30505	83.095	LG 15	A	T	65	AACCTCTCATTATGGCATCAGAGTAAAATCTTGGATGCCGTGGATTTCATGGGATTTTTCTGAACAATTGAATGAAAGAGTAGTGGGATATGTAAGAATCATGACTGTGTAGTATAATATTCTCATATAA
1410	EgSNP 18156	83.422	LG 15	G	A	119	TTGTTAACCCAGCATTAATGCAAGGGTGGAGAATGTGCTGTTTCGTTGAAACAGTGGTGGTTAACAGGTGACTTTTCTTACTTCCACAGACAACAAGGTCAGGTAAAAAGGTTGTTGAAAGGTAAAACTT
1411	Eg3038	84.342	LG 15				ACACAACCAGGCTCAGAGCTTTGAACTAGCCCAATAATTGCCTAAACATTTATCACAAGATCTAGAAATAAAGTCAGCTAAAAATGAAAAGTTACATATTATATAAAAGCATCTAGGAACAACTCATGATATTTGTCAACTTACTGCAAACATTGGGAATTTTCGATAGTTGTCAAGGAAGGCTTGCTTTTTCCTCAGCTTCTCATACTGGCCTAGGCACTTGCTAAAGAGGTGCCGAATACTAGTATGGTTTGCTAGCATCAATCCACTAACCCAAAGGAGCAGGTAATTCAAATAAAACTAGTGATAATACATTAAGGTTTTATGAAAGACAATGGTGTGCTCTGTGTTTCCTTTTTCTTTCTTTCCCTGTGCATGTGTGTGCGCGTGAGAGGGAGA…
1412	EgSNP 30218	86.565	LG 15	C	A	108	TATAAGAACAACATTTGAAACATTGGAACGAATCCAAAATCTTGGAATCTAAATGGTCGGGACAGAACCTGAGTTAAACAAAATCTAATTAAAGCCACAAAAATATTTAAGAAAAGTCTTAATAATGATT
1413	EgSNP 30238	86.962	LG 15	A	T	112	CTGCTGAGTTTGATATCAAGAAAGAGGCAGCATGGGCCATCTCAAATGCAACTTCTGGTGGTACCCATGATCAAATTAAGTATGTGTTTGACAGCCTAAAAATCTTCATGCTATTTTTCGCATTGGAATG
1414	EgSNP 30236	87.195	LG 15	G	A	38	ATGGGATCGTTTGGGGCTGACCATAAGCCAGTTGTGGTGTTTGTAACTGGATTTAGTTTGATAGCCTAACAAAAAATGCCTAGGCTTAAAATGGGAGGAGGGTGTGAGGACTTGTGCGGGTGCATGTTTA
1415	EgSNP 30234	87.367	LG 15	C	T	44	CGAGGTTTACCTAATCTTCTCTCGAGAGAACATGATACCGCGATTCTTTCCACGTCCACCGTCTTTTGCCCACGAACTGTACAAAACAAGCACCCCCGTCTTCACCCTAAACAGTGGACCCCAACATGCC
1416	EgSNP 30262	89.291	LG 15	T	A	39	ATAATGAGATGCTCAACAGAGGCATGAGTTGTTGATAGATGCATACCACCAGCGGTTGGAATTTCTTCTCGTGTAGATGCTCTTTCTACCCTCTATATATCTATTCAACTTTCTCCATTCTTTATTTGCG
1417	EgSNP 30348	90.005	LG 15	G	A	28	TTTCAGAGGTCTGGAAGTGTTAAAAAAGGAAAACGAAAAAGCAAAATAAGCAAACATCACAAATCCAACACGAGATCAGCCAGACAGAAGCAAAATCAAAGCAAATCTAGGTATATGTATACAGATCCAA
1418	EgSNP 30312	90.346	LG 15	T	A	21	TGCACTGATACATACAACGGCATTCAACATGCATCACAATCGTTGTAGTCATCATTATAGAGTTGCCACAGAAAATGAGAACTACTTTTTCTCTTTGATCTGAATTTAGGAATGTCTCAAAAATGTTTTA
1419	EgSNP 2036	90.347	LG 15	T	A	53	AGAAAAAGGATTAGCTAGAGAGGATAAAAAAAGTTGCAAATTGCACGTCCAATACCAAAGGATGTTTTGCAAAAGCAACCATCTACATCCTGTTACAAGAAAGTCATTTTTACTGGTTTTGCAGCAAAGG
1420	EgSNP 30399	91.488	LG 15	C	A	32	CATATTTCTGTCCACCAAACCCTAATTCTAATACCCCTCACCTTCTCTTTCTGTGTATCTCTACCTCTGTTGCTCTTTTCCGACTTCTTTTCCTTTCAAATGGGCTTCGGCTCGTGGGCAGAGCTGATCA
1421	EgSNP 30427	93.419	LG 15	G	A	65	CAAATCGAGAAGCTGGTCTTCTTCAAAAGGTATGAAGAAGCCCTTGAATTGTTCGAAGTCTTGCGATCAAGGAGCGGCGTTGTCATCGGTGCCAGCACGTACGATGCGCTGGTGAATGCATGCATTAATC
1422	Eg330	93.951	LG 15				GCTGAGGACAGTTCTGTTTCCAATGGCCGTCTGAATTACAGTGGAAATATTTTTTCTTTTCAGCAGCCTTCTTCTTCGGTTCCATCTTCTTCCTTTTTCCATCTACCTTCTGCTTCTTTGCAGACTTTTTTTTCTTTCTAAAAGACTTTCTCTTGGAAGAAGTCCGCTCCACAGTAAGGACTGAGCCTTTTGAACCTTTCAAAGAAAGCTCAACCGTAACCAACATGTTCATTAACTCAGCCAAGGTACCCACTTTAAATGGATATTAAGCATCTCTACGGAAATAACTGTAATAAAATCCCAAACCTTCGTATTGCTGTCATCAAAGAGAATGTTTGGATTTTACCCCAGAGAGAGAGAGAGAGAGAGAGAGAGAGAGAGTGTGTGTGTGTGTGTAGG…
1423	EgSNP 30532	94.437	LG 15	G	A	7	TAGGATGACACCATTTGTCACTGCTTAATAGTTTTTGCGGTGACTTTGTGACTCTTGGTAGCCACCATTTCGTCAAAAAAATCATATATTTGGAGTGTCATGAGAGTACGACTGAGGTCATGCATTACAA
1424	EgSNP 30547	94.825	LG 15	A	C	0	AGCAAGAGATTTGGGCATCCCTAATCCTTTTCACAACCTTGATAAACACTAATCACTTTTTGCTTTGTGAGCTTGGCAGATTTGCAACTATTTTAGAATCAAATTTATCACTTAATCCTGGTTTCATTGG
1425	EgSNP 30432	95.551	LG 15	A	G	20	GAGCAACAATTAGCCAATAAAAGCACATTTTGAAAGCTATACTGAGGCTACCTTATTAGACAAACTCCAAAGAACAGCAAATATTTCTAGATGTGAGACATCGCCATTCACAAACTCATGAACCTCGCCA
1426	EgSNP 30437	95.832	LG 15	G	T	9	ACATTTAGATAAATCATGGTTTGTCATTTATCATTCATACAAGAAGCTATGAATAGGTAGTTTGCTGTTGGGATTAATTCGCTAAGAGAAGTTATTTAGATGAGAAGGAGCTGCCTACGTAGAGAATTGC
1427	EgSNP 30446	95.975	LG 15	G	C	106	TCCTTGGTTGGCAATGTGTAGCACTAGCTGCCAGCATTCAGGTCTCTTGTCAGCTGTTCATCCATATATCTTCATTAACATGGCAGGGTACCCACTTGACTTATTCCTCTCATGTACATGTGATGGTTAA
1428	EgSNP 30531	96.378	LG 15	T	A	33	ACACTGGCCATGGCCACTGGCTAACTACTCTCCATTCAAGCTTAGATCCACTATTTCCACCGCCAGCACTCCTGCTCATGTCGTCTTTGATGCAATTGGGTGATTTAGATCCTATGCACCAATTAGCCGA
1429	EgSNP 30525	96.935	LG 15	G	T	28	AGTCTTTTGAGCAACATATGATCTTTCCTAGAAAGTTTGTGCACATTGGTTGGTTGGTGTCAAACAGAGGACATTCAAATTTCTGAAACCGTTGGCAGTGCAAGTACTCCATAAGGCCCATTAAGGTAAT
1430	EgSNP 30553	97.280	LG 15	C	A	129	AAACAAAATCTCACCAAGTTCATAAAATGGAAGTCCTGTTTTGTATTGCGAAGTTCATGTTTTCACATATAAATATATCAAGCTTCCACTAATGTATATAAAGATATACTCAAGACCAGAGCAATGTCTC
1431	EgSNP 30568	98.152	LG 15	C	A	55	TCGAGTTGGGACATAAGTCGCATGTTTCATGCTGGAATGCACTGATGGTGGGGCTAGTGCGGAACAACATGGTGGATGCCGCGAGGGAGCTGTTCGATAACATGCCTGAAAGGGATGTTGTCTCATGGAG
1432	EgSNP 30565	98.273	LG 15	C	T	3	ATGCAATTGCTGACCTTCTCGAACTGCAAAGCAGCGCCCGCAGGCTGAGAGCAAATCGACCATCAGTACTTCATTTGGCCTTGCATCAGAATTTTGTAGCATTCCACGGTACGTGATCAAAGCTTCCCCC
1433	EgSNP 30523	99.037	LG 15	T	A	46	AACGTGTAAAAGAAAGGTCATTACGTTCTAAGGAAAACATGAGAATTACCTCCAGCTCACAAAACTTACAGGTTTATATATTTATTTAATGAAAGCATGAAAGATCCTAAAGCATGCACCAAGGATTCAG
1434	EgSNP 30675	100.568	LG 15	C	A	51	GTATGGTCCATCGTACATTATGATAGATGGCTAGCAAACAATGCACACCATCTATATGCATGGTCTGTGCTCATATGCACGTTATTTGCTGGCTGTCTATTCTACAATAAATGGTCAGCATGATGCACTA
1435	EgSNP 30596	101.557	LG 15	T	A	103	CAAATAATCAGAAACACAATTCAAAGCAATATTTTGTACCAGAAAATATGAGGAACGTCAAAAACGAACATTAGCTAAAAGAATCCCAGAGTCTACAACATTCAGCAAATTTTACAACACAAAGTAAAGC
1436	EgSNP 30608	102.461	LG 15	T	A	84	ATGCATCTCCATTTTCTTTTCCCATCACAAAATTACTTGTTATTTGTATAATGAATCCGAAATAACTAATCAATAACATTGAAAATATTGCTCTTGACAATTATTGTTGATTTTCAGCAAATTTTCTTTA
1437	EgSNP 30668	103.981	LG 15	G	A	91	CGCGTTCGCTGCAATCAGGACGGGGCTTGTTCGGCATGACGGACACCTGCCCGCTGTAAAGGAACTGAAGAAGCAGCAGGAACGCCTCGTAGCCCACCGAGTTCAGCGGGATCACCGTCCCCAAGGCCGA
1438	EgSNP 30660	104.009	LG 15	G	A	37	TTACCATCCACATCAATGTCCTAAGAGCTCTCTCTCTATCTCTCATAACCTTCAAGAAAGCAGGAATGATGGATCGAAAAACTTATTATAAATCTGGTGCAGTCTACAGAAAGCATCATTACCCAAAAGC
1439	EgSNP 30645	105.401	LG 15	G	A	101	CTGAAATATCTCATCAGATATCAGTGCTTCTATGTCCTCATCTGATATACGCTGCCACCAGAAAAGAATTTGCTTGGTGATGTCTTTGTAAACTATATCAAGGCATGGTCATTAATTACAGTAGATATCA
1440	EgSNP 14500	106.737	LG 15	T	G	120	TTCGAAGTGTACATTTCGCAACATGTATTTTTATGGAGCATTAAGTTAGCCATATATAGTTGGGATGAATCAATCTAAAAATTTCTAGGATGAATAGGACAAAAATGAAGAATGTTGCTGTACATACAAA
1441	EgSNP 14562	107.589	LG 15	C	T	4	AACTCGCTTCCTTTGCACTCCTCTGAACGTTTCAATGTTGCAGCACCATTTTTAAGCCCTCTCTACGCAGCCCATATGTTCTAATAACACATGCCAAGATTGTTCTCCATGACTATTTCATGGTCAAAAA
1442	EgSNP 14501	108.168	LG 15	G	A	3	ATTGATGTATAAATTGTTTTCTGGGTGATGGGCTTTCTGTGATCTGCTGGGGAACAAAAGGAAAACATTTTTGCCATGGGATTCGATGAAGATGATTCAACAGAAAAGCATGCTTTGGGATGCCCTCCGA
1443	EgSNP 30758	109.179	LG 15	A	T	107	TACATCCATATATGGTATGGACCAACTCAATCTAAAGTTCTCCAAGTTCTTGGAGTTGTGAGATCCCCACACGGTGGCGAAAAAAACTTTGGGATCGTGGGATCTACAGGTTCTCTGAAACGTCATATTG
1444	EgSNP 30766	110.147	LG 15	C	A	11	CTTAATGATCACAATCTGTATCAATAGTTGAGGTTGAAAATTTTGGATACAGGAAATATAGAATGCTCTATCTAATTGAAGTGTAAAAATCCACATGAAGGTTTTTGCTCAATCCTTTTCTCTGTGCTGA
1445	EgSNP 31059	111.281	LG 15	A	T	127	TATGACACATGTATCAATGAACAGAAACCTAACCGTCGAATTAGAAAAGAATCAAAGATCGATATCAAGAACAAGCAACATGGAGAAACCATCGGACGTCAAGAACTTACTTAAAGCTTCCCGCTGGATT
1446	EgSNP 31023	113.485	LG 15	G	C	80	GGACCCATATATATGCAGTAGAAGGCACTCTCAGAAGCTTCTCGGCAATAGATATATCAAATTAGTCTTGTTGATGAATAGACCAATGAAGGCTTGCTTGAATGCATCAATGCATCTTTAATAACTTTAT
1447	EgSNP 30964	116.014	LG 15	T	G	112	GTGGAGCTCGGGTTTGAATTTTGCCAAAAGATGCCAATATGCCATTTGACTTGGTTGGGGAGCAGGCCGAAGTCAAGCATAGTGAAGTGGATTTCAGCTCCATCTTCCAGCTGCTCCTGATGAAAAATAT
1448	EgSNP 30996	117.015	LG 15	G	C	41	GGTTGGTAGCTTAGTACGTAGATGCCGAGGTCATCATCATGGTCGGTTGCCAAAATCAGGCTGATGAACGTATACCATATCAACATTGAGGACATTTATCTCTGGTTTAAAGACTTTGGAAGAGATTCTA
1449	EgSNP 30934	117.644	LG 15	C	T	48	GTCGCCCAGGGACAATTATGCTTGTTTGAGGAGGGAGAACAGAGAGCTCAAGCTAGAGATCTCCAGGATGCGAGTGAGGCTCAGTGAGTTGGAGAAGGAACAGGCGTTCATGAAGCAGGGGATGAGGGAT
1450	EgSNP 30926	120.012	LG 15	T	C	13	CTTCACATGAAACCTGTAACCTAGATACCTGCATACAATTAAGGTGCACGGTGCACCCAAGGACTTCCTGATATTTTCCTTCACCGCCTTTACAGCGTTTACATAAACTGGCTTTGTTTCCTCCACGGCC
1451	EgSNP 30924	121.504	LG 15	A	G	87	AGTTTTTGATGTGGAGCTGATGAGGTATCAGAACATCGAGGAAGAGATGGTTCAGATGCTTCAGATTGCAATGGCATGTGTTGCAAGAGCTCCAGATCAACGTCCTAGAATGGAGGAAGTGATTAGGATG
1452	EgSNP 30835	125.525	LG 15	A	G	117	CTAGCGTGGTGCTTTAATGATCGCACCAATCCAAGGCAATGATCTCATCTTGCTTGTCCAAGGGATTCCGATCACCTTAAGAAAGTTGAAACAAAGCAATCTTTGCTTGTCTTCATAATCCAACCACCCA
1453	EgSNP 30830	125.896	LG 15	G	A	101	TCGAGGGCCTCGGTCCGCTGCCGCTCTCGGAGGCGCGCTGACCGACGGGCCCGCCATACCGACAGCTGCGGCATCAGGATCTCATACCAGAACAGGGTAACGAGGAGAACCAGCACGCAGGCCAGCCGCG
1454	EgSNP 30846	126.353	LG 15	A	T	103	TTGATGAGGTACTTGGAAAAGGAGCCATGAAGACTGTGTATCCGTCTTTTAATGTAGCCCACTGGTTGCTAACTTTTATAGTGTACAGCTTTGTGAAGTAGAGATTTATAGGCATCAATTCTAGGTAAAA
1455	Eg0745	0.000	LG 16				CTGAATGCATAGAAAAACAGGATACCAAATTCCGTGGTGTCTAGGTTTGTTATTTACAAGGGAGAAGATTAGCGAATGTTGTCAAGGAACATAACAAAAAGCAGAATCCTATTATATAAAAAAGAGAGCCACCGAGTTGTGTGCATTTGCAGACATGTTATTTACATGTGAAACATACTAGGCGAAGCCAAGACTCAGTAAGCACTGACAACTTAACCATATAGAAGGGCCTAACTCTGCATGTTACACACACACACACACGCATGGGCGTGCACACGCACAGAGAGAGAGAGAGAGAGAGAGAGAGAGAGAGAGATTACCCAGATCTCAAGCTACCATTTTGTCCTCTTGTTGCATTAAGCACCTCATTGATGG
1456	EgSNP 20078	2.723	LG 16	C	T	79	ACAAATTCTTGTGAGTGAGAACTTTGAGTTAAATTAGATGTTGTAGCATTTATATATAAAATACATACTGCCCATTGATCGACTCCAAGCAATGATCCAAGGTATTTGGCAGAAGGTTGCAGGATTTGAT
1457	EgSNP 20028	4.689	LG 16	C	A	88	TAGAATTTTTACTCCAACGTGATGATGGGGGTCCCAATCGGCTTTCAGTTCCCTTCTAAGCATCCTAGAGAAAGAGTGGACCTTGTTCCAGAGCTGACATGCAAGGAGTCATGCACACTTGTTATACATC
1458	EgSNP 20022	6.754	LG 16	A	C	90	TCGTGGCACAGACCAGATCTCACCACTGGTGAAAGCCACAATCCATAATCAGCAAGTTGGCACATGTGCTAGAAGTTCTTCCCCAAAGGAAATAAATGAAGTGATTGCTAGTAGGAAACTATCTAAGTCT
1459	EgSNP 20023	7.117	LG 16	A	G	100	TGCTGCTGTACAATTGCAGCAGGAACCAGCGGTTCAGATAATTACGGATCACCGAACTGGTAAAGCTTGCGTGCAATTCTCTTGAAGCGGTAGGCGACACACAAATCTGTTCGATTGTTATGAAACCATT
1460	EgSNP 20019	7.784	LG 16	G	A	120	TGTAAATAAAAGCTCACCTCCATGGTATCCATAAAAAAGCTTAACGAAGAGCAGCATCGCGTCCAGGGTCTGTTTGGCGAGGGTCGGAGGCGAACTTGCCGCAGATCGCCCAGACGAAGCGGGAAGGGGT
1461	EgSNP 19980	8.519	LG 16	T	A	91	TTGTCAAGAGAACATATTCAAGCAAATGGATGATAATCTAAAATAAATGTTTTAATGACAAAAGGACCTTAAAGAACAAAGCAGGAGGTTTTTAAAACTGCTTCTTCAATTGATGCTAGCGAATGCTGCC
1462	EgSNP 19977	8.542	LG 16	T	G	9	CTTTGTCATGAAGCTATCATCAATAATTGCTGCCGCCTTTCCAAAACATCTAGAACAAGCGTGTCTAGGATGATGCTCGAACACAATTGCCCATAGGAATGTAATTTTCTGACCCATTCTTGCTTAAATG
1463	EgSNP 19965	9.113	LG 16	A	G	111	ATATGTTCGTCTCGACCTCCAATTGTATTTAGAAAGAAAACACTGTTAATATTGTATTTCTTTGTTGATACAAACCAATAAGAATCTTTATATCCCTGCTTTTCCTCCCCCATGCGTACATCCGNNNNNN
1464	EgSNP 19938	9.696	LG 16	T	C	6	TGGGCATATGTAGAGATTAGAGAGCCAAGGCAAGACATTCTTATATGGACCATGGTTGTTCCTATGTCCTTTTAAAACATCTGCCGATCTAACCACCTTCCTTCATCTCCAATCCTTGCAGCTTTCTCTC
1465	EgSNP 19863	10.452	LG 16	C	T	9	CTCTGCTTGCTTTTTTAGCTCTTCCATTTTTCTACAATCTTCCTTAACATTGTCATAGCGATTCCAAGCAGCATATAATATATATCCTGCTAGCATGCAGATCACAAAAACACCAGAAGGGGTAGAAATG
1466	EgSNP 19816	16.076	LG 16	C	T	28	TGGGGCTTGGGTTTTGCCATTCCTACTTCTTTCATGGGATTAGCTATTGGAAGTTTCTTCATAGGCTCGAAAATTTATAGATTTCAGAAACCTGGAGGTAGCCCTATCGTAAGAGTGTGCCAGGTGGTTG
1467	EgSNP 2498	16.629	LG 16	T	C	46	AAAAATGGTAAAATTACTGTTGTGGATGGTGAACTGAATCGACTGACGAAGCTTTTGCTCCAAGAGGAGCCTGATGTTGGAGCAAACTATGTGCTTGCTGCTAACATGTCCGCATTGTCTGATAAATGGA
1468	Eg0139	18.652	LG 16				TGGGACGGAGTTCGAGGCATTAGGCTTGAGAGAGAGAGAGATTACACCAAAAAGAAAGTTTAGGCTCTCAAAGGGCTTTTTGAGTTCAGAAAGTGGGAAAGGATCATGGTGAACAAGATGTCAGATTTAGGGGTGGGGAGAGGTAGAAGGAGGTTTAGGCATGGACTTTATATTCAGAAGTGTGGGATAGGGAAAAAGTATGGTCCTGTTATGGATGTTCATTTATAAAGACTGGGGCATCAGAATGGAAAGACTACAGGAGATACGAGAGAGAGAGAGAGAGTTTTTGGCTCAAGGAGAGTGGCAAATCGAGG
1469	EgSNP 19731	20.164	LG 16	G	A	53	ATTTTATCTAAGAATGGCACAAACTTTGCTTTCAGTAACTTCACGGCTCTCATAAATAGATAACTAGCTCGTTGGCTCACATTGAGGTTCTGATGGTGTATTCCCCTCTCATCCAGAAAAGCAGCCAGCA
1470	EgSNP 19753	20.591	LG 16	T	C	85	ACAGAGTTTGTCCATGGGCGATTTGTGCCAGAGACATTTCTATCAGGACTATTTCTTTTGTTAACAAAGAGATGTAGAAGAGGATCGGTTTTGATGGAAGAAGTAGAAAGGGGGCTTTAATGTTCCAGGA
1471	EgSNP 19770	20.686	LG 16	T	C	43	ACTCATGATGCATTGTAAAATAATATATGCACTATTCATTATACGATGGATGATTGCATGTGATCGTATAGGTTTTATATTGTATAGTCTGTATCTACATGCAGTTATTCATCATGCGATGAAAAAGTTG
1472	EgSNP 19937	24.829	LG 16	G	A	54	TTCTTGTATGCTTCATTGATCTTGCCTTGTTTTTCACATAAGATATGCCTTGCTGGGGGGGAAGAATGGTTTAAATATTGGCCACAAAAAAATTGGGTTGTAAATACCTACCATATGATATTCCAATGTG
1473	EgSNP 20128	25.479	LG 16	T	C	86	AAAGGATTCATATGATTCATCTCCAACCTGCAAATTCATCCAAGATGTTGCTCTCAATTACATACCAGACCATAAAGGGAATGACATTTTCATGCACTCGTTTGTGTGCATGGTGTCCTTTCGGTAGTTC
1474	EgSNP 20120	25.583	LG 16	T	C	56	AACCTTCGATTATGAGCAAAACCATCGGAATTCTCCAGTCTCGCTAGGATTTTCGTTGCAATCGCAAGGCTATTGCTCGTGAGCTGCGTTGCACTCGCCATCGCGGCCTTCATCGCTTCGACCACGTCGC
1475	EgSNP 20141	25.654	LG 16	G	C	40	TAAGTTTACGGACAATGTAGAACCAATCTTCCAAAATTTTGGACACTCGGAGCCCACTAAAGAAAGCTTTCTGTTCAGAAGCTCATTCTGCGAACCCATGAAAGATGCGGCGACCGAAGTAATTGCCGAA
1476	EgSNP 20129	26.108	LG 16	C	A	76	AAAGAATGGGATCCTTTCATCTTTAGCTAGGCGTGCGAAGGTTAGTTTTAACCATTCTTAGAATTCGAGAATTCGACAAAGATCTACTGATTAATTGTCCAGGAAAAAGTTGTAATGTTTGATTCATGCA
1477	EgSNP 20229	33.271	LG 16	G	A	16	ATTATTGATTAGTTATATATGTGATGCCTTTTGGGTTATCATAGACGTGTTTAGCTTTATCGGTTTCTTTTGCAATAAAATCATATGGGATCTTGGGTTGGTGGTGCTTATAGTTCCAAGGGTATGATAT
1478	EgSNP 20214	33.387	LG 16	T	C	71	TATAAGCACCGTGCCGTACGTTCACCTCCCTCAGTCTCTTTAAAAGTCGTCGGAAGGCGCTGGCAAACCGCTGAAAGATTTTTCTGTTCTCTTTTACACGGTGATAGCGCAGCGGATTCACCGAATCCAC
1479	EgSNP 20309	33.952	LG 16	T	C	58	CGAAGAGGTCATCATGCACATGGGTGGTGCACGGTCAAGTAATATGATGTGAGTCCACTATACCGAGATATGTTGCGATAATGCAGTTTTAGGATAGTTCCCACCATCAAGCATTCAAGCTGCTACCTCA
1480	EgSNP 20524	34.826	LG 16	G	C	109	TTGATCCGACTACTGCTTCCCTTTTCTCTAGTCTACAACGTAGGTACTCGAATTGGGTCCCCTACGAGCTCCTTAAAGGCCTAGACCTTCAATCTCATCTCCTGTAGCTGTCTCAAAGATTAATTCACTC

## Sheet: Additional Table S4
Additional Table S4 Mapping genome sequence of unknown chromosome in Elaeis guineensis, Jacq.
SNP	Name of genome sequence in Elaeis guineensis, Jacq.	Seqence containing SNP site	Genetic position in linkage group	Linkage group	Chromosome
EgSNP2263	gi|741230170|ref|NW_011562297.1|	AACAAACGCAACAAAGATGGTTTCTCGAATCCCCGACGGAGAAATCAAACTTCAACACCGATTCGATGACGATGAATTGAAGCAGCGCAGGTGCCTCCTTGGCAGCCACAGGTCCCCCTCCGAGTATGCC	32.836	LG 1	CHR3
EgSNP1589	gi|741224410|ref|NW_011568052.1|	ATATGAATTCCACGGAAAGCAGGAGCATAGGCAGGGCATCGGCATACGAGGGAGCTGTATTATCTCATTTATATGCTGTTGATAGGACAACAACAGTAAACTTTTTAAAGTAGAAAGCTTCCCAAGAATA	44.185	LG 1	CHR3
EgSNP2193	gi|741229585|ref|NW_011562882.1|	CATAAGTCGGCATCCCATCGCTGCCCAGTCCAAACACAGAAATTAGTTAACTTATTCGTGGAATTGCGAACATTTAAAAAGTTAAAAGGAAAATTCCAAGTCCCTCTCTACCGCAATCCTATCCGCAATT	142.699	LG 1	CHR3
EgSNP5616	gi|741240100|ref|NW_011552388.1|	GTAATGAGTCCTGTGATGCACACGCACTATTACTGGGCCTGGTATGGGCTGCGTTTTAGGTTGGGCATTGATTTGCGCTCGAGGAAGTTAAGATTGGTCGTGGTTTAAATATTAAGTCTGAGTTTCAGGT	143.406	LG 1	CHR3
EgSNP6866	gi|741240776|ref|NW_011551712.1|	TCCTTTGGTTCATGCTTCAGGGACTGCTGCAAGCCGTCAGATCGTCATCAAAATGCCTAGAAGGGCTTCATTAGATTGGCACTCGTCTCCACCATTGGATCTTGCCCAGGCTTGCTGCTGACCGCACGAT	143.981	LG 1	CHR3
EgSNP11217	gi|741241436|ref|NW_011551052.1|	GGGGGTGAGGGGTAGATTTGTAATTATAAATCCTGTCTTTCTCTCTTCCAGTATATATAAAGTTTATTCCTGGATTTTTCTCTACATTTTTATTCGTTTCTAGTTTTTTTTGTTTTATTCCTACAAAGAA	144.54	LG 1	CHR3
EgSNP10371	gi|741241395|ref|NW_011551093.1|	CATATCTTTTCAACGATTACTGGGAGGATATTGGGACTATTAAATCCTTCTTTGAAGCGAACCTTGCCCTTGCTGCACATGTAAGTCCTTTGTACATGGAAATCATTCAAATTGTATGTTTTATGGATGT	144.751	LG 1	CHR3
EgSNP4488	gi|741239051|ref|NW_011553437.1|	CATGGCGGGCTAGTGAATGAAGGTGTAGAGTATTTCAACCTCATGAGAAGTTGCGGCATCAGACCAACGGTCCAACACTATGGGTGCTTGGTGGATCTGCTAGGCCGCTCTGGACTTCTAGAAGAAGCAT	146.845	LG 1	CHR3
EgSNP5986	gi|741240339|ref|NW_011552149.1|	AGTATCGAGTCCATCATCACCAGTTTTTAGATCCAATCCGAGCAGAGCAATTTGGTGGCAGAAGTTGCGGCCACGTTCACTGGTAGCTCGCTGTCACGTTACCGNNNNNNNNNNNNNNNNNNNNNNNNNN	146.865	LG 1	CHR3
EgSNP5834	gi|741240255|ref|NW_011552233.1|	AAACAGATCCAGTAAAATTATATGTCAAGACTGAATACAAAACCCTCATAAAATTAATCCCTATAAGCATGACAGCTTCTTCTGTTCATTAAATATCAAACCCATATGACACTTGTCCAACACTCGTTTA	146.935	LG 1	CHR3
EgSNP5557	gi|741240071|ref|NW_011552417.1|	TAGATCTTTGAACAAAACTCAGAAATCAGAGGTTGTCCATGGCTAGGTGTCTTACATTGTTATGTTGATAAAATGATAGACTTACGGATAATGAATGTTCTAATACCCCACATGCTGTCCCGCTAGCATC	147.006	LG 1	CHR3
EgSNP12897	gi|741241501|ref|NW_011550987.1|	TTGCCACCGCTCTGCTGCCAGAGATTGATGATATCGGTGGCCTGGTTGAGGAGGATGATCATGCGCTTCTGGGAGATCCAGGGCTTCTCCTCCAGCTTGGACTTGAGCTCCTCCCACGCGTCCTTCCTAG	147.166	LG 1	CHR3
EgSNP1916	gi|741227079|ref|NW_011565383.1|	TGAATAAGCTCAAAATCTTTGAACAAATAGATCAACCATCAACAAGAAATACGAAAAAAGGCTCATTAACTAGGTATATACTTTAAATATTTCTAGACAGCAACAATATCACTATGTTAAAACTAGAGTA	147.888	LG 1	CHR3
EgSNP13464	gi|741241521|ref|NW_011550967.1|	ATTGACCCATTCCAGATTAATTAACCAGGTAGGTCATGGTCATGTCAAAGGTCTGCTGAATTTGGTCCATTAAAAGTATGGGAGAAAGATTGGTAACTGTCATTGCATTTATTTGACCCTTTTTCAATTT	153.3	LG 1	CHR3
EgSNP12635	gi|741241491|ref|NW_011550997.1|	GAAGTTGGAATTTTCTTCTCATCTACAGGCGACAACAGAATTGCCTCACCTTTATGAGACGATTAATCATCTGACCTAATGTGTGGGGCTGACGAACGAAGTCAGACTGGACCTTCACAAAATAGTAGAC	153.487	LG 1	CHR3
EgSNP13679	gi|741241526|ref|NW_011550962.1|	CTCCCTTCCCAATTAATTTCTCTACATTGTAAATCCAAATGGGAATCATATACCAATTCAACATGAATATACAAAGATAATATAGTGAAGAATGTGGAGGGAAATGGAAAACAACCTGGTGAGAAGTTGG	19.022	LG2	CHR8
EgSNP7189	gi|741240890|ref|NW_011551598.1|	AGGACAGATCTGCAAGGTCTGTCTCTATCTACCTTCTTCCCTATCTAGAATGCTCTGATTTAAGATCTATAAACTGGAAGACCTCGGTCCAGGCCTGATCTGATTGGGTACCAGATCTTGGAATTTTTAG	20.105	LG2	CHR8
EgSNP6658	gi|741240689|ref|NW_011551799.1|	AAACACCTCCATACCCTGTGTTTCAACTCTGATGCTTGGCCTCGTGATCTCACCACTCGGCAGTTGGAGATTCTCATAACACAGACTATATTCCAAACTATGGGTTTGCAGTGCCTTTCAGTCCATATGG	20.433	LG2	CHR8
EgSNP6202	gi|741240492|ref|NW_011551996.1|	CCAACTAGAAAGCTCACGCATGTCAAGGCAGGTTCCAAGACCTCGCACCAGCAGCCTCGAGAGCTCTGTGCGGACTACCCCCAGCGAGCCCAAAGACCTAAGCCCCCAATAGCTAGTGGAGCTACTCTGA	20.46	LG2	CHR8
EgSNP5682	gi|741240156|ref|NW_011552332.1|	GTGCATGGAGTTACAGTGGCGGAGATGCCTCTCATTGCAACTTGCAGTGAGCATCGTCGCCGAGGAATGTGTAGAAGGCTGGTGGATGCTGTAGAAAAGGTACGTATAATTCTTTTGCAACAGTTGACAT	20.526	LG2	CHR8
EgSNP6428	gi|741240589|ref|NW_011551899.1|	ACCAGTCAGGATGTTCCCTGAGTTTGGCACCGTCGAATTGGAGAAGGATTGTTCTTGCAGCCGACTCTCAACAGCTTTCCCGATAGGCAGAACTGTGGGATTGCATTGCATCTTGTCATAAGAATGGGTC	20.616	LG2	CHR8
EgSNP6738	gi|741240723|ref|NW_011551765.1|	AAAAGATCGGGTCCACAATGGTGGACATTTAGGTAAGCAACGCATTTTATTAGAAGAAGAGAAGACGTCCAAAGATCTATAAAGACATTAATTTAATTATGAGGATCCAATTATCCATCGAAAATGATCC	20.618	LG2	CHR8
EgSNP15025	gi|741241559|ref|NW_011550929.1|	GAGTCATAATTCTTTGCATGAACCATCCGCTGCGTCGTCTGCGGACTTGAGGATGGTGTTCGCAGGAAGTGGAGCCCCACAAAAGGAATTTTCTTGTCTGCTATGTAAGTAAATTATTTTCATTTTTGGT	21.303	LG2	CHR8
EgSNP9923	gi|741241356|ref|NW_011551132.1|	ACTTGAGAAAGTGATTGATGGCCTTATTGGTGTCAGCATTTTGAAACCCTCCAGCCTAACCAGAAGTAGTGCCTTCATTCCCACTGTTGACAGCACAGCAAGGGTTTGAAGTCAGTGTACCAATTTCCCA	24.791	LG2	CHR8
EgSNP182	gi|741204136|ref|NW_011587652.1|	CCCAACTCTACCTATCGATAATTAATCATTGATCCAATTAATAGAGCAGTTTCTAGCTTATTAGTCATGACATTTAACTCGTCAATCATTTACCGATGATGATCTGATCCGNNNNNNNNNNNNNNNNNNN	25.42	LG2	CHR8
EgSNP9966	gi|741241361|ref|NW_011551127.1|	AAGTTAAAGAAGGTCTTCTCTTTGCCTCCCTTTCTCCCATCTCGCTCTTTGTTCTAATCTCTGTTGTTTCTCAAGGATCAAGGATTGGTGGGTTTGTAATTTTTGAGTGCAGAGTTGATGCTGTTGGGGT	35.487	LG2	CHR8
EgSNP1463	gi|741223150|ref|NW_011569312.1|	TTGTGTCAATATATACTTCTCATTCAAACTTTATTATATCGAGTCGTAAGGTGTTTAGCTTCCACCTATTTTACATGCCATGCTTTGAATGAGGAAGCTGAAAACGTCATGCAGCACAAGAAACTTTGTA	39.106	LG2	CHR8
EgSNP9752	gi|741241339|ref|NW_011551149.1|	TCGTGGTCATGAGAACCCCAAGAATGCCTGGAAGAATAGTTTTCTGACTGCCGAGGAAATAAGGAAATGTCATGAGTGGGCCAAGGAGGGAATTGAGCATGCCCATTTTACAGGAACTGAGCAGCGAAAA	40.986	LG2	CHR8
EgSNP11348	gi|741241440|ref|NW_011551048.1|	ATTTTCACTAAAAAGCGGGTGTTTCACACTCTCGGAATTAGTTCTCGTGGCCTCCCCTGATGCCGAGTTGAAACCAATGCTTAGAAGAGTTTGAGCAGATTCCAATGCCTTCTCACCTCCAAGTTCTATT	44.081	LG2	CHR8
EgSNP3947	gi|741238104|ref|NW_011554383.1|	TATAAGAAATGAACAGAGATTTAGAGAAATTATACCCTACACTGTATCCACTTGCACACCATCAATCACAGCCACTCAACCTATACCAGTGCATTGAGATGTGCTTTTGATGAATAAGGGTTATAAGAAT	50.243	LG2	CHR8
EgSNP2975	gi|741234511|ref|NW_011557956.1|	CACATGAAAAGCACATGCCACCAAACGAGGCTCCGTGCAGCAGGGTTTAAAATAAAATTCCCGCACCATGGCACGGTAGGGAAGCGATGGCATAGATGCACATTGCGGGTATAATACTCCAGATGATGAA	62.708	LG 3	CHR14
EgSNP1577	gi|741224301|ref|NW_011568161.1|	ACCTCACCAAATGTCGTCAGACATCTTGCTTCACCCTAATAGCATTTTATTAGATCAACCTTCTAGATTTTGTTGTCGGGATTTCAAGGCATTGTAGACATTTTTCTTGATATGCATTGTATTGGATTGG	112.475	LG 3	CHR14
EgSNP9888	gi|741241352|ref|NW_011551136.1|	AAGACTTTCATATTATTTGCCTCGAACTTACATGTTTTATTATTTTCTGGGGGAAGTAAGTTACATTTTGTATTTACTTCTTACACTATTTTGTGATCCTTTGCAGACTCCAAGTCAACCAATCAGTACA	144.568	LG 3	CHR14
EgSNP3855	gi|741237861|ref|NW_011554626.1|	TAAAATTCTCGTGACCATACACGTGGCGTTAAGCAATGAATGAGGACAAACGGACGATTGGACCGATATCAGGTTCTGGATAAGATCGACCGTGTCCTCCGCTTTTGCCCAGTGGTAGACCGCGAGTAGT	145.892	LG 3	CHR14
EgSNP7702	gi|741241016|ref|NW_011551472.1|	AACAAGTACTAATGCTAGAAGGGATGGAAAATTCGTCCGAAACTCTGCGGCAACAAGTACTAATGCTAGAAGGGATGGAAAATTGTCCAAGCGGACAGATATACTTGGAACTGACATGCTATCATGCCCT	145.892	LG 3	CHR14
EgSNP11261	gi|741241438|ref|NW_011551050.1|	AGAAAAAAACAAGAAAAGGAAATGCTGAAATAAGCCACCAGAATCACAAAGACATGTAAAAGGGACAACTAAAATTTTTGCACGAACAAAGAAATAAATCTATTATTTAACTGATATTCTCCAGTCAAAT	35.722	LG 4b	CHR2
EgSNP13666	gi|741241525|ref|NW_011550963.1|	TCTTTCAGATGAGAAAACAGAAGTTGAGAAAGTCATGGATGATGGTAGGAGTGGGAATTGTAAGAGGAAAGACAGCACCCAAAGCGTACAGAAGACTGAGCTGGCAAGACAGATTCTATTAAACTTCATT	37.649	LG 4b	CHR2
EgSNP234	gi|741204715|ref|NW_011587075.1|	ACCTATGTGAGTTGGATCTCTCTGAAAACCAACTCAATAGAAGTCTTCCTTTATCTCTAAAGAAACTAGTTTCTCTTCAATCTTTAGATCTTCCTTACAACAACATGAAGGGTAATATTCCACCATGCAT	38.603	LG 4b	CHR2
EgSNP16532	gi|741241577|ref|NW_011550911.1|	CTTTCCATGAAATGGTTAAGAGAAGCCCTTGAAAGGCGTTTCCCAGTCCTGAGAAACCTCGTTAGGATTTCAAAATCTAGCACTCCAAAGAGAGAAGCGCGCAAAAAGAAGAGATTTCTCGAAACCCTAA	0	LG 5	CHR16
EgSNP11848	gi|741241460|ref|NW_011551028.1|	AGGAACCCTACGGTTCTTGGAAGTTTCAGCCAGCTGCATTCATTCATTTTATTTATTTATTTATTTATTTAAGCAGGAGAGAGGAAAGACTAAATGCATTTGTCGAATAATTAATTAATTACCATACGCA	63.152	LG 5	CHR16
EgSNP409	gi|741208036|ref|NW_011584426.1|	AACTACGGGCTATCTATAAGAATAACAAGGAAAAAAATATCGAGCGGGATAAACTATTAGTTGGATACCAAGATATCTGGAATCGATCTAGAATCCCCATGCGAAATCTCAGGATACATAGATAAAATGA	32.574	LG 6	CHR7
EgSNP782	gi|741214629|ref|NW_011577833.1|	GAAGGAAGAGAATGCGTGTGGGAATGGGTTTCGTCAGTGGTAAGGTTTTCTGAGGACGGTCTTTTGTAGGCCAAAAGGGACAAAATTTGGTTCCGATTGGCGTATCATGGTGGTTTGGATGGGGACGGAA	61.705	LG 6	CHR7
EgSNP71	gi|741202129|ref|NW_011589659.1|	GTACTAGGATTAGGGCGAGGACCTGGATGGGGAAGCTTATGGAAAGAGTGGGTCACTAAGCCCAATTCTTGTAGGAATACCCAATGAGACCCTGAGTGGCTGAAGAGGAGGGATCCGCGAAGGTCGCCGA	62.385	LG 6	CHR7
EgSNP3030	gi|741234751|ref|NW_011557716.1|	CCTAACCTTGTACCATGTTAAGGGCTGCCCTTTAGATCCCTCTCCCCATTCAACAGAAGAACTTCCACTAAGTGAGTGAAGGCTCAGAGCTTCTCCTTTCAAACCAACCTGCATAAAATTATGAAAGTTA	72.748	LG 6	CHR7
EgSNP1540	gi|741223960|ref|NW_011568502.1|	AGAGAAACGAGTCCTTTGATATAAACGAGTCAATGACCGTGCATGGTGGGTATGTTTATCTGTATCTTCACATTTTTTTTCTTGCCTAAATTATGTGCTAAAATATTCTTACCTTAATTTGAACAGTACG	116.521	LG 6	CHR7
EgSNP913	gi|741216192|ref|NW_011576270.1|	TTGCAATCGACAAGTTTGAAGAATTGAAGAACAAGGAGGAGGCCGAAACAGCTGCCACACCTCGGTCTTAAGACTGACAACTGGCCTTCCAGTCACAAAACTTTTCTTATTTTACCTTGTTGGTGTTGTA	8.201	LG 7	CHR9
EgSNP2099	gi|741228711|ref|NW_011563751.1|	ATATCTTCCCATTTGCTTTGAGATCCGTGCACGTCTCCATCACCGACAAGAATTATTAGTAAAAATAATTCTCCACTTATCCTGCTGGTGCGCGTACACCTAGAGTGCGGACGACCAATCAATTTTCGGC	13.878	LG 7	CHR9
EgSNP11182	gi|741241434|ref|NW_011551054.1|	AATCTGCTGCACACATCATAATCTTGCTAGACACTTCAGCATGGCATACCCCTATAGTTTGTATTTTCTCTAGAGATTTGTGATAACTTGCCTATTATTGTCTTTTTTTCCTAAAAAATATCGTCACTTA	35.253	LG 7	CHR9
EgSNP101	gi|741202778|ref|NW_011589010.1|	AGGGAAATGTATGTCATGCTATCATTGACCAAGTAGCAACCCGCAGTGGTCGTGGTGTTTCTTCTGCATCTGTTCGATGCCCTGCTAGCATCAAGATAATCGAAACCAGGCAGAAACATGCATACCGCTA	35.742	LG 7	CHR9
EgSNP2843	gi|741233847|ref|NW_011558620.1|	TCCTCATTTCTCCCGCTTCCGCTGGGGACTCATTTGAATTAATGGAGCTGAAGTGTGATAATATGAGCGATTGCTGATCTATATTTTGCTTATTAGATTTTAATAAAAGATAAATGCTACTCCATAGTGG	36.63	LG 7	CHR9
EgSNP6896	gi|741240793|ref|NW_011551695.1|	GAAGGACTGAAGGTTGCAATCTAAAACATGTTATATTACTAATGTTTTATAGTCTGCACATACATAAGAAGCAAGACAAACCACTTGACATAGACGAACTACTTGACCTAACAAACAAAACTTTTGCTGC	40.447	LG 7	CHR9
EgSNP8046	gi|741241096|ref|NW_011551392.1|	TTGGTTTCTTAGTGGCTTCTGTACATTCCCAATGTGTCTTCTAATATGTTTTAGATGACCGTTTGCTGCCTCTGGAATGCAAGTTTCTAAGCCTCATGTCCCACGTCTTGCTCTTGTGTTTCTTCCTGCA	40.74	LG 7	CHR9
EgSNP5068	gi|741239710|ref|NW_011552778.1|	CCATGCCAACCCAGAACCCAATCTTCCAGTAAATCTAAACAAGAATTCATCCACCTCTGCTCCAAAGGCTCCCTAAGGGAAGCCTTGCTAGGCTTCCTTCCCGAGCTATTTGCGGATCCCAACCTCTTCT	18.105	LG 8	CHR1
EgSNP3475	gi|741236766|ref|NW_011555721.1|	TCACACATTTTGCCCATACATCAAGCAGCTTAGTGCTGGAGGGCAACCATTGTCTTTGCATCATTTTCTCAGCACAATTTACTGCTAGTAGCTGCATTCATTCTCAGGAGATGGAAGGGCGTGGAACAAG	18.115	LG 8	CHR1
EgSNP3838	gi|741237815|ref|NW_011554672.1|	CTGTGTATTGTGGTCGTACCTTGAACGGCACCAATACGTACCTTGAGCGGCACTGGAGATGGAGGACAGGAAGAAGGGCTAAGAAAGACTTGTTTTGGCACAAAAGCAACTTTTCTCCATTTCTTTTATA	18.141	LG 8	CHR1
EgSNP7942	gi|741241071|ref|NW_011551417.1|	CATCCAGTCAGAACCATCCTTTGCTGTTGTGTGGGTGCCTACATATTAGCTCTACTCTGGCATGCATCAAATTCTCACAATACAAATGACAATGTCATGTGTTGATTTTGTAGCCATACAAATAAATGCC	18.195	LG 8	CHR1
EgSNP6495	gi|741240617|ref|NW_011551871.1|	TCCATAGACATCTTGATGGCAGATAAAAATTATAGGCTCTAGTTTTTTCGTATTTCTAAAACTTTTATTTGGATAAATTATAAAGTAGGTTTTAGAGTCCTATTTTAATGGAGAGAAAAAGTCCTATTGA	18.208	LG 8	CHR1
EgSNP9069	gi|741241265|ref|NW_011551223.1|	CCTCAATAGCTTGAGCATAGCGTTGTCCAACAACGGTGGCTGGCGATGACTCGATGCTAATCCTACTGAAAAACCAAGCCTTAGGAACGGAGAAGAGAGAAAAAATAATGAAAATCCTTACTTCATCTCC	18.333	LG 8	CHR1
EgSNP10129	gi|741241373|ref|NW_011551115.1|	CCTTGACAAGATTCTAGGTTTAGACAGTCCCAACTAGCCCTGGATAAGTGTTAAAGGGAGTTGGCAATCCTTTGTAATGCAATTTTTGTGGTCCCAGCATCTCTCCCATTCTTGTCCTCTTCCTCTACTT	18.824	LG 8	CHR1
EgSNP9257	gi|741241287|ref|NW_011551201.1|	GAGTTCTTCGAATCTCTTTCTGTCTCTGATTCGTCTTCTCCCTCTGTCATTTTTTGGAGGATTTCTTGGTGGTTGCTATTGCCTTTGATTTGTCCTAAAGAGGGGCGTATTAGGTGGGATTCCGTGAGCT	18.89	LG 8	CHR1
EgSNP3203	gi|741235498|ref|NW_011556969.1|	AACATCAAGGCCTAGATGGTCTTCGTACCTCTCTGATTCACCTTCTGCTATACTCCGAAGTATCATCGGCTACCGACTATCAGGCGGTCTCCACCTGGCATGAAAGAGGATGACCTCTTCCCAACTTGAC	19.234	LG 8	CHR1
EgSNP6434	gi|741240591|ref|NW_011551897.1|	TTCGACTGGGAATCAGGAAATAAACGCTGATCAAGGGATCTGGGATTGGACGGACGGGTTTCAGCGCTGTAGATAATATGATGATGGGAAAGGCGTTGAGTTTAGGGTTGGATCGTTCCGCTGATAGTGG	19.57	LG 8	CHR1
EgSNP8978	gi|741241255|ref|NW_011551233.1|	ACAACCTTGCCAACTTCCCCTACCCAAGCCCTTCCTTCTTTCACTTCCCCTCTACCATCAGCCCTCAGCCTTTCAATGCCTTATGCTTCCTCCGAGAGTACATCCAGTCCCTCATGAATGGCAGCATCAA	19.939	LG 8	CHR1
EgSNP9121	gi|741241271|ref|NW_011551217.1|	TTGGGTTTTTGGAGAATTTATTTTGAGTGTATTTTCCCCTGTATGATGCGGTTTGAACATTATAATTAAGAAGTTATATCAGCCTAGCTTGGAGAATCTAGAACTTGAACCCAGACATAAAAGCATTTGA	20.286	LG 8	CHR1
EgSNP7615	gi|741240996|ref|NW_011551492.1|	ACCAAATGCTCAGCGGCCTTTCTGAAGCTCTCTCCCTTAAGCTCACCAGAGGCCACAAAAATCTGGTCACAGAGCTCCCCCTTCCTTCGAAGCAAAACCCTGACAATAAACTTTAATATTCAAATCCACT	20.531	LG 8	CHR1
EgSNP8466	gi|741241168|ref|NW_011551320.1|	GGTTTAATGCAAAGTTGCAACAGTGAATTCGATTGTGCAGTTGTTGGGTCAATGCCTCTGGCAGAGTCCATATTCATTGGTCCATATGGCTTGGTGACAAAAGGAGCCCTTAAAACAGAATAAAAGGGGT	20.717	LG 8	CHR1
EgSNP2598	gi|741232274|ref|NW_011560193.1|	ATTCTCGGTCCAATGCCATGGAAAAATTCAGACAGGTCCCCAGTTGTCTCTTGGATCTTCAAATATCCCTTCCTAAACGAGTATGCGCAACCTCTGCTGCTAGATATCTGACATCTAAGACTGGGCCTTG	33.611	LG 8	CHR1
EgSNP1193	gi|741219932|ref|NW_011572530.1|	AATCACACTTGTTTTTAATGTACATATCTTTAACTCTTGCATGGATACCGTACATATTTCTAAAANTCCATGCCCATTAAAACCACTGCCACTAATTGAAATGATGGGCAGTCCGATGGCAACAATACTG	39.87	LG 8	CHR1
EgSNP5169	gi|741239778|ref|NW_011552710.1|	ATCCATGAAAACACAAGGATCAAAATAAAATGCAAGTATGATAGGCTCCATGTATATGGTGAAAATTTAATCAGGTGCTTAGGATCACAATATATGAGCAGCATAGGCAGATCGAGATTTAAGAATCATG	43.524	LG 8	CHR1
EgSNP1810	gi|741226083|ref|NW_011566379.1|	CTGATTGGAGGGGTGATCAAACGTGATCAGCCTCTAGGTACGGATGCTTTAGAATCCTTTTTGTTACAAATTTTTCAAGCTTTCCCTCTCCATTCTTAATTGGCGTGATGTTGGAGCCCTTTCATTTTTA	54.862	LG 8	CHR1
EgSNP11693	gi|741241456|ref|NW_011551032.1|	TTTAGAATAAAAACTTACTGATAAAGACATAAAGTTAAAATATTCTCATTTATTAACTGATTGCATTATAACCAAGGTATCTATTGCATAAAATTTTATTGGTCTGAGGTTATGGCATCAAAGCCAGCTA	74.48	LG 8	CHR1
EgSNP12126	gi|741241474|ref|NW_011551014.1|	TTTCAACTGTGTAAGTTTATATGGTAACCAAGAGTGTAGCACAATTATGTAAGAATTCAATGATATATGTGTTCTCTGCTACTTATCATCAGGTTTTGCTGCACTCAGCCTCCATCTTGTATTCCTTATG	2.546	LG 9	CHR13
EgSNP7725	gi|741241024|ref|NW_011551464.1|	CCAACAGCTTGACAAGATTTTTGTGATCAATTTTACTCATCAAATTGACTTCGTTGAAGAACTTTTCCCATTGTCCTGAACGACAAAATAACCTCTTTACTGCCGCAACCCTGCCATCTGGTAAAACTCC	3.596	LG 9	CHR13
EgSNP7710	gi|741241018|ref|NW_011551470.1|	AGGATACTTGGATATTTGAGATAATAGCATGGATCTCACCGCTCCAAATCAACTTATTTTGATATTCTTGCTTATCTTTGTTGCCAGCAATGATATCAAGCACCAACCAAGGAATGAGCAAGTTATACAT	5.477	LG 9	CHR13
EgSNP3786	gi|741237669|ref|NW_011554818.1|	ATCTGAGTGAGCTACATGGTTTGTCAATCACCAGACTTTACTATGGGACCAGCGCAAGCATGTTCTTACTCAAATCTTTTAGAGTGCAAAACCACTTAGAGATTACCTCTTTCGATCATAAATTATGGAT	5.624	LG 9	CHR13
EgSNP12603	gi|741241489|ref|NW_011550999.1|	ACCCATTGATTGCAAAGCCAACAATCATTGAATTCCAAGAAACCAAAGTTCTCTTAGGCATTCGTTCAAACAGCTGGTGAGCAAAATCCACGCGCCCGCATCTCGCGTACATGTCTATGAGAGAATTTCC	5.659	LG 9	CHR13
EgSNP10829	gi|741241418|ref|NW_011551070.1|	CCCACTGCAAGTATAAATGTAACTAGTATATATATATAGAATGAAAAGTTTATCTGTGAACAGTAACTCCATGCCGAGGAAATGCGAAGGAACAAGCATCAGCCAACAAAATACGAGCCAAATCAGGATA	6.657	LG 9	CHR13
EgSNP15968	gi|741241572|ref|NW_011550916.1|	CTCGAAAGAGATGATAAGAATGAGATGGGGGGATGGATCCAAATGAAAAGCAGCTATGGAGATCTCCCCACCACCACCACCACCCACTTCTACTCGGAATTAAAGCATCATTGCTCCTCTTTCTGGTCCC	7.429	LG 9	CHR13
EgSNP5266	gi|741239841|ref|NW_011552647.1|	GAGATGCAACTTCTTTCTTTGTGTTAATCTGACATCACCAATTTGAAGTTCTGTTGAAAATACAGTAACTTTGGTTCATCAAATATTGTTTTTCCAGTCATGATAACTGGAAATATTTTAGGTTTATAAA	9.613	LG 9	CHR13
EgSNP2004	gi|741228219|ref|NW_011564243.1|	GCAACCACTTTCTTAGCTTTCAACTTGATATAGTGCTCACTAGTTAGCTGTTGAATTAATCGGACGTTGTTATTGATGATGCCATGATGGTAAAAGTAGGATGATGATTTTAAGTTAATTACCTTGAGGG	35.518	LG10	CHR6
EgSNP6891	gi|741240792|ref|NW_011551696.1|	TTGCAGTCTTCTGAGTTCTGCTCATAGCAAAGATCTCAATAACATGCACAGCCCGTTGATGCAGGAAAATGATTACATCAGGTTTGGAATTAGAAGCTCATCATTCATTAAAATTTTAATCAAATAAATT	45.437	LG10	CHR6
EgSNP2626	gi|741232517|ref|NW_011559950.1|	CTTTCCTTCAGAAATTTTAAAAGAGGTAATTTTTCATTCTCCCTTTTGCTTGTCCTTTGTCATATGATCATTTGGTGTGTGAAGCATGTGCAAGTTAAATATACTCTTGCCCTCATGAGCGTTCACCACA	51.832	LG10	CHR6
EgSNP2165	gi|741229268|ref|NW_011563194.1|	AAAAGAAGGTACTGGTGAGAGCGGAGGAGGTGGCAGCGGTGGTTGGGAGGGTGGTTGGCGGCGGCGGGGAGGAGGTGGAGGCGGTGGCGAGGAAGGCGAGGGAGTACGGTGAGGCAGCAGGGAAGGCAAT	68.691	LG10	CHR6
EgSNP3765	gi|741237625|ref|NW_011554862.1|	TCAACAAGGAAAAGCTGATCTTAACCATTACTTTAAGTCACCCTACACTTCAAATTTTATTCATGAATCATGATCAACCAGGAATTTATGTATTTCAAGACTAATCTTTCACATCGAAGGAGAGTTCTCT	71.726	LG10	CHR6
EgSNP7388	gi|741240949|ref|NW_011551539.1|	CAGCGACTTGAAAATAGATTGGATTTTTAAGTAACAAAGGGCCATCCACAATGCAACTTGAGGCCTGTTAAGCAGCCATTGAGGCTTAAGAAGAACTTTAACAAATAATGCCAGACCCCTTCTACTCTAT	72.261	LG10	CHR6
EgSNP4020	gi|741238300|ref|NW_011554187.1|	TGAAGCTTGAGCAAGGTCTGCAAATGCTTAAGCTTTTTAAGGATCACAAGAGCAAGACTTCCATTCTGGATGATTTCACCTTTTATGAGACACGCCAGAAGGTGATGCAACAAAAAAAGGCGAAGCAACA	91.654	LG10	CHR6
EgSNP14824	gi|741241553|ref|NW_011550935.1|	AGATTACATTATTAATATATCATTTATCTTTCTTGGTTGTGGAATTGACACTGTGAATCGGATCCTTGTTGAAGGGTCTAAAGTGTTTTTAAGATCTTGAGTCATGTGGACCACAGTGAGGAGGATCTTC	92.708	LG10	CHR6
EgSNP4397	gi|741238940|ref|NW_011553548.1|	ATTTCAGAAATTTATTGCAGCTGAGGCTTTCCCAACTAAGAAAAACTATTTTCCTCAGAATGAAACACAGTAAAAGATTGATTGAAGACTTACAAGACTCTGTTTTTTTCAACAGAACTTAACCCTTTGA	92.777	LG10	CHR6
EgSNP8198	gi|741241121|ref|NW_011551367.1|	AATAACACAAACGCAGAACTTAGAAGAGGAAAGGAAATTAATGGAGAGTTAAGAGTAGAAGAGGTAGAGAGAAGGGGTGTGCACGGTCGAGGACGGATGGTCCAGAAGACGGAGTAAGTCCAGTCCGAGT	93.355	LG10	CHR6
EgSNP14581	gi|741241547|ref|NW_011550941.1|	GTTGCCAAAATCTTGCATCTAGTGTCTCAAGCAACTACATGCCTTTTTTTTGTTTTCCTTTCTTCCTTTCTATTTTTGAACATAGCAAGCAGTGTAGAAACCCCCATGGGCCACATGTTTAGGAAATTTG	108.766	LG10	CHR6
EgSNP11983	gi|741241466|ref|NW_011551022.1|	GTGAGGAGCAAGGTGAGGGGAAACGGAAAAGGCAATGGAGAAAGAGCTTGGGAGCCTAGCGAAAGTCTATCTATTGGTGGCGGTGTCCATGACCTACTCTCGCTACGCCGCCTCCACGATCCGACCAGGA	0	LG 11b	CHR4
EgSNP603	gi|741211086|ref|NW_011581376.1|	TCTTCAGGAAGTCTACTGCCCGCTTGCAGCTCCCAATCTCTCCTTCCATCCCTTTGCTTCTCACTGAAGCTTTTGGATGGTAACTTCACAGGCAGTTCACAAGCTTTTTGCAAGAGTAGAGTCGCCATCA	0.527	LG 11b	CHR4
EgSNP9349	gi|741241295|ref|NW_011551193.1|	AACTTCCATCACTGAGACAACAATCCACCTGGCAAAAATTTTCAAAAGGAAACAAAAACAGAGATAGATTTTAGAAAATCAAAAGCCGATCACCGNNNNNNNNNNNNNNNNNNNNNNNNNNNNNNNNNNN	4.626	LG 11b	CHR4
EgSNP12832	gi|741241498|ref|NW_011550990.1|	AGCAGGACCCAAGCCTGCTAAAAGATAGGCCTTTTTTAATTTGTGTTGAGAATACCTAAAAGGGAGACATGTTAGCTTAATAGCTCTTGGAGTCATGCAGTCCCAATAATGTAACAGTGTATGACTCTCT	5.935	LG 11b	CHR4
EgSNP1915	gi|741227078|ref|NW_011565384.1|	CATTGAGGAAACAGTAATTACAGGTACTCCATGCGATGGTCTCCTATCTCCTATCAAGCAATCAGACCAGGAGAGCGCTGTTCTAAAGTCGTCCAAGACAAACCTTGGACCAACCACCTTCACAATGTTC	15.237	LG 11a	CHR4
EgSNP1913	gi|741227053|ref|NW_011565409.1|	ATCGACCTCCTAAAATCCCCCAATGGGTCGGCTGATTCCTTCACCACCGCCACGCTCTCCTCTAGTCTTCGTCCTCCGCTGCTGCTCCTTCGATGATGAGGCCTTCGCCACTTTTCTGCTTCGCCTGGGG	19.067	LG 11a	CHR4
EgSNP1016	gi|741217820|ref|NW_011574642.1|	CGAGGCACAATAACGCAATGGGACTCGGTGGGCCTTTTCATTGGGTCAAACATTTGGTCATTCCAACCAGTTGCAGGTCATAGTTCCGTTCTGCTTCCATATCTCAACCAGGTGCAGGGCAAAGGATATG	25.065	LG 11a	CHR4
EgSNP2466	gi|741231326|ref|NW_011561141.1|	TGCAACTGATCATGACTACAGATGATGATTATTTGAATCGAGAATAGGCCTTGTATGAAATTAAAATATTGTTATGGGGGACAGCATCTTTAATCCCATATTGATCATGAGTCAAGAAGGAGCATGACTT	40.122	LG 11a	CHR4
EgSNP1961	gi|741227695|ref|NW_011564767.1|	AATTTAATGGATGACGTTGATGGCTAAGGCAATGTGGTTACGGATGGTGCACATAAATGGAGGCTGCTGCAAGTCTCATGACAATGTAGGCACCTTGAGAAAGAAGTGGGATCCATGCATGAGATTGGCC	5.119	LG12	CHR5
EgSNP1181	gi|741219836|ref|NW_011572626.1|	AAGATGGCAACTTTGCATCACCTGGTGGCTTAAAAAGCAAAACCAAAGAACAGATCGATTTTGATCAAATTTTCTCGAGGGTTTTGATGGGATTTGGGTTTCTGGTACCTGGCGAAGGTCGCTGAGGTGA	6.768	LG12	CHR5
EgSNP1352	gi|741221785|ref|NW_011570677.1|	ACCTACAGCCCCATAATCCATGGGCCAACACCGATCCAAAGATTGTTGGCTTGGAAGTGAAGACATAAGATGGCAGAAGTGAAGACATTACTCAAGCAACAGTTAGGCCAACTTCTTTGCATTAAATTCC	12.817	LG12	CHR5
EgSNP2778	gi|741233478|ref|NW_011558989.1|	TATCTGCATCTCAATCAGTGAATGGCCAATCTACTAGACCAACCAGAAGTGGTTCAGCGACTCGCGCTTCTCTCTCTAGCACAAACTTCTCCAGTTACTACTCTAACAACGATAGAACATCAGTCCTCAA	13.504	LG12	CHR5
EgSNP2518	gi|741231761|ref|NW_011560706.1|	AAAAACAGAAACGAATTACTAAAAATATATACTTTGAGAACACGAGAACAAAATGAATGGTCAAATAACAGGGAAAAATTAAAATTTCGTATCATTGATTTAAAAGGCAAATATCACAGTCCCAACTGTT	37.728	LG12	CHR5
EgSNP2478	gi|741231486|ref|NW_011560981.1|	TTTACCTAACATGACTGGGCCAAACATCACACCATGCAAACATATGGTCACCACAAGTGCGGGCAACATATATCTAGATCGTGGACTTCTAGCACCGCATGCTTCTAGGCGAGCTCATGAACAAGTCACC	40.644	LG12	CHR5
EgSNP9801	gi|741241341|ref|NW_011551147.1|	CCCCTTTCTTCCACATCTCTTACAAGTCGGCCAGCCTCAAGTCTCATGTGCTGTATGGGAACCAAGAGACGGTCCTAGAATCTGCAATCAGAAGAAGGATTATGGATGTCCTCAACGTATCGGATGAAGA	20.425	LG 13	CHR12
EgSNP6251	gi|741240514|ref|NW_011551974.1|	TGTCATTTTGTCTTTTATCACTGAACTCATTTTGCAAGTCAAAAGGAATACACCAGATAAAATTATATTATAAAATGTATACTACCAGTTTTTATCATGCCTACATTAAACTATACTATGTTCTAAGCAT	22.345	LG 13	CHR12
EgSNP12991	gi|741241505|ref|NW_011550983.1|	CATCAGCACATTCAAGGGTTTGGACCTCTGGAGGACGACAGGCAACAAAACTGTCACCTACTCTCAAATCTGAAAGGCATTCAAACCATTCCCTAGGTTGGGAATAATCATGTTTAAAAAATAGTGCCCC	22.528	LG 13	CHR12
EgSNP8070	gi|741241100|ref|NW_011551388.1|	TTTCTTTGCAAAAAAAAGAAAAACAGGTTTGTTAGTTATACTGCATTTGTTGAATAATAAACTTGGTTGATAACACTAAACATGGAATGTGCATTAGTATATAGCTCAATCAGTAAATATTGAATTAAAC	0.45	LG 14	CHR11
EgSNP4485	gi|741239046|ref|NW_011553442.1|	ATGTGATGAGCCACTTGTAGGATTTTTGTGGCGCCCCATAGCCTTAAAGGTAATCATAGGTGGAGCCGATCGATAGACTTCAGGTTCATTATGATGGGCACGGTCATAGACTAGGACGGGAGAGATCCTA	0.555	LG 14	CHR11
EgSNP9091	gi|741241267|ref|NW_011551221.1|	AGAGGAGTCAAATGTTAACCATGACTCATCTCAAATTAGTAATGAGAATTCTGAGATACATGAAACAACAGAGACACGTGCAACCACTGAAATCGAAAACCATACACCAAATGATAATATAGATTGGCAA	1.242	LG 14	CHR11
EgSNP1101	gi|741218889|ref|NW_011573573.1|	TTGCCATCATCAACCAATTGGAGAAATGGATCAACCTGGTGGATAGCATCGTCCTTTGAAAGTTAGTTTTTAGTTTAAAGAGAAATCATGATGAATATGCATTTATACACTCAGCTACTACAGTGTCATA	11.389	LG 15	CHR10
EgSNP1451	gi|741223069|ref|NW_011569393.1|	CCGATCCTTTTCCGTCTAATCTCTCATGTTTGCGTCATGCGTCCCAAAACTTCACATCATCGGCAATTTGGAGGTAAATTGGCAAACGGTCGGCGAGGCCATTTGACGTGGGAAGGAGTTGGAGCCCGAG	53.872	LG 15	CHR10
EgSNP2800	gi|741233568|ref|NW_011558899.1|	ATGCAAAGCAGCTTGGTGCAGTCATGCATGTTTATCCTATCAAACATGAGATGTGTGAATACTTCCTGAAGTTGCTTACACAATCAAATGCATCTCCATCTCCCCCATGCCTATGAGCCATAAAAAATAA	57.2	LG 15	CHR10
EgSNP2036	gi|741228423|ref|NW_011564039.1|	AGAAAAAGGATTAGCTAGAGAGGATAAAAAAAGTTGCAAATTGCACGTCCAATACCAAAGGATGTTTTGCAAAAGCAACCATCTACATCCTGTTACAAGAAAGTCATTTTTACTGGTTTTGCAGCAAAGG	90.347	LG 15	CHR10
EgSNP2498	gi|741231641|ref|NW_011560826.1|	AAAAATGGTAAAATTACTGTTGTGGATGGTGAACTGAATCGACTGACGAAGCTTTTGCTCCAAGAGGAGCCTGATGTTGGAGCAAACTATGTGCTTGCTGCTAACATGTCCGCATTGTCTGATAAATGGA	16.629	LG 16	CHR15
					平均粒重
